# Supplementary material for: Intermedilysin cytolytic activity depends on heparan sulfates and membrane composition
Source: PLoS Genet. 2021 Feb 12;17(2):e1009387. doi: 10.1371/journal.pgen.1009387 (PMC7906465; doi:10.1371/journal.pgen.1009387)
Supplement: S1 Table — The table displays the amount of reads of each guide in the screen. (XLSX) [file pgen.1009387.s001.xlsx]

## Sheet: DFT_Screen1
sgRNA	# of reads, replicate A	# of reads, replicate B	# of reads, replicate C
A1BG_chr19:58862759-58862778-	0.0	2.0	0.0
A1BG_chr19:58863885-58863904+	0.0	0.0	0.0
A1BG_chr19:58864319-58864338+	0.0	0.0	1.0
A1BG_chr19:58864777-58864796+	1.0	0.0	1.0
A1CF_chr10:52575966-52575985-	0.0	2.0	0.0
A1CF_chr10:52595871-52595890+	0.0	0.0	0.0
A1CF_chr10:52603830-52603849+	0.0	0.0	0.0
A1CF_chr10:52619622-52619641+	0.0	0.0	0.0
A2ML1_chr12:8975265-8975284-	0.0	1.0	0.0
A2ML1_chr12:8975819-8975838-	2647.0	5004.0	3570.0
A2ML1_chr12:8976403-8976422+	1.0	0.0	0.0
A2ML1_chr12:8982344-8982363-	0.0	1.0	0.0
A2M_chr12:9264748-9264767+	1.0	0.0	0.0
A2M_chr12:9265042-9265061-	0.0	1.0	0.0
A2M_chr12:9265941-9265960+	1.0	1.0	0.0
A2M_chr12:9268406-9268425+	12.0	0.0	0.0
A3GALT2_chr1:33772570-33772589-	1.0	2.0	0.0
A3GALT2_chr1:33777680-33777699-	1.0	0.0	2.0
A3GALT2_chr1:33778135-33778154+	1.0	1.0	1.0
A3GALT2_chr1:33778470-33778489-	2.0	0.0	0.0
A4GALT_chr22:43089501-43089520+	813.0	8.0	3.0
A4GALT_chr22:43089528-43089547-	3.0	7.0	1.0
A4GALT_chr22:43089583-43089602-	1.0	0.0	3.0
A4GALT_chr22:43089602-43089621-	0.0	4.0	0.0
A4GNT_chr3:137843207-137843226-	1.0	0.0	0.0
A4GNT_chr3:137843402-137843421-	0.0	0.0	1.0
A4GNT_chr3:137849936-137849955+	1.0	0.0	0.0
A4GNT_chr3:137850092-137850111-	0.0	0.0	1.0
AAAS_chr12:53708578-53708597-	0.0	0.0	1.0
AAAS_chr12:53709182-53709201-	1.0	0.0	0.0
AAAS_chr12:53714392-53714411+	0.0	1.0	1.0
AAAS_chr12:53715177-53715196-	0.0	1.0	0.0
AACS_chr12:125550211-125550230+	1.0	0.0	1.0
AACS_chr12:125558444-125558463-	1.0	1.0	1.0
AACS_chr12:125587293-125587312+	0.0	1.0	1.0
AACS_chr12:125587591-125587610-	1.0	0.0	0.0
AADACL2_chr3:151458585-151458604+	0.0	0.0	0.0
AADACL2_chr3:151474816-151474835+	0.0	0.0	1.0
AADACL2_chr3:151474923-151474942+	1.0	4.0	0.0
AADACL2_chr3:151474941-151474960+	1.0	0.0	1.0
AADACL3_chr1:12779648-12779667+	0.0	0.0	0.0
AADACL3_chr1:12780895-12780914-	0.0	1.0	1.0
AADACL3_chr1:12780933-12780952-	1.0	4.0	1.0
AADACL3_chr1:12785305-12785324+	4.0	3.0	2.0
AADACL4_chr1:12704577-12704596-	0.0	0.0	0.0
AADACL4_chr1:12704578-12704597-	3.0	0.0	0.0
AADACL4_chr1:12711307-12711326-	2.0	2.0	1.0
AADACL4_chr1:12726098-12726117+	2.0	0.0	1.0
AADAC_chr3:151535310-151535329+	0.0	14.0	1.0
AADAC_chr3:151542573-151542592+	1.0	2.0	1.0
AADAC_chr3:151545555-151545574+	2.0	0.0	0.0
AADAC_chr3:151545722-151545741-	1.0	1.0	0.0
AADAT_chr4:170990283-170990302+	3.0	1.0	0.0
AADAT_chr4:170994468-170994487+	0.0	1.0	2.0
AADAT_chr4:171009700-171009719-	0.0	3.0	0.0
AADAT_chr4:171010830-171010849-	1.0	1.0	0.0
AAED1_chr9:99413655-99413674+	0.0	1.0	0.0
AAED1_chr9:99413674-99413693-	0.0	3.0	0.0
AAED1_chr9:99417369-99417388+	1.0	2.0	0.0
AAED1_chr9:99417374-99417393+	0.0	0.0	1.0
AAGAB_chr15:67496441-67496460-	1.0	1.0	0.0
AAGAB_chr15:67501828-67501847-	0.0	1.0	0.0
AAGAB_chr15:67528326-67528345-	0.0	1.0	0.0
AAGAB_chr15:67546931-67546950+	0.0	0.0	0.0
AAK1_chr2:69759261-69759280+	0.0	0.0	0.0
AAK1_chr2:69769648-69769667+	1.0	2.0	0.0
AAK1_chr2:69771583-69771602-	1.0	1.0	0.0
AAK1_chr2:69870078-69870097-	1.0	4.0	1.0
AAMDC_chr11:77553613-77553632+	5.0	0.0	0.0
AAMDC_chr11:77553614-77553633+	0.0	2.0	0.0
AAMDC_chr11:77580794-77580813+	0.0	1.0	1.0
AAMDC_chr11:77583292-77583311+	0.0	1.0	0.0
AAMP_chr2:219131584-219131603-	2.0	1.0	0.0
AAMP_chr2:219132282-219132301-	1.0	1.0	0.0
AAMP_chr2:219134187-219134206-	316.0	1473.0	2.0
AAMP_chr2:219134745-219134764+	0.0	1.0	0.0
AANAT_chr17:74464953-74464972-	0.0	1.0	0.0
AANAT_chr17:74464955-74464974-	0.0	0.0	0.0
AANAT_chr17:74465788-74465807-	1.0	1.0	0.0
AANAT_chr17:74465935-74465954+	1.0	0.0	0.0
AAR2_chr20:34827976-34827995+	0.0	0.0	0.0
AAR2_chr20:34828009-34828028-	0.0	0.0	1.0
AAR2_chr20:34832791-34832810-	1.0	0.0	0.0
AAR2_chr20:34843586-34843605+	1.0	3.0	2.0
AARD_chr8:117950508-117950527+	0.0	1.0	0.0
AARD_chr8:117950602-117950621+	0.0	1.0	1.0
AARD_chr8:117950605-117950624+	0.0	1.0	0.0
AARD_chr8:117950668-117950687+	9.0	9.0	2907.0
AARS2_chr6:44278038-44278057-	1.0	1.0	0.0
AARS2_chr6:44278753-44278772+	0.0	1.0	0.0
AARS2_chr6:44279199-44279218+	0.0	0.0	0.0
AARS2_chr6:44280923-44280942+	0.0	0.0	1.0
AARSD1_chr17:41116421-41116440-	1.0	0.0	0.0
AARS_chr16:70303523-70303542-	0.0	0.0	0.0
AARS_chr16:70305823-70305842-	0.0	0.0	0.0
AARS_chr16:70310519-70310538-	0.0	0.0	0.0
AARS_chr16:70310893-70310912+	0.0	0.0	2.0
AASDHPPT_chr11:105948545-105948564+	1.0	0.0	1.0
AASDHPPT_chr11:105948581-105948600+	2.0	0.0	0.0
AASDHPPT_chr11:105965343-105965362+	0.0	0.0	1.0
AASDHPPT_chr11:105967483-105967502+	0.0	0.0	0.0
AASDH_chr4:57217551-57217570-	1.0	0.0	0.0
AASDH_chr4:57220329-57220348-	0.0	2.0	0.0
AASDH_chr4:57220894-57220913-	0.0	0.0	1.0
AASDH_chr4:57221481-57221500+	1.0	0.0	1.0
AASS_chr7:121731764-121731783-	3.0	0.0	0.0
AASS_chr7:121732935-121732954-	0.0	1.0	0.0
AASS_chr7:121741476-121741495-	3.0	0.0	17.0
AASS_chr7:121773675-121773694-	0.0	0.0	0.0
AATF_chr17:35306470-35306489+	0.0	0.0	0.0
AATF_chr17:35307610-35307629-	0.0	3.0	1.0
AATF_chr17:35310452-35310471+	0.0	1.0	1.0
AATF_chr17:35344005-35344024+	0.0	0.0	0.0
AATK_chr17:79102286-79102305-	0.0	3.0	0.0
AATK_chr17:79104904-79104923+	2.0	0.0	0.0
AATK_chr17:79108243-79108262+	0.0	1.0	1.0
AATK_chr17:79139772-79139791+	0.0	2.0	0.0
ABAT_chr16:8829604-8829623-	86.0	1.0	1.0
ABAT_chr16:8839921-8839940+	0.0	0.0	1.0
ABAT_chr16:8844303-8844322+	1.0	1.0	0.0
ABAT_chr16:8851629-8851648-	1.0	1.0	0.0
ABCA10_chr17:67148225-67148244+	0.0	0.0	10.0
ABCA10_chr17:67152037-67152056+	1.0	0.0	0.0
ABCA10_chr17:67212092-67212111-	0.0	1.0	0.0
ABCA10_chr17:67215827-67215846+	0.0	0.0	0.0
ABCA12_chr2:215876321-215876340+	0.0	3.0	1.0
ABCA12_chr2:215891555-215891574-	2600.0	3992.0	11.0
ABCA12_chr2:215914352-215914371-	0.0	2.0	0.0
ABCA12_chr2:215928846-215928865-	2.0	0.0	0.0
ABCA13_chr7:48211112-48211131-	1.0	0.0	0.0
ABCA13_chr7:48259011-48259030+	0.0	0.0	0.0
ABCA13_chr7:48278857-48278876-	0.0	0.0	0.0
ABCA13_chr7:48280496-48280515+	3.0	0.0	0.0
ABCA1_chr9:107624058-107624077-	0.0	2.0	1.0
ABCA1_chr9:107645374-107645393-	1.0	0.0	0.0
ABCA1_chr9:107646751-107646770+	0.0	12.0	15.0
ABCA1_chr9:107665940-107665959-	1074.0	7062.0	21.0
ABCA2_chr9:139916395-139916414-	1.0	0.0	1.0
ABCA2_chr9:139917283-139917302-	5.0	377.0	1.0
ABCA2_chr9:139918638-139918657+	0.0	0.0	0.0
ABCA2_chr9:139922536-139922555-	1.0	0.0	0.0
ABCA3_chr16:2373645-2373664-	0.0	0.0	0.0
ABCA3_chr16:2374498-2374517+	0.0	2.0	14.0
ABCA3_chr16:2376094-2376113+	5.0	627.0	2.0
ABCA3_chr16:2376416-2376435+	2.0	0.0	0.0
ABCA4_chr1:94546053-94546072+	0.0	0.0	4.0
ABCA4_chr1:94564499-94564518-	0.0	1.0	0.0
ABCA4_chr1:94574139-94574158+	2853.0	8.0	2.0
ABCA4_chr1:94577017-94577036+	0.0	0.0	1.0
ABCA5_chr17:67280096-67280115-	1.0	292.0	0.0
ABCA5_chr17:67287416-67287435-	10.0	1.0	2.0
ABCA5_chr17:67297292-67297311+	0.0	1.0	0.0
ABCA5_chr17:67309235-67309254-	0.0	1.0	0.0
ABCA6_chr17:67119471-67119490-	1.0	4.0	1.0
ABCA6_chr17:67124879-67124898+	1.0	0.0	0.0
ABCA6_chr17:67132252-67132271-	620.0	1.0	0.0
ABCA6_chr17:67133611-67133630+	43.0	2.0	0.0
ABCA7_chr19:1042670-1042689+	1.0	1.0	0.0
ABCA7_chr19:1043418-1043437-	1.0	0.0	0.0
ABCA7_chr19:1043806-1043825-	0.0	15.0	0.0
ABCA7_chr19:1044620-1044639+	2.0	2.0	2.0
ABCA8_chr17:66917582-66917601-	3.0	0.0	1.0
ABCA8_chr17:66920859-66920878-	1.0	1.0	0.0
ABCA8_chr17:66924137-66924156+	1.0	2.0	0.0
ABCA8_chr17:66925304-66925323+	2.0	1.0	1.0
ABCA9_chr17:67023120-67023139-	0.0	3.0	0.0
ABCA9_chr17:67024735-67024754-	1.0	0.0	2.0
ABCA9_chr17:67039757-67039776+	1.0	137.0	0.0
ABCA9_chr17:67041464-67041483-	5.0	2.0	0.0
ABCB10_chr1:229675222-229675241+	0.0	1.0	0.0
ABCB10_chr1:229678051-229678070+	1.0	3.0	1.0
ABCB10_chr1:229685038-229685057+	2.0	2.0	0.0
ABCB10_chr1:229694356-229694375+	0.0	0.0	0.0
ABCB11_chr2:169851884-169851903-	1.0	3.0	0.0
ABCB11_chr2:169853158-169853177-	23.0	55.0	1.0
ABCB11_chr2:169869817-169869836+	0.0	0.0	0.0
ABCB11_chr2:169870829-169870848-	13.0	6166.0	94.0
ABCB1_chr7:87175299-87175318+	1.0	0.0	0.0
ABCB1_chr7:87178678-87178697-	0.0	2.0	0.0
ABCB1_chr7:87179150-87179169+	0.0	0.0	0.0
ABCB1_chr7:87183106-87183125-	0.0	1.0	1.0
ABCB4_chr7:87079308-87079327-	1.0	2.0	0.0
ABCB4_chr7:87080975-87080994+	0.0	1.0	0.0
ABCB4_chr7:87082265-87082284+	95.0	517.0	3.0
ABCB4_chr7:87092147-87092166+	2.0	2.0	3.0
ABCB5_chr7:20666199-20666218+	1.0	1.0	0.0
ABCB5_chr7:20668388-20668407-	0.0	0.0	1.0
ABCB5_chr7:20685408-20685427+	0.0	1.0	0.0
ABCB5_chr7:20685745-20685764-	2.0	1.0	5.0
ABCB6_chr2:220081108-220081127-	2.0	3.0	1.0
ABCB6_chr2:220081479-220081498+	0.0	2.0	0.0
ABCB6_chr2:220082515-220082534-	1.0	0.0	2.0
ABCB6_chr2:220083045-220083064+	1.0	0.0	0.0
ABCB7_chrX:74295301-74295320-	0.0	2.0	0.0
ABCB7_chrX:74296361-74296380+	0.0	2.0	2.0
ABCB7_chrX:74332752-74332771-	0.0	0.0	0.0
ABCB7_chrX:74375988-74376007-	1.0	0.0	0.0
ABCB8_chr7:150730863-150730882-	0.0	0.0	0.0
ABCB8_chr7:150731432-150731451+	0.0	0.0	0.0
ABCB8_chr7:150731641-150731660+	0.0	4.0	0.0
ABCB8_chr7:150732956-150732975+	1.0	1.0	0.0
ABCB9_chr12:123433216-123433235+	0.0	0.0	0.0
ABCB9_chr12:123434380-123434399+	1.0	5.0	0.0
ABCB9_chr12:123435062-123435081+	1.0	2.0	0.0
ABCB9_chr12:123444563-123444582-	3163.0	1489.0	5.0
ABCC10_chr6:43395739-43395758+	1.0	0.0	0.0
ABCC10_chr6:43400664-43400683+	1.0	0.0	0.0
ABCC10_chr6:43402387-43402406+	1.0	0.0	0.0
ABCC10_chr6:43403546-43403565-	0.0	1.0	1.0
ABCC11_chr16:48258304-48258323-	1.0	0.0	0.0
ABCC11_chr16:48261837-48261856+	0.0	1.0	0.0
ABCC11_chr16:48264404-48264423-	331.0	2.0	133.0
ABCC11_chr16:48265792-48265811-	3.0	3.0	0.0
ABCC12_chr16:48173155-48173174+	0.0	1.0	0.0
ABCC12_chr16:48174769-48174788+	0.0	1.0	0.0
ABCC12_chr16:48175183-48175202-	2.0	0.0	0.0
ABCC12_chr16:48177960-48177979-	0.0	0.0	1.0
ABCC1_chr16:16101790-16101809+	0.0	0.0	1.0
ABCC1_chr16:16103737-16103756+	0.0	1.0	0.0
ABCC1_chr16:16108433-16108452-	1.0	1.0	0.0
ABCC1_chr16:16110405-16110424-	0.0	2.0	0.0
ABCC2_chr10:101544466-101544485-	1.0	1.0	0.0
ABCC2_chr10:101552074-101552093-	0.0	2.0	0.0
ABCC2_chr10:101553677-101553696-	1.0	0.0	0.0
ABCC2_chr10:101554195-101554214+	0.0	0.0	0.0
ABCC3_chr17:48733324-48733343-	3.0	183.0	1.0
ABCC3_chr17:48734442-48734461+	0.0	2.0	2.0
ABCC3_chr17:48735462-48735481-	1.0	0.0	0.0
ABCC3_chr17:48735815-48735834-	0.0	0.0	0.0
ABCC4_chr13:95861690-95861709-	0.0	1.0	1.0
ABCC4_chr13:95886980-95886999-	0.0	2.0	0.0
ABCC4_chr13:95899915-95899934-	2.0	0.0	0.0
ABCC4_chr13:95953550-95953569-	1.0	1.0	0.0
ABCC5_chr3:183700564-183700583-	3.0	1.0	2.0
ABCC5_chr3:183705630-183705649+	0.0	0.0	0.0
ABCC5_chr3:183706502-183706521-	1.0	0.0	1.0
ABCC5_chr3:183707131-183707150-	2.0	0.0	0.0
ABCC6_chr16:16297351-16297370+	0.0	0.0	0.0
ABCC6_chr16:16313413-16313432-	0.0	0.0	0.0
ABCC6_chr16:16313681-16313700-	1.0	1.0	0.0
ABCC6_chr16:16315584-16315603+	0.0	0.0	0.0
ABCC8_chr11:17483330-17483349-	1.0	0.0	0.0
ABCC8_chr11:17485065-17485084+	1.0	1.0	0.0
ABCC8_chr11:17491682-17491701+	1.0	0.0	1.0
ABCC8_chr11:17496485-17496504+	0.0	0.0	0.0
ABCC9_chr12:22061049-22061068+	1.0	1.0	0.0
ABCC9_chr12:22063756-22063775+	2.0	1.0	0.0
ABCC9_chr12:22069897-22069916-	1.0	2.0	1.0
ABCC9_chr12:22078994-22079013-	1.0	0.0	1.0
ABCD1_chrX:152991020-152991039-	3.0	1784.0	2.0
ABCD1_chrX:152994761-152994780-	0.0	0.0	0.0
ABCD1_chrX:153001687-153001706+	1.0	1.0	1.0
ABCD1_chrX:153001807-153001826+	0.0	0.0	0.0
ABCD2_chr12:39967520-39967539-	1177.0	3.0	6.0
ABCD2_chr12:39973382-39973401-	2.0	1391.0	4.0
ABCD2_chr12:40012552-40012571-	0.0	1.0	0.0
ABCD2_chr12:40012568-40012587-	6.0	1736.0	2.0
ABCD3_chr1:94884058-94884077+	4.0	0.0	0.0
ABCD3_chr1:94940779-94940798-	0.0	0.0	0.0
ABCD3_chr1:94946016-94946035+	1.0	2.0	2.0
ABCD3_chr1:94953259-94953278-	0.0	0.0	0.0
ABCD4_chr14:74759918-74759937-	2.0	0.0	1.0
ABCD4_chr14:74762583-74762602+	0.0	0.0	0.0
ABCD4_chr14:74763019-74763038+	1.0	0.0	0.0
ABCD4_chr14:74766944-74766963-	0.0	0.0	0.0
ABCE1_chr4:146038512-146038531+	0.0	0.0	0.0
ABCE1_chr4:146042361-146042380+	0.0	0.0	0.0
ABCE1_chr4:146044364-146044383+	1.0	0.0	0.0
ABCE1_chr4:146044659-146044678-	1.0	0.0	0.0
ABCF1_chr6:30539252-30539271+	0.0	1.0	5.0
ABCF1_chr6:30545610-30545629+	0.0	0.0	0.0
ABCF1_chr6:30550913-30550932-	0.0	0.0	0.0
ABCF1_chr6:30551459-30551478-	1.0	2.0	1.0
ABCF2_chr7:150920897-150920916-	0.0	1.0	0.0
ABCF2_chr7:150921020-150921039-	2.0	1.0	0.0
ABCF2_chr7:150921874-150921893+	0.0	2.0	0.0
ABCF2_chr7:150923482-150923501-	1.0	0.0	2.0
ABCF3_chr3:183904359-183904378+	1.0	1.0	1.0
ABCF3_chr3:183904582-183904601+	1.0	0.0	0.0
ABCF3_chr3:183905463-183905482+	0.0	0.0	0.0
ABCF3_chr3:183906138-183906157+	0.0	1.0	0.0
ABCG1_chr21:43639393-43639412+	2.0	0.0	1.0
ABCG1_chr21:43645930-43645949-	0.0	1.0	0.0
ABCG1_chr21:43691193-43691212-	0.0	0.0	0.0
ABCG1_chr21:43702461-43702480+	1.0	0.0	0.0
ABCG2_chr4:89039282-89039301+	0.0	1.0	0.0
ABCG2_chr4:89042925-89042944-	1.0	0.0	0.0
ABCG2_chr4:89053034-89053053-	0.0	1.0	0.0
ABCG2_chr4:89061050-89061069-	1.0	1.0	0.0
ABCG4_chr11:119020701-119020720+	3.0	2.0	0.0
ABCG4_chr11:119025029-119025048-	0.0	0.0	0.0
ABCG4_chr11:119025557-119025576+	1067.0	13.0	4.0
ABCG5_chr2:44055185-44055204-	1.0	0.0	0.0
ABCG5_chr2:44058916-44058935+	0.0	2.0	0.0
ABCG5_chr2:44059188-44059207+	2.0	1.0	0.0
ABCG5_chr2:44065774-44065793+	0.0	0.0	0.0
ABCG8_chr2:44066211-44066230+	0.0	0.0	0.0
ABCG8_chr2:44071651-44071670-	0.0	0.0	0.0
ABCG8_chr2:44073317-44073336-	1.0	1.0	1.0
ABCG8_chr2:44078922-44078941+	1.0	1.0	1.0
ABHD10_chr3:111697992-111698011-	0.0	1.0	0.0
ABHD10_chr3:111698001-111698020-	1.0	0.0	2.0
ABHD10_chr3:111705144-111705163+	0.0	1.0	0.0
ABHD10_chr3:111705781-111705800-	13.0	0.0	0.0
ABHD11_chr7:73151679-73151698-	0.0	0.0	0.0
ABHD11_chr7:73151931-73151950+	0.0	0.0	0.0
ABHD11_chr7:73152673-73152692+	0.0	0.0	6.0
ABHD11_chr7:73153031-73153050-	0.0	0.0	0.0
ABHD12B_chr14:51338895-51338914+	0.0	2.0	1.0
ABHD12B_chr14:51345498-51345517-	2.0	0.0	0.0
ABHD12B_chr14:51347225-51347244+	1.0	1.0	0.0
ABHD12B_chr14:51355614-51355633-	0.0	0.0	0.0
ABHD12_chr20:25297698-25297717-	0.0	0.0	0.0
ABHD12_chr20:25300887-25300906-	0.0	0.0	1.0
ABHD12_chr20:25303970-25303989-	1.0	2.0	0.0
ABHD12_chr20:25371298-25371317+	0.0	0.0	2.0
ABHD13_chr13:108881599-108881618+	0.0	0.0	1.0
ABHD13_chr13:108882147-108882166-	168.0	2.0	0.0
ABHD13_chr13:108882190-108882209+	0.0	0.0	0.0
ABHD13_chr13:108882461-108882480+	0.0	1.0	0.0
ABHD14A_chr3:52014416-52014435+	2.0	0.0	1.0
ABHD14A_chr3:52014522-52014541-	1.0	0.0	0.0
ABHD14A_chr3:52014550-52014569-	0.0	2.0	0.0
ABHD14A_chr3:52014602-52014621+	3.0	0.0	0.0
ABHD14B_chr3:52003484-52003503-	0.0	3.0	0.0
ABHD14B_chr3:52004079-52004098+	0.0	0.0	1.0
ABHD14B_chr3:52004080-52004099+	1.0	0.0	0.0
ABHD14B_chr3:52005661-52005680-	0.0	0.0	0.0
ABHD15_chr17:27889585-27889604-	2190.0	778.0	9.0
ABHD15_chr17:27889722-27889741-	1.0	0.0	1.0
ABHD15_chr17:27893867-27893886-	1987.0	9.0	2.0
ABHD15_chr17:27893943-27893962+	0.0	0.0	0.0
ABHD16A_chr6:31670915-31670934+	0.0	0.0	0.0
ABHD16A_chr6:31670923-31670942+	2.0	1.0	75.0
ABHD16A_chr6:31670983-31671002-	0.0	0.0	0.0
ABHD16A_chr6:31670989-31671008-	1.0	0.0	0.0
ABHD16B_chr20:62493232-62493251-	1.0	1.0	0.0
ABHD16B_chr20:62493541-62493560+	0.0	0.0	2.0
ABHD16B_chr20:62493922-62493941-	0.0	0.0	1.0
ABHD16B_chr20:62494225-62494244+	2.0	0.0	0.0
ABHD17A_chr19:1877417-1877436-	35.0	158.0	1.0
ABHD17A_chr19:1877494-1877513+	0.0	1.0	0.0
ABHD17A_chr19:1881222-1881241+	1.0	2.0	0.0
ABHD17B_chr9:74481810-74481829-	1.0	0.0	0.0
ABHD17B_chr9:74485101-74485120+	0.0	0.0	0.0
ABHD17B_chr9:74489862-74489881-	2.0	0.0	1.0
ABHD17B_chr9:74489940-74489959-	5.0	2.0	0.0
ABHD17C_chr15:80988090-80988109-	0.0	0.0	0.0
ABHD17C_chr15:80988162-80988181-	0.0	0.0	0.0
ABHD17C_chr15:81041911-81041930-	1.0	6.0	2.0
ABHD17C_chr15:81046550-81046569+	1.0	1.0	1.0
ABHD1_chr2:27351376-27351395+	0.0	0.0	0.0
ABHD1_chr2:27351903-27351922-	0.0	1.0	0.0
ABHD1_chr2:27352185-27352204+	3.0	0.0	0.0
ABHD1_chr2:27352466-27352485-	2.0	0.0	1.0
ABHD2_chr15:89659569-89659588-	0.0	1.0	0.0
ABHD2_chr15:89695063-89695082-	5.0	1.0	2.0
ABHD2_chr15:89698745-89698764-	2.0	0.0	0.0
ABHD2_chr15:89719032-89719051+	1.0	0.0	1.0
ABHD3_chr18:19239214-19239233+	1.0	0.0	0.0
ABHD3_chr18:19263895-19263914-	0.0	1.0	0.0
ABHD3_chr18:19283624-19283643-	1.0	1.0	1.0
ABHD3_chr18:19284584-19284603+	1.0	1.0	0.0
ABHD4_chr14:23072393-23072412-	0.0	2.0	0.0
ABHD4_chr14:23072830-23072849+	0.0	0.0	0.0
ABHD4_chr14:23075335-23075354+	2.0	1.0	0.0
ABHD4_chr14:23078774-23078793+	0.0	1.0	0.0
ABHD5_chr3:43743799-43743818+	0.0	1.0	0.0
ABHD5_chr3:43743908-43743927+	2.0	0.0	0.0
ABHD5_chr3:43744035-43744054-	3.0	2.0	2.0
ABHD5_chr3:43759997-43760016+	3.0	1.0	0.0
ABHD6_chr3:58253017-58253036-	0.0	1.0	0.0
ABHD6_chr3:58255115-58255134-	0.0	0.0	0.0
ABHD6_chr3:58256697-58256716-	0.0	0.0	1.0
ABHD6_chr3:58260448-58260467-	0.0	0.0	0.0
ABHD8_chr19:17403607-17403626-	1.0	0.0	1.0
ABHD8_chr19:17405201-17405220-	0.0	1.0	0.0
ABHD8_chr19:17405583-17405602-	32.0	8.0	0.0
ABHD8_chr19:17412034-17412053+	0.0	1.0	0.0
ABI1_chr10:27052823-27052842+	745.0	18.0	1.0
ABI1_chr10:27054149-27054168+	16.0	15.0	7119.0
ABI1_chr10:27066004-27066023-	2.0	10.0	0.0
ABI1_chr10:27149708-27149727-	0.0	0.0	0.0
ABI2_chr2:204193285-204193304-	0.0	1.0	0.0
ABI2_chr2:204231685-204231704-	0.0	74.0	0.0
ABI2_chr2:204255771-204255790+	2.0	1.0	0.0
ABI2_chr2:204259496-204259515-	0.0	3.0	1.0
ABI3BP_chr3:100551147-100551166+	0.0	0.0	0.0
ABI3BP_chr3:100605033-100605052-	0.0	0.0	0.0
ABI3BP_chr3:100645223-100645242-	0.0	0.0	0.0
ABI3BP_chr3:100712176-100712195-	0.0	1.0	0.0
ABI3_chr17:47288148-47288167+	627.0	1.0	1.0
ABI3_chr17:47293927-47293946-	1.0	1.0	0.0
ABI3_chr17:47295114-47295133+	0.0	2.0	0.0
ABI3_chr17:47297309-47297328-	1.0	0.0	0.0
ABL1_chr9:133710859-133710878+	1.0	1.0	0.0
ABL1_chr9:133730321-133730340-	2.0	7.0	0.0
ABL1_chr9:133738383-133738402+	0.0	0.0	0.0
ABL1_chr9:133747526-133747545-	0.0	3.0	1.0
ABL2_chr1:179089397-179089416-	0.0	0.0	0.0
ABL2_chr1:179090939-179090958-	0.0	1.0	0.0
ABL2_chr1:179095568-179095587+	2.0	4.0	1828.0
ABL2_chr1:179100598-179100617-	1.0	0.0	0.0
ABLIM1_chr10:116331133-116331152+	3.0	1.0	1.0
ABLIM1_chr10:116335185-116335204+	0.0	0.0	0.0
ABLIM1_chr10:116361672-116361691+	3.0	2.0	1.0
ABLIM1_chr10:116417764-116417783-	0.0	1.0	0.0
ABLIM2_chr4:8082459-8082478+	1781.0	694.0	5.0
ABLIM2_chr4:8089907-8089926-	2.0	1.0	1.0
ABLIM2_chr4:8098947-8098966-	0.0	1.0	0.0
ABLIM2_chr4:8108316-8108335+	2.0	1.0	2.0
ABLIM3_chr5:148577900-148577919+	0.0	0.0	0.0
ABLIM3_chr5:148579953-148579972-	0.0	0.0	1.0
ABLIM3_chr5:148586662-148586681+	1.0	0.0	1.0
ABLIM3_chr5:148596550-148596569-	0.0	2.0	3.0
ABRACL_chr6:139355312-139355331+	1.0	2.0	0.0
ABRACL_chr6:139355328-139355347+	0.0	0.0	2.0
ABRACL_chr6:139363899-139363918-	0.0	0.0	1.0
ABRACL_chr6:139363920-139363939-	2.0	0.0	0.0
ABRA_chr8:107773305-107773324-	1.0	1.0	0.0
ABRA_chr8:107773687-107773706-	0.0	0.0	0.0
ABRA_chr8:107782289-107782308-	0.0	2.0	0.0
ABRA_chr8:107782349-107782368+	0.0	2.0	2.0
ABR_chr17:1003898-1003917+	3.0	1.0	0.0
ABR_chr17:1028675-1028694-	0.0	0.0	0.0
ABR_chr17:1083002-1083021-	0.0	1.0	1.0
ABR_chr17:986762-986781-	0.0	3.0	0.0
ABT1_chr6:26597267-26597286+	0.0	0.0	0.0
ABT1_chr6:26597301-26597320+	0.0	1.0	2.0
ABT1_chr6:26598200-26598219+	0.0	363.0	0.0
ABT1_chr6:26598555-26598574+	0.0	0.0	0.0
ABTB1_chr3:127391879-127391898-	2.0	1.0	1.0
ABTB1_chr3:127394883-127394902-	1.0	0.0	0.0
ABTB1_chr3:127395124-127395143+	1.0	1.0	0.0
ABTB1_chr3:127395404-127395423-	0.0	0.0	0.0
ABTB2_chr11:34192591-34192610-	0.0	0.0	2.0
ABTB2_chr11:34194754-34194773-	0.0	0.0	1.0
ABTB2_chr11:34218878-34218897+	1.0	0.0	0.0
ABTB2_chr11:34378982-34379001-	0.0	0.0	1.0
AC007040.11_chr2:71169482-71169501+	1.0	0.0	0.0
AC007040.11_chr2:71169536-71169555-	3.0	2.0	0.0
AC007040.11_chr2:71169541-71169560-	0.0	0.0	0.0
AC007431.1_chr17:55822314-55822333-	1.0	2.0	1.0
AC007431.1_chr17:55822354-55822373-	2.0	2.0	0.0
AC007431.1_chr17:55822514-55822533+	2.0	0.0	0.0
AC007431.1_chr17:55822580-55822599-	0.0	0.0	1.0
AC009892.10_chr19:55147372-55147391+	2.0	0.0	2.0
AC016722.1_chr2:47044435-47044454+	0.0	0.0	1.0
AC016722.1_chr2:47044528-47044547+	2.0	1.0	1.0
AC016722.1_chr2:47044529-47044548+	0.0	0.0	0.0
AC016722.1_chr2:47049258-47049277-	2.0	1.0	1.0
AC016757.3_chr2:239133789-239133808+	0.0	0.0	0.0
AC016757.3_chr2:239133916-239133935+	1.0	1.0	1.0
AC016757.3_chr2:239136327-239136346-	1.0	1.0	1.0
AC016757.3_chr2:239136387-239136406+	5072.0	2907.0	24.0
AC018755.1_chr19:52096140-52096159-	2.0	0.0	0.0
AC018755.1_chr19:52097224-52097243-	1.0	0.0	5.0
AC018755.1_chr19:52097375-52097394-	6.0	2.0	0.0
AC018755.1_chr19:52097520-52097539-	1.0	0.0	0.0
AC079612.1_chr2:240500480-240500499-	0.0	0.0	0.0
AC079612.1_chr2:240500481-240500500-	1.0	0.0	0.0
AC079612.1_chr2:240500584-240500603+	0.0	2.0	0.0
AC079612.1_chr2:240504743-240504762-	1.0	0.0	0.0
AC091801.1_chr7:3180756-3180775+	0.0	1.0	2.0
AC091801.1_chr7:3180822-3180841-	0.0	146.0	0.0
AC091801.1_chr7:3197764-3197783+	16.0	2708.0	3086.0
AC093802.1_chr2:240702026-240702045+	0.0	0.0	1.0
AC093802.1_chr2:240702027-240702046+	0.0	0.0	0.0
AC093802.1_chr2:240702045-240702064-	0.0	0.0	0.0
AC093802.1_chr2:240702096-240702115+	4.0	3.0	0.0
AC106876.2_chr2:233877601-233877620+	0.0	0.0	1.0
AC106876.2_chr2:233877620-233877639-	5.0	4.0	1.0
AC106876.2_chr2:233877877-233877896-	2.0	2.0	2.0
ACAA1_chr3:38173445-38173464-	1.0	2.0	0.0
ACAA1_chr3:38175457-38175476+	1.0	0.0	0.0
ACAA1_chr3:38178137-38178156-	0.0	0.0	0.0
ACAA1_chr3:38178401-38178420+	0.0	0.0	1.0
ACAA2_chr18:47320726-47320745+	0.0	1.0	1.0
ACAA2_chr18:47323833-47323852+	0.0	3.0	0.0
ACAA2_chr18:47329152-47329171+	2.0	0.0	2.0
ACAA2_chr18:47339841-47339860-	0.0	0.0	0.0
ACACA_chr17:35616386-35616405-	1.0	0.0	0.0
ACACA_chr17:35640253-35640272-	1.0	0.0	0.0
ACACA_chr17:35641795-35641814-	1.0	0.0	1.0
ACACA_chr17:35687213-35687232-	0.0	29.0	0.0
ACACB_chr12:109577830-109577849-	0.0	1.0	0.0
ACACB_chr12:109604723-109604742+	2.0	1.0	0.0
ACACB_chr12:109605816-109605835-	227.0	736.0	306.0
ACACB_chr12:109609605-109609624+	0.0	2.0	0.0
ACAD10_chr12:112130624-112130643+	1.0	0.0	1.0
ACAD10_chr12:112140040-112140059-	0.0	1.0	1.0
ACAD10_chr12:112143552-112143571-	0.0	0.0	0.0
ACAD10_chr12:112147352-112147371+	1.0	0.0	0.0
ACAD11_chr3:132347196-132347215+	2.0	1.0	0.0
ACAD11_chr3:132350264-132350283+	0.0	0.0	0.0
ACAD11_chr3:132358326-132358345+	0.0	2.0	0.0
ACAD11_chr3:132363651-132363670+	2.0	0.0	1.0
ACAD8_chr11:134123481-134123500+	0.0	0.0	0.0
ACAD8_chr11:134126521-134126540+	0.0	2.0	4.0
ACAD8_chr11:134126975-134126994+	1053.0	0.0	3.0
ACAD8_chr11:134128483-134128502-	0.0	0.0	2.0
ACAD9_chr3:128598637-128598656-	1.0	0.0	0.0
ACAD9_chr3:128614231-128614250-	0.0	0.0	1.0
ACAD9_chr3:128615340-128615359-	0.0	0.0	0.0
ACAD9_chr3:128616524-128616543+	0.0	0.0	0.0
ACADL_chr2:211081144-211081163+	2.0	3.0	1.0
ACADL_chr2:211082737-211082756-	4353.0	10.0	13.0
ACADL_chr2:211085512-211085531-	1.0	4.0	0.0
ACADL_chr2:211089968-211089987-	1.0	0.0	0.0
ACADM_chr1:76190460-76190479+	0.0	0.0	0.0
ACADM_chr1:76198378-76198397+	0.0	1.0	1.0
ACADM_chr1:76198598-76198617-	1.0	0.0	0.0
ACADM_chr1:76205761-76205780+	0.0	0.0	0.0
ACADSB_chr10:124797295-124797314-	0.0	0.0	0.0
ACADSB_chr10:124800160-124800179-	0.0	2.0	0.0
ACADSB_chr10:124800779-124800798+	0.0	0.0	0.0
ACADSB_chr10:124812627-124812646+	1062.0	4.0	4.0
ACADS_chr12:121164965-121164984+	1.0	0.0	0.0
ACADS_chr12:121174863-121174882+	2.0	5.0	0.0
ACADS_chr12:121175178-121175197-	0.0	0.0	0.0
ACADS_chr12:121175716-121175735+	0.0	2.0	0.0
ACADVL_chr17:7123291-7123310+	1.0	0.0	0.0
ACADVL_chr17:7123922-7123941+	1.0	0.0	1.0
ACADVL_chr17:7124356-7124375+	1.0	1.0	0.0
ACADVL_chr17:7124894-7124913+	1.0	2.0	0.0
ACAN_chr15:89379433-89379452+	0.0	0.0	1.0
ACAN_chr15:89400260-89400279+	0.0	2.0	0.0
ACAN_chr15:89400290-89400309-	0.0	1.0	0.0
ACAN_chr15:89400404-89400423-	1.0	131.0	1.0
ACAP1_chr17:7245326-7245345-	1.0	0.0	0.0
ACAP1_chr17:7246722-7246741+	0.0	1.0	0.0
ACAP1_chr17:7247254-7247273+	0.0	0.0	0.0
ACAP1_chr17:7247876-7247895+	0.0	1.0	0.0
ACAP2_chr3:195022694-195022713-	0.0	0.0	0.0
ACAP2_chr3:195027968-195027987-	1.0	1.0	0.0
ACAP2_chr3:195053774-195053793-	2.0	0.0	0.0
ACAP2_chr3:195063197-195063216+	1.0	1.0	0.0
ACAP3_chr1:1235948-1235967-	1.0	1.0	0.0
ACAP3_chr1:1238344-1238363-	2.0	1.0	1.0
ACAP3_chr1:1239507-1239526-	0.0	2.0	0.0
ACAP3_chr1:1243169-1243188+	0.0	0.0	0.0
ACAT1_chr11:108004562-108004581+	0.0	1.0	1.0
ACAT1_chr11:108004980-108004999+	0.0	0.0	0.0
ACAT1_chr11:108005918-108005937+	0.0	0.0	1.0
ACAT1_chr11:108009682-108009701+	0.0	0.0	0.0
ACAT2_chr6:160188167-160188186+	1.0	1.0	0.0
ACAT2_chr6:160189597-160189616+	1.0	0.0	0.0
ACAT2_chr6:160197199-160197218+	0.0	0.0	0.0
ACAT2_chr6:160199291-160199310+	0.0	0.0	0.0
ACBD3_chr1:226349287-226349306-	0.0	0.0	0.0
ACBD3_chr1:226352567-226352586+	0.0	1.0	0.0
ACBD3_chr1:226353578-226353597+	0.0	0.0	0.0
ACBD3_chr1:226374302-226374321-	45.0	0.0	0.0
ACBD4_chr17:43213910-43213929+	0.0	0.0	1.0
ACBD4_chr17:43214074-43214093+	1.0	0.0	1.0
ACBD4_chr17:43214446-43214465-	0.0	0.0	2.0
ACBD4_chr17:43215122-43215141+	2.0	3.0	0.0
ACBD5_chr10:27493440-27493459+	1.0	0.0	0.0
ACBD5_chr10:27497350-27497369-	1.0	1.0	0.0
ACBD5_chr10:27499811-27499830-	0.0	1.0	0.0
ACBD5_chr10:27499835-27499854-	0.0	0.0	0.0
ACBD6_chr1:180257506-180257525-	324.0	4.0	2.0
ACBD6_chr1:180471355-180471374-	0.0	1.0	0.0
ACBD6_chr1:180471379-180471398-	0.0	0.0	0.0
ACBD6_chr1:180471380-180471399-	1.0	0.0	2.0
ACBD7_chr10:15120594-15120613-	1.0	0.0	0.0
ACBD7_chr10:15120706-15120725-	0.0	0.0	0.0
ACBD7_chr10:15120963-15120982-	0.0	1.0	0.0
ACBD7_chr10:15120984-15121003-	198.0	1.0	0.0
ACCSL_chr11:44070000-44070019-	0.0	0.0	0.0
ACCSL_chr11:44072888-44072907-	0.0	0.0	0.0
ACCSL_chr11:44073243-44073262-	2.0	17.0	0.0
ACCSL_chr11:44074255-44074274+	0.0	0.0	0.0
ACCS_chr11:44089414-44089433+	0.0	0.0	0.0
ACCS_chr11:44095002-44095021+	1.0	1.0	0.0
ACCS_chr11:44096165-44096184-	1.0	0.0	1.0
ACCS_chr11:44097073-44097092+	2.0	3.0	0.0
ACD_chr16:67693440-67693459+	0.0	1.0	0.0
ACD_chr16:67693674-67693693-	1.0	0.0	1.0
ACD_chr16:67693927-67693946-	2.0	2.0	0.0
ACD_chr16:67694149-67694168+	0.0	1.0	0.0
ACE2_chrX:15593835-15593854-	0.0	0.0	0.0
ACE2_chrX:15596413-15596432-	0.0	1.0	0.0
ACE2_chrX:15605873-15605892+	0.0	0.0	0.0
ACE2_chrX:15607507-15607526-	0.0	0.0	0.0
ACER1_chr19:6306830-6306849+	0.0	0.0	1.0
ACER1_chr19:6309758-6309777+	0.0	0.0	1.0
ACER1_chr19:6312203-6312222+	0.0	1.0	2.0
ACER1_chr19:6312231-6312250-	1.0	2.0	0.0
ACER2_chr9:19409169-19409188+	0.0	0.0	0.0
ACER2_chr9:19423917-19423936+	0.0	0.0	0.0
ACER2_chr9:19435040-19435059-	0.0	0.0	0.0
ACER2_chr9:19446335-19446354-	1.0	0.0	0.0
ACER3_chr11:76572067-76572086-	0.0	2.0	0.0
ACER3_chr11:76726070-76726089-	0.0	1.0	0.0
ACER3_chr11:76727797-76727816-	0.0	0.0	0.0
ACER3_chr11:76731339-76731358-	1.0	2.0	0.0
ACE_chr17:61559020-61559039+	1.0	0.0	1.0
ACE_chr17:61559024-61559043+	1.0	0.0	0.0
ACE_chr17:61568668-61568687+	0.0	0.0	0.0
ACE_chr17:61568709-61568728-	1.0	0.0	1.0
ACHE_chr7:100487910-100487929-	0.0	0.0	3.0
ACHE_chr7:100488815-100488834+	0.0	0.0	0.0
ACHE_chr7:100490125-100490144+	1.0	1.0	0.0
ACHE_chr7:100491304-100491323-	0.0	0.0	3.0
ACIN1_chr14:23548125-23548144-	0.0	0.0	0.0
ACIN1_chr14:23549099-23549118-	0.0	0.0	0.0
ACIN1_chr14:23550969-23550988-	0.0	2.0	0.0
ACIN1_chr14:23559271-23559290-	0.0	0.0	0.0
ACKR2_chr3:42906125-42906144-	3.0	1.0	1.0
ACKR2_chr3:42906311-42906330-	4.0	2.0	0.0
ACKR2_chr3:42906608-42906627-	2.0	0.0	0.0
ACKR2_chr3:42906923-42906942-	1.0	0.0	0.0
ACKR3_chr2:237489122-237489141+	1.0	8.0	914.0
ACKR3_chr2:237489381-237489400-	0.0	0.0	1.0
ACKR3_chr2:237489423-237489442+	3.0	1.0	0.0
ACKR3_chr2:237489878-237489897-	1.0	0.0	11.0
ACKR4_chr3:132319373-132319392-	0.0	2.0	0.0
ACKR4_chr3:132319423-132319442-	0.0	0.0	0.0
ACKR4_chr3:132319808-132319827-	0.0	1.0	0.0
ACKR4_chr3:132320035-132320054-	0.0	1.0	0.0
ACLY_chr17:40065225-40065244+	0.0	0.0	0.0
ACLY_chr17:40065812-40065831-	1.0	0.0	0.0
ACLY_chr17:40068758-40068777-	0.0	1.0	0.0
ACLY_chr17:40070030-40070049-	0.0	1.0	0.0
ACMSD_chr2:135602826-135602845+	1.0	0.0	0.0
ACMSD_chr2:135616851-135616870+	0.0	0.0	0.0
ACMSD_chr2:135619558-135619577-	0.0	0.0	0.0
ACMSD_chr2:135621114-135621133+	0.0	0.0	0.0
ACN9_chr7:96747042-96747061-	0.0	3.0	0.0
ACN9_chr7:96747124-96747143-	1.0	0.0	0.0
ACN9_chr7:96747150-96747169+	1.0	0.0	0.0
ACN9_chr7:96747161-96747180+	0.0	0.0	0.0
ACO1_chr9:32408523-32408542-	1.0	0.0	3.0
ACO1_chr9:32418410-32418429+	0.0	0.0	1.0
ACO1_chr9:32419137-32419156-	1.0	2.0	0.0
ACO1_chr9:32424604-32424623-	1.0	1.0	0.0
ACO2_chr22:41895785-41895804-	0.0	0.0	0.0
ACO2_chr22:41903869-41903888+	0.0	2.0	0.0
ACO2_chr22:41911407-41911426-	1.0	0.0	0.0
ACO2_chr22:41911870-41911889+	0.0	0.0	0.0
ACOT11_chr1:55050391-55050410+	0.0	0.0	1.0
ACOT11_chr1:55051507-55051526-	1.0	0.0	11.0
ACOT11_chr1:55058228-55058247+	0.0	1.0	0.0
ACOT11_chr1:55059678-55059697-	0.0	0.0	0.0
ACOT12_chr5:80641798-80641817+	2.0	1.0	0.0
ACOT12_chr5:80681590-80681609+	2.0	1.0	0.0
ACOT12_chr5:80689895-80689914+	1.0	1.0	1.0
ACOT13_chr6:24667521-24667540+	0.0	1.0	1.0
ACOT13_chr6:24698177-24698196+	4.0	7.0	1748.0
ACOT13_chr6:24698180-24698199+	2.0	0.0	0.0
ACOT13_chr6:24701775-24701794+	0.0	0.0	1.0
ACOT2_chr14:74035974-74035993-	1.0	0.0	0.0
ACOT2_chr14:74036028-74036047-	1.0	0.0	0.0
ACOT2_chr14:74036030-74036049+	2.0	0.0	2.0
ACOT2_chr14:74036060-74036079+	2.0	0.0	0.0
ACOT4_chr14:74059005-74059024-	0.0	1.0	0.0
ACOT4_chr14:74060403-74060422+	1.0	0.0	2.0
ACOT4_chr14:74060542-74060561+	2.0	2.0	0.0
ACOT4_chr14:74062107-74062126+	906.0	3.0	7.0
ACOT6_chr14:74086029-74086048-	3.0	0.0	5.0
ACOT6_chr14:74086382-74086401-	0.0	0.0	0.0
ACOT6_chr14:74086435-74086454+	0.0	0.0	0.0
ACOT6_chr14:74086441-74086460+	0.0	1.0	0.0
ACOT7_chr1:6393597-6393616-	1.0	1.0	0.0
ACOT7_chr1:6399611-6399630+	0.0	0.0	2.0
ACOT7_chr1:6409882-6409901-	0.0	0.0	0.0
ACOT7_chr1:6445560-6445579+	0.0	0.0	0.0
ACOT8_chr20:44472331-44472350-	1.0	1.0	0.0
ACOT8_chr20:44472914-44472933-	1.0	0.0	0.0
ACOT8_chr20:44477285-44477304-	0.0	0.0	0.0
ACOT8_chr20:44485867-44485886+	5.0	147.0	1.0
ACOT9_chrX:23748969-23748988+	2.0	1.0	0.0
ACOT9_chrX:23751291-23751310-	1.0	0.0	0.0
ACOT9_chrX:23754103-23754122+	4.0	294.0	1223.0
ACOT9_chrX:23761256-23761275-	0.0	1.0	0.0
ACOX1_chr17:73951981-73952000-	3.0	0.0	0.0
ACOX1_chr17:73953544-73953563+	1.0	3.0	5.0
ACOX1_chr17:73956327-73956346+	0.0	1.0	0.0
ACOX1_chr17:73974691-73974710+	1.0	2.0	0.0
ACOX2_chr3:58517496-58517515+	1.0	0.0	0.0
ACOX2_chr3:58519212-58519231+	0.0	1.0	0.0
ACOX2_chr3:58520164-58520183-	3.0	0.0	0.0
ACOX2_chr3:58520737-58520756-	0.0	2.0	0.0
ACOX3_chr4:8412004-8412023-	1.0	0.0	0.0
ACOX3_chr4:8416074-8416093-	0.0	1.0	0.0
ACOX3_chr4:8417640-8417659+	1.0	0.0	0.0
ACOX3_chr4:8418236-8418255-	1.0	3.0	0.0
ACOXL_chr2:111525984-111526003+	3.0	2.0	317.0
ACOXL_chr2:111542347-111542366+	0.0	1.0	0.0
ACOXL_chr2:111551670-111551689+	1.0	0.0	0.0
ACOXL_chr2:111556598-111556617-	0.0	0.0	0.0
ACP1_chr2:272210-272229+	0.0	1.0	0.0
ACP1_chr2:272248-272267-	3.0	1.0	1.0
ACP1_chr2:277274-277293+	0.0	2.0	2.0
ACP1_chr2:277284-277303+	4.0	0.0	1.0
ACP2_chr11:47267108-47267127-	0.0	0.0	1.0
ACP2_chr11:47267290-47267309+	1.0	1.0	2.0
ACP2_chr11:47269222-47269241+	0.0	0.0	0.0
ACP2_chr11:47269642-47269661-	1.0	1.0	1.0
ACP5_chr19:11685855-11685874+	3.0	0.0	1.0
ACP5_chr19:11687213-11687232-	0.0	0.0	1.0
ACP5_chr19:11687533-11687552-	1.0	0.0	0.0
ACP5_chr19:11687931-11687950+	1.0	0.0	0.0
ACP6_chr1:147124289-147124308-	0.0	1.0	1.0
ACP6_chr1:147131518-147131537-	0.0	2.0	0.0
ACP6_chr1:147131817-147131836-	2.0	0.0	0.0
ACP6_chr1:147142096-147142115+	0.0	0.0	0.0
ACPL2_chr3:140979055-140979074-	1.0	2.0	1.0
ACPL2_chr3:140998252-140998271+	1.0	0.0	0.0
ACPL2_chr3:141006232-141006251-	1.0	0.0	1.0
ACPL2_chr3:141012018-141012037+	0.0	1.0	1.0
ACPP_chr3:132036328-132036347+	1.0	1.0	0.0
ACPP_chr3:132051159-132051178-	0.0	2.0	0.0
ACPP_chr3:132063882-132063901+	0.0	0.0	0.0
ACPP_chr3:132071591-132071610+	0.0	0.0	0.0
ACPT_chr19:51293906-51293925+	0.0	0.0	1.0
ACPT_chr19:51294108-51294127-	1.0	0.0	1.0
ACPT_chr19:51295046-51295065-	1.0	0.0	0.0
ACRBP_chr12:6754374-6754393+	1.0	1.0	12.0
ACRBP_chr12:6755651-6755670-	2.0	2.0	995.0
ACRBP_chr12:6755957-6755976+	0.0	3.0	0.0
ACRBP_chr12:6756516-6756535-	0.0	0.0	0.0
ACRC_chrX:70811991-70812010+	4.0	2.0	0.0
ACRC_chrX:70814200-70814219+	2.0	1.0	0.0
ACRC_chrX:70817805-70817824-	0.0	0.0	1.0
ACRC_chrX:70824428-70824447+	454.0	301.0	5.0
ACRV1_chr11:125542546-125542565-	0.0	1.0	0.0
ACRV1_chr11:125547931-125547950-	0.0	2.0	1.0
ACRV1_chr11:125550607-125550626+	0.0	3.0	1.0
ACRV1_chr11:125550626-125550645-	0.0	0.0	0.0
ACR_chr22:51177733-51177752-	2.0	0.0	11.0
ACR_chr22:51178291-51178310-	1.0	2.0	411.0
ACR_chr22:51182543-51182562+	0.0	0.0	0.0
ACR_chr22:51183135-51183154+	0.0	0.0	0.0
ACSBG1_chr15:78474939-78474958-	2.0	0.0	1.0
ACSBG1_chr15:78486294-78486313+	0.0	0.0	1.0
ACSBG1_chr15:78486850-78486869-	1.0	0.0	0.0
ACSBG1_chr15:78500357-78500376-	1.0	2.0	0.0
ACSBG2_chr19:6147598-6147617-	1.0	1.0	0.0
ACSBG2_chr19:6165981-6166000+	1.0	0.0	0.0
ACSBG2_chr19:6177278-6177297+	1.0	0.0	0.0
ACSBG2_chr19:6182824-6182843+	0.0	1.0	0.0
ACSF2_chr17:48503726-48503745-	2.0	39.0	1138.0
ACSF2_chr17:48538139-48538158+	1.0	0.0	0.0
ACSF2_chr17:48538709-48538728-	1.0	2.0	127.0
ACSF2_chr17:48539790-48539809+	1.0	0.0	1.0
ACSF3_chr16:89167223-89167242-	0.0	0.0	0.0
ACSF3_chr16:89169089-89169108-	25.0	23.0	6394.0
ACSF3_chr16:89178513-89178532+	1.0	1.0	0.0
ACSF3_chr16:89211748-89211767+	0.0	0.0	0.0
ACSL1_chr4:185697643-185697662-	0.0	1.0	0.0
ACSL1_chr4:185701507-185701526+	0.0	1.0	1.0
ACSL1_chr4:185705116-185705135+	0.0	0.0	0.0
ACSL1_chr4:185709790-185709809-	1.0	0.0	0.0
ACSL3_chr2:223783861-223783880-	0.0	0.0	9.0
ACSL3_chr2:223786057-223786076+	0.0	0.0	0.0
ACSL3_chr2:223787424-223787443+	2.0	2.0	0.0
ACSL3_chr2:223791748-223791767+	2.0	2.0	0.0
ACSL4_chrX:108906460-108906479-	0.0	0.0	0.0
ACSL4_chrX:108911470-108911489-	3.0	1.0	1.0
ACSL4_chrX:108921614-108921633+	0.0	0.0	1.0
ACSL4_chrX:108924286-108924305-	0.0	0.0	0.0
ACSL5_chr10:114158655-114158674+	0.0	0.0	1.0
ACSL5_chr10:114164486-114164505-	1.0	0.0	0.0
ACSL5_chr10:114169374-114169393-	1.0	1.0	0.0
ACSL5_chr10:114170363-114170382+	0.0	0.0	0.0
ACSL6_chr5:131325083-131325102+	0.0	1.0	0.0
ACSL6_chr5:131325811-131325830-	0.0	0.0	0.0
ACSL6_chr5:131326563-131326582-	218.0	12.0	3521.0
ACSL6_chr5:131329811-131329830+	40.0	3444.0	7.0
ACSM1_chr16:20682866-20682885+	0.0	0.0	0.0
ACSM1_chr16:20693711-20693730-	3.0	0.0	0.0
ACSM1_chr16:20696611-20696630+	0.0	1.0	0.0
ACSM1_chr16:20702372-20702391-	0.0	0.0	0.0
ACSM2A_chr16:20486990-20487009+	1.0	0.0	1.0
ACSM2A_chr16:20497990-20498009-	0.0	0.0	1.0
ACSM2B_chr16:20548571-20548590+	0.0	0.0	1.0
ACSM2B_chr16:20559470-20559489-	0.0	0.0	1.0
ACSM2B_chr16:20559472-20559491-	860.0	720.0	1.0
ACSM2B_chr16:20559475-20559494-	0.0	1.0	0.0
ACSM3_chr16:20781493-20781512+	3.0	1.0	1.0
ACSM3_chr16:20787278-20787297+	2.0	0.0	0.0
ACSM3_chr16:20788854-20788873+	5.0	4927.0	15.0
ACSM3_chr16:20792326-20792345+	0.0	0.0	0.0
ACSM4_chr12:7456990-7457009-	1.0	0.0	0.0
ACSM4_chr12:7459139-7459158+	1.0	1.0	2.0
ACSM4_chr12:7463255-7463274-	0.0	0.0	0.0
ACSM4_chr12:7469850-7469869-	1.0	1.0	0.0
ACSM5_chr16:20422816-20422835-	0.0	0.0	0.0
ACSM5_chr16:20429477-20429496+	0.0	0.0	0.0
ACSM5_chr16:20430619-20430638-	1.0	0.0	0.0
ACSM5_chr16:20432666-20432685-	3.0	7.0	3150.0
ACSS1_chr20:25004159-25004178+	0.0	5.0	1.0
ACSS1_chr20:25011535-25011554-	0.0	1.0	0.0
ACSS1_chr20:25028765-25028784+	0.0	0.0	0.0
ACSS1_chr20:25038596-25038615+	2.0	0.0	0.0
ACSS2_chr20:33464529-33464548+	0.0	0.0	0.0
ACSS2_chr20:33470658-33470677-	0.0	1.0	0.0
ACSS2_chr20:33500882-33500901+	0.0	1.0	0.0
ACSS2_chr20:33501259-33501278-	1.0	0.0	0.0
ACSS3_chr12:81471923-81471942+	1.0	2.0	1.0
ACSS3_chr12:81528676-81528695-	0.0	2.0	0.0
ACSS3_chr12:81532913-81532932-	0.0	0.0	0.0
ACSS3_chr12:81545623-81545642+	1.0	0.0	0.0
ACTA1_chr1:229567242-229567261+	0.0	0.0	0.0
ACTA1_chr1:229567551-229567570-	1.0	0.0	0.0
ACTA1_chr1:229567858-229567877-	0.0	0.0	0.0
ACTA1_chr1:229568790-229568809-	0.0	0.0	0.0
ACTA2_chr10:90697900-90697919-	0.0	0.0	0.0
ACTA2_chr10:90699298-90699317+	0.0	0.0	0.0
ACTA2_chr10:90701578-90701597-	0.0	2.0	0.0
ACTA2_chr10:90708660-90708679-	0.0	2.0	1.0
ACTBL2_chr5:56777574-56777593-	1.0	0.0	0.0
ACTBL2_chr5:56777612-56777631-	138.0	0.0	2.0
ACTBL2_chr5:56778410-56778429-	2.0	2.0	1.0
ACTBL2_chr5:56778490-56778509+	0.0	0.0	0.0
ACTB_chr7:5567898-5567917+	1.0	0.0	1.0
ACTB_chr7:5569250-5569269+	1.0	1.0	0.0
ACTB_chr7:5569254-5569273-	1.0	1.0	0.0
ACTC1_chr15:35082609-35082628+	0.0	0.0	0.0
ACTC1_chr15:35084592-35084611+	0.0	1.0	0.0
ACTC1_chr15:35086870-35086889+	0.0	2.0	0.0
ACTC1_chr15:35086982-35087001-	1.0	3.0	2.0
ACTG1_chr17:79478204-79478223+	0.0	1.0	0.0
ACTG1_chr17:79479279-79479298+	0.0	0.0	1.0
ACTG1_chr17:79479280-79479299+	0.0	0.0	0.0
ACTG1_chr17:79479359-79479378-	0.0	1.0	0.0
ACTG2_chr2:74128537-74128556-	2.0	1.0	0.0
ACTG2_chr2:74128539-74128558-	2.0	1.0	0.0
ACTG2_chr2:74146579-74146598+	0.0	0.0	0.0
ACTG2_chr2:74146680-74146699-	1.0	0.0	1.0
ACTL10_chr20:32255771-32255790+	0.0	1.0	0.0
ACTL10_chr20:32255784-32255803+	0.0	0.0	9.0
ACTL10_chr20:32255791-32255810-	0.0	1.0	0.0
ACTL10_chr20:32255978-32255997-	0.0	0.0	0.0
ACTL6A_chr3:179280869-179280888+	0.0	1.0	1.0
ACTL6A_chr3:179287924-179287943+	0.0	0.0	0.0
ACTL6A_chr3:179294060-179294079+	0.0	0.0	0.0
ACTL6B_chr7:100252650-100252669-	0.0	0.0	0.0
ACTL6B_chr7:100253067-100253086+	2.0	0.0	2.0
ACTL6B_chr7:100253409-100253428+	0.0	0.0	0.0
ACTL6B_chr7:100253970-100253989-	1.0	0.0	0.0
ACTL7A_chr9:111625183-111625202-	0.0	0.0	0.0
ACTL7A_chr9:111625553-111625572-	0.0	0.0	0.0
ACTL7A_chr9:111625668-111625687+	1.0	1.0	0.0
ACTL7A_chr9:111625856-111625875-	0.0	0.0	1.0
ACTL7B_chr9:111617056-111617075+	1.0	1.0	1.0
ACTL7B_chr9:111617493-111617512-	0.0	2.0	0.0
ACTL7B_chr9:111617850-111617869-	1.0	1.0	0.0
ACTL7B_chr9:111617895-111617914-	1.0	0.0	1.0
ACTL8_chr1:18149746-18149765-	0.0	0.0	0.0
ACTL8_chr1:18149830-18149849+	0.0	0.0	0.0
ACTL8_chr1:18152380-18152399-	1.0	0.0	0.0
ACTL8_chr1:18152419-18152438-	0.0	0.0	0.0
ACTL9_chr19:8808163-8808182+	2.0	1.0	2.0
ACTL9_chr19:8808637-8808656-	0.0	0.0	0.0
ACTL9_chr19:8808659-8808678+	0.0	2.0	0.0
ACTL9_chr19:8808693-8808712+	1.0	2.0	0.0
ACTN1_chr14:69376079-69376098+	0.0	0.0	0.0
ACTN1_chr14:69378885-69378904+	2.0	2.0	2.0
ACTN1_chr14:69387706-69387725+	3.0	1.0	0.0
ACTN1_chr14:69392313-69392332-	0.0	2.0	0.0
ACTN2_chr1:236850021-236850040+	0.0	0.0	1.0
ACTN2_chr1:236881215-236881234+	0.0	0.0	0.0
ACTN2_chr1:236882199-236882218+	0.0	0.0	0.0
ACTN2_chr1:236883460-236883479-	0.0	0.0	0.0
ACTN4_chr19:39138466-39138485+	0.0	0.0	1.0
ACTN4_chr19:39191297-39191316+	1.0	1.0	0.0
ACTN4_chr19:39191648-39191667+	0.0	1.0	1.0
ACTN4_chr19:39195585-39195604+	0.0	0.0	0.0
ACTR10_chr14:58666930-58666949+	0.0	0.0	0.0
ACTR10_chr14:58675744-58675763-	0.0	0.0	0.0
ACTR10_chr14:58678077-58678096-	1.0	0.0	1.0
ACTR10_chr14:58681980-58681999+	0.0	0.0	0.0
ACTR1A_chr10:104240898-104240917+	2.0	0.0	0.0
ACTR1A_chr10:104241764-104241783+	0.0	1.0	0.0
ACTR1A_chr10:104242753-104242772+	0.0	4.0	357.0
ACTR1A_chr10:104247999-104248018-	0.0	1.0	1.0
ACTR1B_chr2:98274905-98274924+	0.0	0.0	0.0
ACTR1B_chr2:98275406-98275425-	3.0	1.0	0.0
ACTR1B_chr2:98275820-98275839-	1.0	1.0	1.0
ACTR1B_chr2:98277103-98277122-	0.0	0.0	0.0
ACTR2_chr2:65455070-65455089+	0.0	0.0	0.0
ACTR2_chr2:65473743-65473762+	0.0	0.0	1.0
ACTR2_chr2:65480876-65480895+	0.0	0.0	0.0
ACTR2_chr2:65492190-65492209+	0.0	1.0	0.0
ACTR3B_chr7:152549208-152549227+	0.0	0.0	0.0
ACTR3B_chr7:152549304-152549323+	0.0	1.0	0.0
ACTR3B_chr7:152550658-152550677-	1.0	1.0	0.0
ACTR3B_chr7:152551617-152551636-	0.0	0.0	0.0
ACTR3C_chr7:149946109-149946128+	0.0	0.0	0.0
ACTR3C_chr7:149946115-149946134-	0.0	2.0	0.0
ACTR3_chr2:114647865-114647884+	0.0	0.0	0.0
ACTR3_chr2:114674488-114674507+	0.0	2.0	0.0
ACTR3_chr2:114684916-114684935+	0.0	0.0	0.0
ACTR3_chr2:114691942-114691961+	2.0	0.0	2.0
ACTR5_chr20:37377389-37377408-	1.0	0.0	1.0
ACTR5_chr20:37378736-37378755+	0.0	0.0	0.0
ACTR5_chr20:37380909-37380928+	0.0	1.0	0.0
ACTR5_chr20:37383741-37383760+	0.0	0.0	1.0
ACTR6_chr12:100594626-100594645+	1.0	2.0	0.0
ACTR6_chr12:100594640-100594659-	0.0	1.0	0.0
ACTR6_chr12:100613806-100613825+	50.0	0.0	0.0
ACTR6_chr12:100613845-100613864-	1.0	1.0	0.0
ACTR8_chr3:53904131-53904150-	0.0	0.0	0.0
ACTR8_chr3:53905281-53905300+	1.0	1.0	0.0
ACTR8_chr3:53911341-53911360-	0.0	0.0	0.0
ACTR8_chr3:53913977-53913996-	1.0	1.0	1.0
ACTRT1_chrX:127185281-127185300-	1.0	3.0	0.0
ACTRT1_chrX:127185452-127185471-	0.0	1.0	2.0
ACTRT1_chrX:127185485-127185504-	2.0	0.0	0.0
ACTRT1_chrX:127185555-127185574-	2.0	3.0	8.0
ACTRT2_chr1:2938344-2938363-	0.0	0.0	0.0
ACTRT2_chr1:2938930-2938949+	0.0	0.0	0.0
ACTRT2_chr1:2939177-2939196-	0.0	2.0	0.0
ACTRT2_chr1:2939362-2939381-	0.0	1.0	0.0
ACTRT3_chr3:169485446-169485465-	4.0	1.0	0.0
ACTRT3_chr3:169485669-169485688-	0.0	0.0	1.0
ACTRT3_chr3:169487151-169487170-	0.0	1.0	0.0
ACTRT3_chr3:169487287-169487306-	0.0	1.0	0.0
ACVR1B_chr12:52369267-52369286+	0.0	2.0	0.0
ACVR1B_chr12:52370177-52370196-	1.0	0.0	0.0
ACVR1B_chr12:52374910-52374929+	0.0	0.0	0.0
ACVR1B_chr12:52377786-52377805+	4.0	2.0	1.0
ACVR1C_chr2:158397618-158397637-	0.0	0.0	0.0
ACVR1C_chr2:158406728-158406747-	1.0	1.0	0.0
ACVR1C_chr2:158412795-158412814+	2.0	1.0	0.0
ACVR1C_chr2:158443842-158443861-	0.0	0.0	1.0
ACVR1_chr2:158626950-158626969+	0.0	1.0	273.0
ACVR1_chr2:158634804-158634823+	0.0	1.0	1.0
ACVR1_chr2:158637036-158637055+	0.0	2.0	1.0
ACVR1_chr2:158655959-158655978+	0.0	0.0	0.0
ACVR2A_chr2:148653966-148653985+	2.0	1.0	0.0
ACVR2A_chr2:148657446-148657465-	0.0	0.0	0.0
ACVR2A_chr2:148676086-148676105-	0.0	1.0	1.0
ACVR2A_chr2:148677887-148677906+	0.0	1.0	0.0
ACVR2B_chr3:38495826-38495845-	0.0	3.0	1.0
ACVR2B_chr3:38518855-38518874+	0.0	0.0	0.0
ACVR2B_chr3:38519384-38519403-	0.0	0.0	0.0
ACVR2B_chr3:38519761-38519780-	1.0	1.0	0.0
ACVRL1_chr12:52306276-52306295-	0.0	8.0	1.0
ACVRL1_chr12:52307066-52307085-	0.0	0.0	4.0
ACVRL1_chr12:52307442-52307461+	1.0	3.0	0.0
ACVRL1_chr12:52309021-52309040-	0.0	1.0	1.0
ACY1_chr3:52018080-52018099+	1.0	0.0	1.0
ACY1_chr3:52018083-52018102+	0.0	0.0	0.0
ACY1_chr3:52018114-52018133-	3.0	1.0	0.0
ACY1_chr3:52018140-52018159-	3.0	2.0	0.0
ACY3_chr11:67412299-67412318-	0.0	1.0	0.0
ACY3_chr11:67412581-67412600+	0.0	0.0	1.0
ACY3_chr11:67413295-67413314-	2.0	0.0	0.0
ACY3_chr11:67414310-67414329+	0.0	1.0	0.0
ACYP1_chr14:75520275-75520294-	0.0	0.0	8.0
ACYP1_chr14:75520289-75520308-	0.0	22.0	0.0
ACYP1_chr14:75520293-75520312+	0.0	4.0	1.0
ACYP1_chr14:75520313-75520332-	0.0	0.0	0.0
ACYP2_chr2:54342837-54342856-	0.0	2.0	0.0
ACYP2_chr2:54342844-54342863+	1.0	4.0	0.0
ACYP2_chr2:54365815-54365834+	1.0	2.0	0.0
ACYP2_chr2:54365839-54365858+	0.0	5.0	0.0
ADAD1_chr4:123301315-123301334+	0.0	0.0	0.0
ADAD1_chr4:123329074-123329093+	0.0	0.0	1.0
ADAD1_chr4:123333869-123333888+	1.0	3.0	0.0
ADAD1_chr4:123336539-123336558+	0.0	0.0	0.0
ADAD2_chr16:84224930-84224949-	2.0	0.0	0.0
ADAD2_chr16:84228118-84228137+	1.0	3.0	0.0
ADAD2_chr16:84228733-84228752-	2.0	1.0	1.0
ADAD2_chr16:84228927-84228946+	0.0	2.0	1.0
ADAL_chr15:43638163-43638182-	4860.0	1001.0	16.0
ADAL_chr15:43641221-43641240+	0.0	2.0	0.0
ADAL_chr15:43641240-43641259-	0.0	3.0	0.0
ADAL_chr15:43644079-43644098+	1.0	2.0	1.0
ADAM10_chr15:58938256-58938275-	0.0	2.0	0.0
ADAM10_chr15:58957369-58957388-	0.0	1.0	0.0
ADAM10_chr15:58971440-58971459+	0.0	1.0	0.0
ADAM10_chr15:59041691-59041710-	4.0	2.0	3.0
ADAM11_chr17:42836551-42836570+	1.0	0.0	1.0
ADAM11_chr17:42837238-42837257+	1.0	1.0	0.0
ADAM11_chr17:42847102-42847121-	1873.0	897.0	7.0
ADAM11_chr17:42847364-42847383-	1.0	1.0	0.0
ADAM12_chr10:127824213-127824232-	1.0	2.0	0.0
ADAM12_chr10:127843793-127843812+	2.0	2.0	3.0
ADAM12_chr10:128018983-128019002-	3.0	0.0	0.0
ADAM12_chr10:128076637-128076656+	3940.0	2364.0	16.0
ADAM15_chr1:155025214-155025233-	4.0	0.0	4.0
ADAM15_chr1:155026422-155026441+	1.0	0.0	0.0
ADAM15_chr1:155026816-155026835+	1.0	0.0	1.0
ADAM15_chr1:155028277-155028296+	1.0	0.0	0.0
ADAM17_chr2:9645392-9645411-	0.0	0.0	0.0
ADAM17_chr2:9650199-9650218-	0.0	0.0	0.0
ADAM17_chr2:9658252-9658271-	0.0	0.0	0.0
ADAM17_chr2:9695687-9695706+	0.0	2.0	0.0
ADAM18_chr8:39442175-39442194+	0.0	0.0	0.0
ADAM18_chr8:39442846-39442865+	0.0	1.0	0.0
ADAM18_chr8:39467001-39467020+	1.0	0.0	1.0
ADAM18_chr8:39495174-39495193+	0.0	0.0	0.0
ADAM19_chr5:156936401-156936420+	0.0	0.0	2.0
ADAM19_chr5:156945848-156945867-	999.0	8.0	0.0
ADAM19_chr5:156946897-156946916-	0.0	1.0	2.0
ADAM19_chr5:156957824-156957843-	0.0	0.0	0.0
ADAM20_chr14:70989865-70989884-	0.0	1.0	1.0
ADAM20_chr14:70990669-70990688-	4.0	1173.0	2.0
ADAM20_chr14:70991163-70991182+	0.0	1.0	0.0
ADAM20_chr14:70991436-70991455+	0.0	2.0	0.0
ADAM21_chr14:70925365-70925384+	0.0	0.0	0.0
ADAM21_chr14:70925366-70925385+	0.0	0.0	0.0
ADAM21_chr14:70925701-70925720-	3.0	0.0	0.0
ADAM21_chr14:70925954-70925973+	1.0	0.0	0.0
ADAM22_chr7:87563768-87563787+	1.0	0.0	0.0
ADAM22_chr7:87564411-87564430+	0.0	0.0	1.0
ADAM22_chr7:87607691-87607710-	2.0	2.0	0.0
ADAM22_chr7:87737506-87737525+	0.0	1.0	0.0
ADAM23_chr2:207308721-207308740-	1.0	1.0	0.0
ADAM23_chr2:207345996-207346015-	0.0	0.0	0.0
ADAM23_chr2:207395651-207395670+	1.0	130.0	1.0
ADAM23_chr2:207406811-207406830+	0.0	1.0	1.0
ADAM28_chr8:24167720-24167739-	194.0	1.0	0.0
ADAM28_chr8:24171009-24171028+	1.0	1.0	2.0
ADAM28_chr8:24188744-24188763-	0.0	0.0	0.0
ADAM28_chr8:24199143-24199162+	2.0	3.0	1.0
ADAM29_chr4:175896767-175896786-	1.0	2.0	0.0
ADAM29_chr4:175897494-175897513+	1.0	0.0	0.0
ADAM29_chr4:175898972-175898991-	0.0	2.0	1.0
ADAM29_chr4:175899041-175899060-	2.0	3.0	0.0
ADAM2_chr8:39624369-39624388-	4.0	0.0	2.0
ADAM2_chr8:39644506-39644525-	1.0	0.0	0.0
ADAM2_chr8:39678627-39678646+	0.0	2.0	1.0
ADAM2_chr8:39694657-39694676-	2.0	1.0	0.0
ADAM30_chr1:120436891-120436910+	0.0	1.0	0.0
ADAM30_chr1:120437038-120437057-	0.0	1.0	306.0
ADAM30_chr1:120437762-120437781+	0.0	5.0	1.0
ADAM30_chr1:120437946-120437965+	0.0	1.0	0.0
ADAM32_chr8:38994216-38994235+	158.0	2.0	0.0
ADAM32_chr8:39007365-39007384+	1.0	230.0	0.0
ADAM32_chr8:39008939-39008958-	1.0	1.0	0.0
ADAM32_chr8:39068772-39068791+	1.0	1.0	0.0
ADAM33_chr20:3655246-3655265-	2.0	0.0	0.0
ADAM33_chr20:3655480-3655499-	0.0	1.0	0.0
ADAM33_chr20:3655717-3655736-	2.0	1.0	1.0
ADAM33_chr20:3660146-3660165+	30.0	0.0	1.0
ADAM7_chr8:24298664-24298683-	2.0	1.0	513.0
ADAM7_chr8:24300074-24300093-	1.0	1.0	0.0
ADAM7_chr8:24342814-24342833+	0.0	0.0	0.0
ADAM7_chr8:24344731-24344750+	1.0	1.0	0.0
ADAM8_chr10:135087249-135087268+	2634.0	3001.0	13.0
ADAM8_chr10:135087462-135087481-	0.0	0.0	0.0
ADAM8_chr10:135087724-135087743-	0.0	0.0	2.0
ADAM8_chr10:135088999-135089018+	1.0	0.0	0.0
ADAM9_chr8:38854618-38854637-	0.0	0.0	0.0
ADAM9_chr8:38874844-38874863-	1.0	0.0	0.0
ADAM9_chr8:38883371-38883390+	2.0	1.0	0.0
ADAM9_chr8:38884274-38884293+	0.0	1.0	1.0
ADAMDEC1_chr8:24242071-24242090-	1.0	1.0	1.0
ADAMDEC1_chr8:24251607-24251626+	0.0	0.0	0.0
ADAMDEC1_chr8:24254883-24254902+	1.0	0.0	0.0
ADAMDEC1_chr8:24256533-24256552-	0.0	1.0	1.0
ADAMTS10_chr19:8661930-8661949+	0.0	2.0	1.0
ADAMTS10_chr19:8665995-8666014-	1.0	2.0	0.0
ADAMTS10_chr19:8668690-8668709-	0.0	0.0	1.0
ADAMTS10_chr19:8670101-8670120+	0.0	1.0	0.0
ADAMTS12_chr5:33684129-33684148-	0.0	0.0	0.0
ADAMTS12_chr5:33751520-33751539-	0.0	4.0	0.0
ADAMTS12_chr5:33881270-33881289-	0.0	3.0	269.0
ADAMTS12_chr5:33891947-33891966-	0.0	1.0	0.0
ADAMTS13_chr9:136287606-136287625+	0.0	0.0	0.0
ADAMTS13_chr9:136288245-136288264-	0.0	0.0	0.0
ADAMTS13_chr9:136291114-136291133+	1.0	0.0	0.0
ADAMTS13_chr9:136291394-136291413+	3.0	4.0	2.0
ADAMTS14_chr10:72432598-72432617-	0.0	0.0	0.0
ADAMTS14_chr10:72434658-72434677+	1.0	2.0	0.0
ADAMTS14_chr10:72462154-72462173+	4.0	0.0	44.0
ADAMTS14_chr10:72468398-72468417+	0.0	1.0	1.0
ADAMTS15_chr11:130319328-130319347+	0.0	0.0	0.0
ADAMTS15_chr11:130331415-130331434-	2.0	1.0	0.0
ADAMTS15_chr11:130332007-130332026+	1.0	1.0	0.0
ADAMTS15_chr11:130332644-130332663-	0.0	1.0	0.0
ADAMTS16_chr5:5146345-5146364-	0.0	0.0	0.0
ADAMTS16_chr5:5182369-5182388-	3.0	0.0	0.0
ADAMTS16_chr5:5186271-5186290+	0.0	0.0	1.0
ADAMTS16_chr5:5209326-5209345+	0.0	0.0	1.0
ADAMTS17_chr15:100739568-100739587-	2.0	0.0	1.0
ADAMTS17_chr15:100801732-100801751-	0.0	0.0	0.0
ADAMTS17_chr15:100821523-100821542-	2.0	0.0	0.0
ADAMTS17_chr15:100881412-100881431+	0.0	3.0	0.0
ADAMTS18_chr16:77401443-77401462+	0.0	1.0	0.0
ADAMTS18_chr16:77465272-77465291-	1.0	0.0	0.0
ADAMTS18_chr16:77468343-77468362+	1.0	0.0	0.0
ADAMTS18_chr16:77468560-77468579+	0.0	0.0	2.0
ADAMTS19_chr5:128797411-128797430-	1.0	0.0	0.0
ADAMTS19_chr5:128844902-128844921+	0.0	1.0	0.0
ADAMTS19_chr5:128861971-128861990+	0.0	2.0	0.0
ADAMTS19_chr5:128864308-128864327+	1.0	0.0	0.0
ADAMTS1_chr21:28212678-28212697-	2.0	1.0	0.0
ADAMTS1_chr21:28213349-28213368+	0.0	0.0	0.0
ADAMTS1_chr21:28214894-28214913+	1.0	0.0	0.0
ADAMTS1_chr21:28217255-28217274-	1.0	2.0	1.0
ADAMTS20_chr12:43847767-43847786+	0.0	1.0	0.0
ADAMTS20_chr12:43886336-43886355+	0.0	1.0	0.0
ADAMTS20_chr12:43944849-43944868-	0.0	0.0	0.0
ADAMTS20_chr12:43945692-43945711+	2.0	19.0	17.0
ADAMTS2_chr5:178585805-178585824+	1.0	0.0	1.0
ADAMTS2_chr5:178634640-178634659-	0.0	0.0	1.0
ADAMTS2_chr5:178770775-178770794-	0.0	0.0	0.0
ADAMTS2_chr5:178772316-178772335-	16.0	2900.0	2698.0
ADAMTS3_chr4:73185080-73185099+	0.0	1.0	0.0
ADAMTS3_chr4:73185629-73185648+	0.0	0.0	0.0
ADAMTS3_chr4:73188733-73188752-	0.0	1.0	0.0
ADAMTS3_chr4:73414256-73414275+	0.0	0.0	0.0
ADAMTS4_chr1:161163896-161163915+	1.0	2.0	0.0
ADAMTS4_chr1:161165319-161165338+	0.0	1.0	0.0
ADAMTS4_chr1:161165992-161166011+	1.0	0.0	0.0
ADAMTS4_chr1:161168231-161168250+	1.0	0.0	0.0
ADAMTS5_chr21:28306974-28306993+	2.0	1.0	0.0
ADAMTS5_chr21:28315701-28315720-	0.0	0.0	0.0
ADAMTS5_chr21:28327096-28327115-	3.0	2.0	0.0
ADAMTS5_chr21:28338314-28338333+	0.0	2.0	0.0
ADAMTS7_chr15:79082046-79082065+	0.0	0.0	0.0
ADAMTS7_chr15:79089047-79089066+	1.0	1.0	0.0
ADAMTS7_chr15:79092710-79092729+	0.0	0.0	1.0
ADAMTS7_chr15:79103555-79103574-	0.0	0.0	0.0
ADAMTS8_chr11:130284573-130284592+	0.0	0.0	0.0
ADAMTS8_chr11:130286148-130286167-	2.0	25.0	1.0
ADAMTS8_chr11:130288971-130288990-	0.0	1.0	0.0
ADAMTS8_chr11:130297984-130298003+	2.0	3.0	2.0
ADAMTS9_chr3:64644371-64644390-	1.0	0.0	0.0
ADAMTS9_chr3:64666860-64666879+	0.0	0.0	0.0
ADAMTS9_chr3:64672427-64672446+	2.0	1.0	0.0
ADAMTS9_chr3:64673226-64673245-	3.0	0.0	0.0
ADAMTSL1_chr9:18474245-18474264-	2.0	3.0	0.0
ADAMTSL1_chr9:18504832-18504851+	1.0	0.0	19.0
ADAMTSL1_chr9:18574180-18574199-	0.0	0.0	0.0
ADAMTSL1_chr9:18622271-18622290+	0.0	2.0	0.0
ADAMTSL2_chr9:136401842-136401861+	0.0	0.0	1.0
ADAMTSL2_chr9:136402539-136402558+	1.0	0.0	0.0
ADAMTSL2_chr9:136404904-136404923+	3.0	0.0	0.0
ADAMTSL2_chr9:136405801-136405820-	3.0	0.0	1.0
ADAMTSL3_chr15:84324534-84324553-	3.0	0.0	1.0
ADAMTSL3_chr15:84373176-84373195-	0.0	0.0	0.0
ADAMTSL3_chr15:84442363-84442382+	0.0	0.0	0.0
ADAMTSL3_chr15:84488656-84488675-	1.0	0.0	0.0
ADAMTSL4-AS1_chr1:150533611-150533630+	1.0	0.0	1.0
ADAMTSL4-AS1_chr1:150533673-150533692+	1.0	0.0	56.0
ADAMTSL4-AS1_chr1:150533701-150533720-	0.0	1.0	1.0
ADAMTSL4-AS1_chr1:150533781-150533800+	1.0	0.0	0.0
ADAMTSL4_chr1:150525052-150525071-	0.0	0.0	0.0
ADAMTSL4_chr1:150525700-150525719+	0.0	0.0	0.0
ADAMTSL4_chr1:150526273-150526292-	1.0	0.0	0.0
ADAMTSL4_chr1:150527945-150527964-	0.0	0.0	0.0
ADAMTSL5_chr19:1508429-1508448+	5.0	1.0	0.0
ADAMTSL5_chr19:1510168-1510187-	1.0	2.0	0.0
ADAMTSL5_chr19:1510363-1510382+	1.0	1.0	1.0
ADAMTSL5_chr19:1510691-1510710+	0.0	0.0	1.0
ADAP1_chr7:939771-939790-	0.0	2.0	1.0
ADAP1_chr7:943871-943890+	0.0	1.0	1.0
ADAP1_chr7:944728-944747-	0.0	0.0	0.0
ADAP1_chr7:966248-966267+	0.0	0.0	0.0
ADAP2_chr17:29249034-29249053-	0.0	0.0	1.0
ADAP2_chr17:29250019-29250038-	1.0	3.0	1.0
ADAP2_chr17:29253921-29253940-	0.0	0.0	0.0
ADAP2_chr17:29258927-29258946+	1.0	0.0	0.0
ADARB1_chr21:46595725-46595744+	0.0	1.0	0.0
ADARB1_chr21:46603303-46603322+	0.0	31.0	0.0
ADARB1_chr21:46604862-46604881+	1.0	0.0	0.0
ADARB1_chr21:46624577-46624596-	2.0	1.0	0.0
ADARB2_chr10:1313219-1313238-	1.0	1.0	218.0
ADARB2_chr10:1405756-1405775-	1.0	2.0	1.0
ADARB2_chr10:1421287-1421306-	0.0	0.0	0.0
ADARB2_chr10:1779309-1779328-	1.0	1301.0	3.0
ADAR_chr1:154569596-154569615+	0.0	0.0	0.0
ADAR_chr1:154570937-154570956-	0.0	1.0	1.0
ADAR_chr1:154574318-154574337-	1.0	0.0	0.0
ADAR_chr1:154580474-154580493-	368.0	509.0	71.0
ADAT1_chr16:75646269-75646288-	2.0	1.0	0.0
ADAT1_chr16:75651119-75651138+	3.0	1.0	1.0
ADAT1_chr16:75652486-75652505-	1.0	0.0	0.0
ADAT1_chr16:75654668-75654687+	3.0	1.0	2.0
ADAT2_chr6:143753721-143753740+	59.0	204.0	2.0
ADAT2_chr6:143759779-143759798+	0.0	0.0	0.0
ADAT2_chr6:143771786-143771805-	0.0	1.0	0.0
ADAT3_chr19:1912358-1912377-	0.0	1.0	0.0
ADAT3_chr19:1912573-1912592-	1.0	1.0	0.0
ADAT3_chr19:1912723-1912742-	0.0	0.0	0.0
ADAT3_chr19:1913044-1913063-	1.0	0.0	1.0
ADA_chr20:43254217-43254236+	0.0	0.0	1.0
ADA_chr20:43255164-43255183-	1.0	2.0	0.0
ADA_chr20:43257752-43257771-	0.0	3.0	0.0
ADA_chr20:43280228-43280247+	2.0	2.0	0.0
ADCK1_chr14:78285377-78285396-	0.0	1.0	0.0
ADCK1_chr14:78325505-78325524+	2.0	0.0	1.0
ADCK1_chr14:78353553-78353572+	1.0	0.0	0.0
ADCK1_chr14:78374187-78374206-	1.0	1.0	0.0
ADCK2_chr7:140373232-140373251-	0.0	0.0	0.0
ADCK2_chr7:140374422-140374441-	0.0	0.0	0.0
ADCK2_chr7:140386808-140386827+	1.0	2.0	1.0
ADCK2_chr7:140390559-140390578-	2.0	0.0	0.0
ADCK3_chr1:227149098-227149117+	0.0	1.0	0.0
ADCK3_chr1:227153090-227153109+	1.0	0.0	1.0
ADCK3_chr1:227153417-227153436+	1.0	0.0	7.0
ADCK3_chr1:227165221-227165240-	0.0	0.0	0.0
ADCK4_chr19:41215981-41216000-	1.0	0.0	0.0
ADCK4_chr19:41219982-41220001+	1.0	1.0	0.0
ADCK4_chr19:41220277-41220296+	0.0	0.0	0.0
ADCK4_chr19:41220423-41220442+	1.0	2.0	2.0
ADCK5_chr8:145608306-145608325+	0.0	0.0	0.0
ADCK5_chr8:145615900-145615919-	0.0	0.0	1.0
ADCK5_chr8:145616224-145616243+	2.0	0.0	0.0
ADCY10_chr1:167830229-167830248+	0.0	0.0	0.0
ADCY10_chr1:167849355-167849374-	0.0	1.0	0.0
ADCY10_chr1:167871024-167871043-	0.0	2.0	0.0
ADCY10_chr1:167873181-167873200-	0.0	0.0	1.0
ADCY1_chr7:45614540-45614559-	1.0	1.0	0.0
ADCY1_chr7:45632432-45632451+	1.0	1.0	0.0
ADCY1_chr7:45662321-45662340+	0.0	1.0	4.0
ADCY1_chr7:45697329-45697348+	0.0	1.0	0.0
ADCY2_chr5:7396491-7396510-	0.0	0.0	1.0
ADCY2_chr5:7414834-7414853-	0.0	1.0	1.0
ADCY2_chr5:7520954-7520973-	0.0	2.0	0.0
ADCY2_chr5:7626342-7626361-	0.0	0.0	0.0
ADCY3_chr2:25062875-25062894-	1.0	2.0	0.0
ADCY3_chr2:25064124-25064143+	3.0	5.0	0.0
ADCY3_chr2:25095495-25095514-	0.0	0.0	1.0
ADCY3_chr2:25141269-25141288+	0.0	1.0	2.0
ADCY4_chr14:24801021-24801040-	1.0	2.0	1.0
ADCY4_chr14:24801760-24801779+	0.0	0.0	0.0
ADCY4_chr14:24802023-24802042-	2.0	0.0	1.0
ADCY4_chr14:24803807-24803826+	1.0	0.0	0.0
ADCY5_chr3:123049746-123049765-	1.0	0.0	0.0
ADCY5_chr3:123066678-123066697-	2.0	1.0	0.0
ADCY5_chr3:123071297-123071316-	0.0	1.0	1.0
ADCY5_chr3:123166544-123166563+	0.0	1.0	0.0
ADCY6_chr12:49170272-49170291+	0.0	0.0	0.0
ADCY6_chr12:49171000-49171019-	1.0	0.0	0.0
ADCY6_chr12:49172011-49172030+	1.0	1.0	0.0
ADCY6_chr12:49177058-49177077+	0.0	0.0	0.0
ADCY7_chr16:50322221-50322240-	0.0	0.0	0.0
ADCY7_chr16:50324544-50324563+	0.0	0.0	0.0
ADCY7_chr16:50325745-50325764-	0.0	1.0	0.0
ADCY7_chr16:50326597-50326616-	0.0	0.0	0.0
ADCY8_chr8:131949341-131949360+	0.0	1.0	0.0
ADCY8_chr8:131964199-131964218+	0.0	2.0	0.0
ADCY8_chr8:132002692-132002711+	0.0	0.0	0.0
ADCY8_chr8:132052048-132052067+	1.0	0.0	0.0
ADCY9_chr16:4042275-4042294+	0.0	2.0	0.0
ADCY9_chr16:4043483-4043502+	2.0	234.0	2.0
ADCY9_chr16:4057524-4057543-	1.0	0.0	1.0
ADCY9_chr16:4164982-4165001+	1.0	1.0	0.0
ADCYAP1R1_chr7:31104494-31104513+	0.0	0.0	1.0
ADCYAP1R1_chr7:31123766-31123785+	0.0	1.0	2.0
ADCYAP1R1_chr7:31124428-31124447-	0.0	1.0	0.0
ADCYAP1R1_chr7:31126030-31126049-	0.0	0.0	1.0
ADCYAP1_chr18:905489-905508-	1.0	4.0	0.0
ADCYAP1_chr18:908277-908296-	2.0	0.0	0.0
ADCYAP1_chr18:908278-908297-	4.0	2520.0	5.0
ADCYAP1_chr18:909442-909461+	30.0	3.0	2.0
ADC_chr1:33557764-33557783+	1.0	1.0	28.0
ADC_chr1:33560266-33560285-	2.0	1.0	0.0
ADC_chr1:33562448-33562467+	0.0	1.0	1.0
ADC_chr1:33563683-33563702-	2.0	2.0	624.0
ADD1_chr4:2877777-2877796+	0.0	0.0	1.0
ADD1_chr4:2883760-2883779-	1580.0	8.0	3.0
ADD1_chr4:2895739-2895758+	0.0	0.0	0.0
ADD1_chr4:2899948-2899967-	0.0	0.0	0.0
ADD2_chr2:70919601-70919620+	1.0	2.0	1.0
ADD2_chr2:70923468-70923487-	1.0	1.0	1.0
ADD2_chr2:70931496-70931515+	0.0	1.0	0.0
ADD2_chr2:70933399-70933418-	2.0	2.0	1.0
ADD3_chr10:111860412-111860431+	1.0	0.0	0.0
ADD3_chr10:111878360-111878379+	3.0	0.0	1.0
ADD3_chr10:111878976-111878995-	0.0	1.0	0.0
ADD3_chr10:111879256-111879275+	3.0	1.0	1.0
ADGB_chr6:146978024-146978043-	0.0	1.0	0.0
ADGB_chr6:147012372-147012391-	1.0	1.0	1.0
ADGB_chr6:147022114-147022133-	0.0	0.0	0.0
ADGB_chr6:147054371-147054390-	2.0	0.0	0.0
ADH1A_chr4:100201303-100201322-	3.0	1.0	1.0
ADH1A_chr4:100205610-100205629+	0.0	1.0	0.0
ADH1A_chr4:100205760-100205779-	1.0	2.0	0.0
ADH1A_chr4:100205924-100205943+	4.0	2.0	539.0
ADH1B_chr4:100237102-100237121+	0.0	0.0	0.0
ADH1B_chr4:100237103-100237122+	0.0	0.0	1.0
ADH1B_chr4:100237259-100237278-	0.0	1.0	0.0
ADH1B_chr4:100239287-100239306+	3.0	1.0	0.0
ADH4_chr4:100052889-100052908+	0.0	0.0	0.0
ADH4_chr4:100057619-100057638-	0.0	2.0	1.0
ADH4_chr4:100062715-100062734-	0.0	1.0	0.0
ADH4_chr4:100063905-100063924-	2.0	1.0	0.0
ADH5_chr4:100003128-100003147-	1.0	0.0	0.0
ADH5_chr4:100003238-100003257+	0.0	0.0	0.0
ADH5_chr4:99997492-99997511-	1.0	2.0	0.0
ADH5_chr4:99998060-99998079-	1.0	3.0	0.0
ADH6_chr4:100129953-100129972-	0.0	0.0	0.0
ADH6_chr4:100131251-100131270+	0.0	0.0	0.0
ADH6_chr4:100131611-100131630+	0.0	0.0	0.0
ADH6_chr4:100137393-100137412-	0.0	2.0	1.0
ADH7_chr4:100341730-100341749-	0.0	0.0	0.0
ADH7_chr4:100348942-100348961+	0.0	0.0	0.0
ADH7_chr4:100349758-100349777+	0.0	1.0	0.0
ADH7_chr4:100350736-100350755-	1.0	1.0	0.0
ADHFE1_chr8:67352403-67352422-	1.0	0.0	0.0
ADHFE1_chr8:67356954-67356973+	0.0	0.0	0.0
ADHFE1_chr8:67357563-67357582-	1.0	2.0	0.0
ADHFE1_chr8:67361111-67361130+	1.0	0.0	2.0
ADI1_chr2:3502752-3502771+	0.0	0.0	1.0
ADI1_chr2:3504596-3504615-	0.0	0.0	0.0
ADI1_chr2:3504666-3504685-	0.0	0.0	0.0
ADI1_chr2:3517682-3517701-	0.0	0.0	0.0
ADIG_chr20:37209896-37209915+	2.0	2.0	0.0
ADIG_chr20:37209915-37209934-	405.0	6532.0	14.0
ADIG_chr20:37209962-37209981-	2.0	1.0	1.0
ADIG_chr20:37209996-37210015+	1.0	0.0	1.0
ADIPOQ_chr3:186570902-186570921+	0.0	0.0	0.0
ADIPOQ_chr3:186570960-186570979+	1.0	1.0	1.0
ADIPOQ_chr3:186572198-186572217-	0.0	2.0	5.0
ADIPOQ_chr3:186572271-186572290+	0.0	5.0	0.0
ADIPOR1_chr1:202911287-202911306-	0.0	1.0	0.0
ADIPOR1_chr1:202912969-202912988+	0.0	0.0	1.0
ADIPOR1_chr1:202915619-202915638+	0.0	0.0	1.0
ADIPOR1_chr1:202917461-202917480-	0.0	0.0	0.0
ADIPOR2_chr12:1887049-1887068-	1.0	2.0	0.0
ADIPOR2_chr12:1889762-1889781+	2.0	0.0	0.0
ADIPOR2_chr12:1893086-1893105+	6.0	2.0	0.0
ADIPOR2_chr12:1895184-1895203-	5.0	0.0	612.0
ADIRF_chr10:88728319-88728338+	4314.0	55.0	62.0
ADIRF_chr10:88729985-88730004+	3.0	2.0	0.0
ADIRF_chr10:88729988-88730007+	0.0	1.0	0.0
ADIRF_chr10:88729990-88730009+	268.0	1246.0	3.0
ADK_chr10:75911080-75911099+	0.0	1.0	0.0
ADK_chr10:75960553-75960572-	60.0	461.0	0.0
ADK_chr10:75984323-75984342+	0.0	0.0	0.0
ADK_chr10:76074450-76074469+	1.0	1.0	2.0
ADM2_chr22:50920299-50920318-	1.0	2.0	0.0
ADM2_chr22:50920336-50920355-	0.0	0.0	1.0
ADM2_chr22:50921112-50921131-	21.0	44.0	0.0
ADM2_chr22:50921179-50921198-	0.0	1.0	0.0
ADM5_chr19:50193118-50193137-	0.0	1.0	0.0
ADM5_chr19:50193411-50193430-	0.0	0.0	0.0
ADM5_chr19:50193513-50193532+	1.0	0.0	1.0
ADM5_chr19:50193642-50193661-	0.0	0.0	0.0
ADM_chr11:10327264-10327283-	1.0	2.0	0.0
ADM_chr11:10327298-10327317-	2.0	1.0	1.0
ADM_chr11:10327558-10327577-	1.0	0.0	0.0
ADM_chr11:10327945-10327964-	12.0	4251.0	11.0
ADNP2_chr18:77894191-77894210+	0.0	2.0	2.0
ADNP2_chr18:77895126-77895145+	0.0	0.0	0.0
ADNP2_chr18:77895659-77895678+	1.0	1.0	1.0
ADNP2_chr18:77896031-77896050-	1.0	2.0	1345.0
ADNP_chr20:49508526-49508545-	0.0	0.0	0.0
ADNP_chr20:49509654-49509673-	6.0	1151.0	6.0
ADNP_chr20:49509922-49509941+	1.0	2.0	1.0
ADNP_chr20:49510099-49510118-	1412.0	5.0	3.0
ADORA1_chr1:203098163-203098182-	1.0	2.0	0.0
ADORA1_chr1:203098290-203098309-	0.0	0.0	0.0
ADORA1_chr1:203134621-203134640-	0.0	1.0	1.0
ADORA1_chr1:203134904-203134923-	0.0	1.0	0.0
ADORA2A_chr22:24829438-24829457-	1.0	1.0	1.0
ADORA2A_chr22:24829597-24829616-	0.0	3.0	0.0
ADORA2A_chr22:24836669-24836688+	0.0	1.0	0.0
ADORA2A_chr22:24836851-24836870+	0.0	0.0	0.0
ADORA2B_chr17:15848654-15848673-	4.0	0.0	0.0
ADORA2B_chr17:15848756-15848775-	1.0	3.0	0.0
ADORA2B_chr17:15878319-15878338+	1.0	0.0	1.0
ADORA2B_chr17:15878520-15878539-	1.0	2.0	0.0
ADORA3_chr1:112042941-112042960+	0.0	1.0	0.0
ADORA3_chr1:112042943-112042962+	0.0	0.0	0.0
ADORA3_chr1:112045647-112045666+	0.0	1.0	1.0
ADORA3_chr1:112045756-112045775+	1.0	0.0	4.0
ADO_chr10:64565219-64565238+	1.0	0.0	0.0
ADO_chr10:64565332-64565351+	0.0	0.0	0.0
ADO_chr10:64565392-64565411+	1.0	5.0	1.0
ADO_chr10:64565494-64565513+	0.0	0.0	0.0
ADPGK_chr15:73045205-73045224+	0.0	0.0	0.0
ADPGK_chr15:73047948-73047967+	0.0	1.0	0.0
ADPGK_chr15:73048610-73048629-	0.0	0.0	73.0
ADPGK_chr15:73075964-73075983+	2.0	3.0	347.0
ADPRHL1_chr13:114083361-114083380+	1.0	1.0	0.0
ADPRHL1_chr13:114088102-114088121-	2.0	2.0	0.0
ADPRHL1_chr13:114098828-114098847-	0.0	0.0	0.0
ADPRHL1_chr13:114107631-114107650-	0.0	0.0	0.0
ADPRHL2_chr1:36554564-36554583-	1.0	0.0	0.0
ADPRHL2_chr1:36556887-36556906-	0.0	0.0	1.0
ADPRHL2_chr1:36557232-36557251+	0.0	0.0	0.0
ADPRHL2_chr1:36557551-36557570-	1.0	0.0	0.0
ADPRH_chr3:119301047-119301066+	0.0	0.0	7.0
ADPRH_chr3:119305180-119305199-	3.0	571.0	1.0
ADPRH_chr3:119305384-119305403+	1.0	5.0	1.0
ADPRH_chr3:119306548-119306567-	2.0	0.0	0.0
ADPRM_chr17:10614178-10614197-	0.0	1.0	0.0
ADPRM_chr17:10614217-10614236-	1.0	2.0	0.0
ADPRM_chr17:10614258-10614277+	0.0	0.0	1.0
ADPRM_chr17:10614358-10614377-	1.0	4.0	1.0
ADRA1A_chr8:26627835-26627854+	0.0	0.0	0.0
ADRA1A_chr8:26627981-26628000+	1.0	1.0	0.0
ADRA1A_chr8:26722187-26722206+	4.0	1.0	0.0
ADRA1A_chr8:26722235-26722254+	0.0	0.0	0.0
ADRA1B_chr5:159344638-159344657+	1.0	2.0	0.0
ADRA1B_chr5:159344779-159344798+	0.0	1.0	1.0
ADRA1B_chr5:159399248-159399267-	0.0	0.0	1.0
ADRA1B_chr5:159399447-159399466-	0.0	1.0	0.0
ADRA1D_chr20:4202319-4202338-	0.0	0.0	0.0
ADRA1D_chr20:4202589-4202608+	1.0	0.0	2.0
ADRA1D_chr20:4229065-4229084+	0.0	0.0	0.0
ADRA1D_chr20:4229397-4229416-	0.0	0.0	0.0
ADRA2A_chr10:112837763-112837782+	1.0	0.0	0.0
ADRA2A_chr10:112838301-112838320-	0.0	2.0	0.0
ADRA2A_chr10:112838313-112838332+	8.0	2252.0	4.0
ADRA2A_chr10:112838995-112839014-	1.0	0.0	0.0
ADRA2B_chr2:96781056-96781075+	1.0	0.0	0.0
ADRA2B_chr2:96781343-96781362+	0.0	1.0	0.0
ADRA2B_chr2:96781384-96781403-	3.0	1.0	1.0
ADRA2B_chr2:96781448-96781467+	1.0	0.0	0.0
ADRA2C_chr4:3768848-3768867-	0.0	1.0	0.0
ADRA2C_chr4:3768892-3768911-	4.0	0.0	0.0
ADRA2C_chr4:3769185-3769204+	1.0	1.0	0.0
ADRA2C_chr4:3769391-3769410-	1.0	0.0	0.0
ADRB1_chr10:115804139-115804158-	1.0	0.0	0.0
ADRB1_chr10:115804260-115804279-	1.0	0.0	0.0
ADRB1_chr10:115804562-115804581-	1.0	0.0	0.0
ADRB1_chr10:115804799-115804818+	1.0	2.0	1.0
ADRB2_chr5:148206567-148206586-	1.0	0.0	1.0
ADRB2_chr5:148206760-148206779+	0.0	0.0	0.0
ADRB2_chr5:148207028-148207047-	0.0	0.0	0.0
ADRB2_chr5:148207029-148207048-	1.0	1.0	1.0
ADRB3_chr8:37823312-37823331-	1.0	0.0	0.0
ADRB3_chr8:37823389-37823408+	2.0	0.0	0.0
ADRB3_chr8:37823469-37823488+	0.0	0.0	0.0
ADRB3_chr8:37823679-37823698+	2.0	0.0	2.0
ADRBK1_chr11:67034200-67034219+	0.0	0.0	6.0
ADRBK1_chr11:67044752-67044771+	0.0	4.0	0.0
ADRBK1_chr11:67046723-67046742+	0.0	1.0	0.0
ADRBK1_chr11:67046894-67046913+	0.0	2.0	1.0
ADRBK2_chr22:26099522-26099541+	8.0	7.0	3108.0
ADRBK2_chr22:26100151-26100170+	0.0	2.0	379.0
ADRBK2_chr22:26110395-26110414+	191.0	68.0	2.0
ADRBK2_chr22:26114224-26114243+	2.0	1.0	1.0
ADRM1_chr20:60878705-60878724+	1.0	0.0	0.0
ADRM1_chr20:60879572-60879591-	1.0	2.0	1.0
ADRM1_chr20:60881341-60881360-	1.0	3.0	1.0
ADRM1_chr20:60881744-60881763-	1.0	0.0	1.0
ADSL_chr22:40742630-40742649-	2.0	0.0	0.0
ADSL_chr22:40745889-40745908+	0.0	0.0	0.0
ADSL_chr22:40750259-40750278-	1.0	0.0	0.0
ADSL_chr22:40754885-40754904-	1.0	1.0	0.0
ADSSL1_chr14:105190592-105190611+	711.0	154.0	0.0
ADSSL1_chr14:105201362-105201381+	1.0	1.0	0.0
ADSSL1_chr14:105207001-105207020-	0.0	2.0	0.0
ADSSL1_chr14:105207459-105207478+	1.0	815.0	94.0
ADSS_chr1:244581001-244581020-	0.0	0.0	0.0
ADSS_chr1:244583555-244583574+	1.0	0.0	0.0
ADSS_chr1:244587632-244587651-	0.0	0.0	0.0
ADSS_chr1:244615095-244615114-	0.0	0.0	1.0
ADTRP_chr6:11723651-11723670+	0.0	2.0	0.0
ADTRP_chr6:11735878-11735897+	0.0	0.0	0.0
ADTRP_chr6:11766531-11766550+	1.0	2.0	0.0
ADTRP_chr6:11778972-11778991+	0.0	0.0	0.0
AEBP1_chr7:44144361-44144380+	0.0	0.0	1.0
AEBP1_chr7:44146281-44146300+	4.0	1.0	0.0
AEBP1_chr7:44147054-44147073+	0.0	0.0	0.0
AEBP1_chr7:44147238-44147257+	0.0	0.0	1.0
AEBP2_chr12:19592796-19592815+	0.0	4.0	0.0
AEBP2_chr12:19593165-19593184+	1.0	0.0	2.0
AEBP2_chr12:19615466-19615485+	1.0	1.0	2.0
AEBP2_chr12:19615467-19615486+	0.0	0.0	0.0
AEN_chr15:89169535-89169554+	0.0	0.0	0.0
AEN_chr15:89169898-89169917-	0.0	1.0	0.0
AEN_chr15:89172579-89172598-	48.0	205.0	1.0
AEN_chr15:89173460-89173479+	2.0	1.0	1.0
AES_chr19:3053860-3053879-	1.0	2.0	0.0
AES_chr19:3054162-3054181-	1.0	2.0	1.0
AES_chr19:3055688-3055707-	0.0	2.0	0.0
AES_chr19:3061196-3061215+	1.0	1.0	0.0
AFAP1L1_chr5:148651526-148651545+	0.0	1.0	3.0
AFAP1L1_chr5:148679115-148679134-	1.0	1.0	0.0
AFAP1L1_chr5:148679860-148679879+	0.0	0.0	1.0
AFAP1L1_chr5:148689665-148689684+	0.0	0.0	3.0
AFAP1L2_chr10:116075432-116075451-	1.0	1.0	2.0
AFAP1L2_chr10:116082976-116082995+	0.0	0.0	0.0
AFAP1L2_chr10:116091629-116091648-	0.0	1.0	0.0
AFAP1L2_chr10:116100377-116100396+	0.0	0.0	0.0
AFAP1_chr4:7840312-7840331-	1.0	0.0	0.0
AFAP1_chr4:7844908-7844927-	0.0	0.0	1.0
AFAP1_chr4:7870355-7870374-	0.0	0.0	0.0
AFAP1_chr4:7873662-7873681+	2.0	0.0	1.0
AFF1_chr4:87968580-87968599-	1.0	2.0	0.0
AFF1_chr4:88036365-88036384+	1.0	0.0	0.0
AFF1_chr4:88047354-88047373+	1.0	0.0	1.0
AFF1_chr4:88055809-88055828-	0.0	2.0	0.0
AFF2_chrX:147743753-147743772+	0.0	1.0	1.0
AFF2_chrX:147924509-147924528-	0.0	1.0	0.0
AFF2_chrX:148035138-148035157+	0.0	1.0	1.0
AFF2_chrX:148037778-148037797-	0.0	0.0	1.0
AFF3_chr2:100368726-100368745+	2.0	0.0	0.0
AFF3_chr2:100623135-100623154-	0.0	1.0	0.0
AFF3_chr2:100623711-100623730+	0.0	0.0	0.0
AFF3_chr2:100625364-100625383-	0.0	1.0	0.0
AFF4_chr5:132233923-132233942+	1.0	0.0	0.0
AFF4_chr5:132234813-132234832-	0.0	0.0	0.0
AFF4_chr5:132262856-132262875+	0.0	2.0	1.0
AFF4_chr5:132269977-132269996+	1.0	0.0	0.0
AFG3L2_chr18:12359987-12360006-	0.0	1.0	0.0
AFG3L2_chr18:12366999-12367018-	1.0	0.0	0.0
AFG3L2_chr18:12367293-12367312-	0.0	1.0	0.0
AFG3L2_chr18:12376955-12376974+	0.0	0.0	0.0
AFMID_chr17:76183494-76183513-	2.0	1.0	0.0
AFMID_chr17:76187075-76187094-	0.0	2.0	0.0
AFMID_chr17:76198601-76198620-	0.0	1.0	1.0
AFMID_chr17:76198792-76198811+	1.0	0.0	1.0
AFM_chr4:74347551-74347570+	3.0	2.0	2.0
AFM_chr4:74354455-74354474+	0.0	1.0	34.0
AFM_chr4:74364872-74364891-	0.0	1.0	0.0
AFM_chr4:74365762-74365781+	1.0	1.0	1.0
AFP_chr4:74303967-74303986+	0.0	1.0	0.0
AFP_chr4:74310789-74310808+	0.0	2.0	0.0
AFP_chr4:74313238-74313257+	1.0	1.0	0.0
AFP_chr4:74315083-74315102-	0.0	3.0	1.0
AFTPH_chr2:64779464-64779483+	1.0	1.0	0.0
AFTPH_chr2:64796330-64796349-	1.0	750.0	1.0
AFTPH_chr2:64800144-64800163-	0.0	25.0	1.0
AFTPH_chr2:64819053-64819072+	0.0	1.0	0.0
AGAP1_chr2:236403384-236403403-	0.0	2.0	0.0
AGAP1_chr2:236617829-236617848-	1.0	2.0	0.0
AGAP1_chr2:236626204-236626223+	0.0	0.0	0.0
AGAP1_chr2:236653349-236653368-	484.0	3.0	2.0
AGAP2_chr12:58126631-58126650-	1.0	1.0	0.0
AGAP2_chr12:58127857-58127876+	0.0	0.0	0.0
AGAP2_chr12:58128119-58128138-	1.0	0.0	1.0
AGAP2_chr12:58131425-58131444-	0.0	46.0	0.0
AGAP3_chr7:150784050-150784069-	0.0	23.0	2.0
AGAP3_chr7:150814199-150814218+	1.0	2.0	0.0
AGAP3_chr7:150814531-150814550-	0.0	1.0	0.0
AGAP3_chr7:150814733-150814752-	1.0	1.0	0.0
AGA_chr4:178355553-178355572+	0.0	0.0	0.0
AGA_chr4:178357469-178357488-	4.0	0.0	0.0
AGA_chr4:178361559-178361578-	1.0	0.0	1.0
AGA_chr4:178363452-178363471+	3.0	3.0	0.0
AGBL1_chr15:86697720-86697739+	1.0	2.0	0.0
AGBL1_chr15:86702180-86702199+	0.0	0.0	0.0
AGBL1_chr15:86790910-86790929+	0.0	0.0	0.0
AGBL1_chr15:86800171-86800190-	0.0	1.0	2.0
AGBL2_chr11:47701579-47701598+	3.0	1152.0	5.0
AGBL2_chr11:47703519-47703538+	1.0	1.0	0.0
AGBL2_chr11:47712350-47712369-	0.0	1.0	0.0
AGBL2_chr11:47731944-47731963-	1.0	0.0	1.0
AGBL3_chr7:134678364-134678383+	0.0	0.0	1.0
AGBL3_chr7:134701822-134701841+	99.0	1.0	1.0
AGBL3_chr7:134717701-134717720+	1.0	1.0	0.0
AGBL3_chr7:134718941-134718960+	1.0	0.0	0.0
AGBL4_chr1:49100211-49100230+	0.0	1.0	0.0
AGBL4_chr1:49119058-49119077+	0.0	0.0	0.0
AGBL4_chr1:49128854-49128873-	0.0	1.0	0.0
AGBL4_chr1:50317144-50317163+	1.0	0.0	0.0
AGBL5_chr2:27275889-27275908-	0.0	0.0	1.0
AGBL5_chr2:27276434-27276453-	2.0	1.0	0.0
AGBL5_chr2:27277522-27277541-	0.0	0.0	0.0
AGBL5_chr2:27277953-27277972+	1.0	0.0	0.0
AGER_chr6:32150412-32150431-	1.0	76.0	0.0
AGER_chr6:32151117-32151136-	0.0	1.0	0.0
AGER_chr6:32151454-32151473+	2.0	1.0	1.0
AGER_chr6:32151699-32151718-	0.0	1.0	0.0
AGFG1_chr2:228337277-228337296-	1.0	1.0	374.0
AGFG1_chr2:228356265-228356284+	0.0	0.0	0.0
AGFG1_chr2:228388488-228388507+	1.0	0.0	0.0
AGFG1_chr2:228389482-228389501-	0.0	2.0	1.0
AGFG2_chr7:100137107-100137126-	0.0	0.0	0.0
AGFG2_chr7:100146509-100146528+	0.0	1.0	0.0
AGFG2_chr7:100148090-100148109+	0.0	0.0	1.0
AGFG2_chr7:100151063-100151082-	0.0	0.0	0.0
AGGF1_chr5:76326780-76326799+	2.0	1.0	0.0
AGGF1_chr5:76330313-76330332+	1.0	0.0	1.0
AGGF1_chr5:76332415-76332434-	1.0	0.0	0.0
AGGF1_chr5:76342295-76342314+	0.0	0.0	0.0
AGK_chr7:141311046-141311065+	1.0	0.0	0.0
AGK_chr7:141315278-141315297-	1.0	0.0	0.0
AGK_chr7:141333725-141333744+	1.0	0.0	0.0
AGK_chr7:141341177-141341196+	0.0	1.0	52.0
AGL_chr1:100327889-100327908-	1.0	1.0	0.0
AGL_chr1:100329968-100329987-	1.0	0.0	0.0
AGL_chr1:100340944-100340963+	1713.0	611.0	3427.0
AGL_chr1:100342032-100342051+	0.0	0.0	0.0
AGMAT_chr1:15905470-15905489-	0.0	0.0	0.0
AGMAT_chr1:15906599-15906618-	1.0	0.0	0.0
AGMAT_chr1:15909671-15909690+	2.0	1.0	2.0
AGMAT_chr1:15911206-15911225+	5.0	0.0	0.0
AGMO_chr7:15405805-15405824+	0.0	0.0	0.0
AGMO_chr7:15433771-15433790+	0.0	0.0	1.0
AGMO_chr7:15584444-15584463+	0.0	2.0	0.0
AGMO_chr7:15584456-15584475+	1.0	0.0	0.0
AGO1_chr1:36349019-36349038+	1.0	3.0	0.0
AGO1_chr1:36354152-36354171+	0.0	0.0	0.0
AGO1_chr1:36358246-36358265+	4.0	2.0	1.0
AGO1_chr1:36358801-36358820-	0.0	4.0	0.0
AGO2_chr8:141569522-141569541-	0.0	0.0	0.0
AGO2_chr8:141570579-141570598+	1.0	0.0	0.0
AGO2_chr8:141572623-141572642-	2.0	1.0	0.0
AGO2_chr8:141595232-141595251-	480.0	4.0	2.0
AGO3_chr1:36397025-36397044+	2.0	0.0	0.0
AGO3_chr1:36411322-36411341+	0.0	3.0	1.0
AGO3_chr1:36437795-36437814-	1.0	0.0	0.0
AGO3_chr1:36439017-36439036+	0.0	0.0	0.0
AGO4_chr1:36282488-36282507-	0.0	0.0	1.0
AGO4_chr1:36288460-36288479+	1.0	1.0	1.0
AGO4_chr1:36291088-36291107-	9.0	0.0	0.0
AGO4_chr1:36291314-36291333-	1.0	0.0	0.0
AGPAT1_chr6:32137997-32138016-	0.0	1.0	0.0
AGPAT1_chr6:32138255-32138274-	0.0	1.0	0.0
AGPAT1_chr6:32138746-32138765+	1.0	0.0	0.0
AGPAT1_chr6:32139097-32139116+	4.0	2.0	0.0
AGPAT2_chr9:139569226-139569245+	0.0	1.0	0.0
AGPAT2_chr9:139571110-139571129-	2.0	0.0	1.0
AGPAT2_chr9:139571565-139571584+	542.0	8517.0	24.0
AGPAT2_chr9:139581666-139581685+	0.0	1.0	0.0
AGPAT3_chr21:45379579-45379598-	0.0	0.0	0.0
AGPAT3_chr21:45387870-45387889+	0.0	3.0	2.0
AGPAT3_chr21:45389094-45389113+	0.0	0.0	1.0
AGPAT3_chr21:45390661-45390680+	237.0	79.0	925.0
AGPAT4_chr6:161574474-161574493-	0.0	0.0	0.0
AGPAT4_chr6:161575270-161575289-	0.0	0.0	1.0
AGPAT4_chr6:161587285-161587304+	1.0	0.0	0.0
AGPAT4_chr6:161653218-161653237+	0.0	1.0	0.0
AGPAT5_chr8:6566381-6566400+	0.0	1.0	0.0
AGPAT5_chr8:6566401-6566420-	0.0	0.0	1.0
AGPAT5_chr8:6605298-6605317+	0.0	1.0	0.0
AGPAT5_chr8:6605327-6605346+	0.0	0.0	0.0
AGPAT6_chr8:41456777-41456796-	0.0	1.0	1.0
AGPAT6_chr8:41466966-41466985-	1.0	2.0	0.0
AGPAT6_chr8:41468285-41468304+	0.0	2.0	0.0
AGPAT6_chr8:41469746-41469765-	0.0	1.0	0.0
AGPAT9_chr4:84457813-84457832-	0.0	3.0	1.0
AGPAT9_chr4:84502829-84502848+	1.0	1.0	4.0
AGPAT9_chr4:84508416-84508435-	0.0	0.0	0.0
AGPAT9_chr4:84515995-84516014+	2.0	1.0	0.0
AGPS_chr2:178257505-178257524+	7.0	25.0	0.0
AGPS_chr2:178299112-178299131-	0.0	0.0	0.0
AGPS_chr2:178301507-178301526-	1.0	0.0	0.0
AGPS_chr2:178388509-178388528+	0.0	1.0	0.0
AGR2_chr7:16834619-16834638+	1.0	0.0	0.0
AGR2_chr7:16839361-16839380+	0.0	0.0	0.0
AGR2_chr7:16840777-16840796-	0.0	0.0	0.0
AGR2_chr7:16841265-16841284+	1.0	1.0	0.0
AGR3_chr7:16900140-16900159-	0.0	2.0	0.0
AGR3_chr7:16902237-16902256+	0.0	0.0	0.0
AGR3_chr7:16918133-16918152+	1.0	0.0	0.0
AGR3_chr7:16918224-16918243-	2.0	0.0	0.0
AGRN_chr1:955702-955721+	1.0	0.0	1.0
AGRN_chr1:976076-976095+	0.0	0.0	0.0
AGRN_chr1:979295-979314-	1.0	0.0	0.0
AGRN_chr1:979301-979320+	2.0	0.0	30.0
AGRP_chr16:67516599-67516618+	0.0	1.0	0.0
AGRP_chr16:67516673-67516692+	0.0	1.0	0.0
AGRP_chr16:67516916-67516935+	4.0	0.0	0.0
AGRP_chr16:67517272-67517291+	1.0	1.0	0.0
AGTPBP1_chr9:88193948-88193967-	0.0	0.0	0.0
AGTPBP1_chr9:88201836-88201855-	0.0	1.0	0.0
AGTPBP1_chr9:88203269-88203288+	1.0	2.0	0.0
AGTPBP1_chr9:88247656-88247675-	0.0	0.0	0.0
AGTR1_chr3:148459071-148459090+	0.0	2.0	0.0
AGTR1_chr3:148459082-148459101+	0.0	0.0	0.0
AGTR1_chr3:148459142-148459161-	0.0	8.0	0.0
AGTR1_chr3:148459473-148459492+	0.0	0.0	0.0
AGTR2_chrX:115303580-115303599-	1.0	1.0	0.0
AGTR2_chrX:115303776-115303795+	3.0	0.0	0.0
AGTR2_chrX:115304029-115304048-	0.0	1.0	0.0
AGTR2_chrX:115304030-115304049-	0.0	0.0	0.0
AGTRAP_chr1:11807529-11807548-	5.0	270.0	1.0
AGTRAP_chr1:11807553-11807572-	1.0	0.0	0.0
AGTRAP_chr1:11808535-11808554-	0.0	0.0	1.0
AGTRAP_chr1:11810221-11810240+	0.0	1.0	1.0
AGT_chr1:230838952-230838971+	2.0	1.0	26.0
AGT_chr1:230839996-230840015+	2.0	1.0	1.0
AGT_chr1:230841923-230841942-	0.0	0.0	0.0
AGT_chr1:230845883-230845902+	2.0	0.0	0.0
AGXT2_chr5:35035344-35035363+	1.0	3.0	2.0
AGXT2_chr5:35039562-35039581-	1.0	0.0	1.0
AGXT2_chr5:35040690-35040709+	1.0	0.0	1.0
AGXT2_chr5:35047945-35047964+	0.0	1.0	1.0
AGXT_chr2:241808414-241808433+	0.0	1.0	0.0
AGXT_chr2:241808658-241808677+	1.0	0.0	1.0
AGXT_chr2:241810095-241810114+	48.0	12378.0	41.0
AGXT_chr2:241810787-241810806+	0.0	1.0	0.0
AHCTF1_chr1:247068867-247068886+	0.0	0.0	0.0
AHCTF1_chr1:247070943-247070962+	0.0	1.0	1.0
AHCTF1_chr1:247076640-247076659-	2.0	0.0	0.0
AHCTF1_chr1:247094451-247094470+	0.0	0.0	0.0
AHCYL1_chr1:110527686-110527705+	1.0	2.0	0.0
AHCYL1_chr1:110551747-110551766-	2.0	1.0	0.0
AHCYL1_chr1:110553882-110553901+	0.0	0.0	0.0
AHCYL1_chr1:110555063-110555082+	0.0	2.0	1.0
AHCYL2_chr7:128865147-128865166-	4.0	0.0	0.0
AHCYL2_chr7:129028918-129028937+	1.0	2.0	0.0
AHCYL2_chr7:129046253-129046272-	1.0	3.0	0.0
AHCYL2_chr7:129049344-129049363+	0.0	0.0	0.0
AHCY_chr20:32878140-32878159-	1.0	0.0	0.0
AHCY_chr20:32878571-32878590+	0.0	0.0	0.0
AHCY_chr20:32880214-32880233-	0.0	2.0	0.0
AHCY_chr20:32883248-32883267-	1.0	0.0	1.0
AHDC1_chr1:27874090-27874109-	131.0	1.0	178.0
AHDC1_chr1:27874624-27874643-	1.0	0.0	0.0
AHDC1_chr1:27875317-27875336-	0.0	0.0	0.0
AHDC1_chr1:27878349-27878368+	1.0	2.0	1.0
AHI1_chr6:135759603-135759622+	0.0	0.0	0.0
AHI1_chr6:135763724-135763743+	1.0	0.0	1.0
AHI1_chr6:135768152-135768171-	0.0	3.0	11.0
AHI1_chr6:135787198-135787217+	1.0	0.0	1.0
AHNAK2_chr14:105409002-105409021+	0.0	0.0	0.0
AHNAK2_chr14:105409180-105409199-	0.0	0.0	0.0
AHNAK2_chr14:105409181-105409200-	0.0	0.0	0.0
AHNAK2_chr14:105417595-105417614-	1.0	0.0	5.0
AHNAK_chr11:62295649-62295668+	1.0	1.0	0.0
AHNAK_chr11:62296503-62296522-	0.0	1.0	0.0
AHNAK_chr11:62297739-62297758-	0.0	0.0	0.0
AHNAK_chr11:62298435-62298454-	1.0	0.0	0.0
AHRR_chr5:344011-344030+	0.0	0.0	2.0
AHRR_chr5:354004-354023-	0.0	0.0	0.0
AHRR_chr5:376769-376788-	1.0	1.0	0.0
AHRR_chr5:422964-422983-	0.0	1.0	0.0
AHR_chr7:17338914-17338933+	2.0	2.0	1.0
AHR_chr7:17349586-17349605+	2.0	0.0	821.0
AHR_chr7:17362193-17362212+	0.0	3.0	1.0
AHR_chr7:17370396-17370415-	1.0	0.0	0.0
AHSA1_chr14:77926080-77926099+	0.0	0.0	0.0
AHSA1_chr14:77928564-77928583+	0.0	0.0	0.0
AHSA1_chr14:77929008-77929027+	1.0	1.0	0.0
AHSA1_chr14:77930950-77930969-	0.0	1.0	1.0
AHSA2_chr2:61411872-61411891+	0.0	0.0	6.0
AHSA2_chr2:61411914-61411933+	0.0	0.0	0.0
AHSA2_chr2:61412636-61412655+	0.0	1.0	1.0
AHSA2_chr2:61412663-61412682+	0.0	1.0	0.0
AHSG_chr3:186330941-186330960-	1.0	138.0	0.0
AHSG_chr3:186333481-186333500-	0.0	0.0	0.0
AHSG_chr3:186334965-186334984+	0.0	0.0	0.0
AHSG_chr3:186336344-186336363-	0.0	0.0	0.0
AHSP_chr16:31539479-31539498+	1.0	0.0	1.0
AHSP_chr16:31539802-31539821+	0.0	2.0	1.0
AHSP_chr16:31539805-31539824+	1.0	3.0	0.0
AHSP_chr16:31539886-31539905+	1.0	0.0	0.0
AICDA_chr12:8756911-8756930+	0.0	0.0	0.0
AICDA_chr12:8757868-8757887-	1.0	0.0	1.0
AICDA_chr12:8758051-8758070+	1.0	1.0	0.0
AICDA_chr12:8759593-8759612-	4363.0	15.0	11.0
AIDA_chr1:222843475-222843494+	0.0	0.0	1.0
AIDA_chr1:222849547-222849566-	1.0	0.0	0.0
AIDA_chr1:222885588-222885607-	0.0	1.0	0.0
AIDA_chr1:222885639-222885658+	0.0	3.0	0.0
AIF1L_chr9:133972210-133972229+	0.0	0.0	1.0
AIF1L_chr9:133972229-133972248+	0.0	0.0	0.0
AIF1L_chr9:133993211-133993230+	1.0	1.0	0.0
AIF1L_chr9:133995689-133995708+	1.0	1.0	0.0
AIF1_chr6:31583100-31583119+	0.0	2.0	0.0
AIF1_chr6:31584189-31584208+	0.0	4.0	0.0
AIF1_chr6:31584197-31584216+	0.0	0.0	2.0
AIF1_chr6:31584646-31584665-	1.0	1.0	0.0
AIFM1_chrX:129271071-129271090-	1.0	0.0	0.0
AIFM1_chrX:129281488-129281507-	0.0	0.0	0.0
AIFM1_chrX:129290561-129290580-	1.0	1.0	0.0
AIFM1_chrX:129299556-129299575+	0.0	1.0	0.0
AIFM2_chr10:71880331-71880350-	2.0	3.0	1.0
AIFM2_chr10:71880917-71880936+	0.0	1.0	3.0
AIFM2_chr10:71883220-71883239-	1.0	2.0	0.0
AIFM2_chr10:71883681-71883700+	1.0	1.0	1.0
AIFM3_chr22:21327699-21327718+	0.0	0.0	0.0
AIFM3_chr22:21328116-21328135-	3.0	2.0	0.0
AIFM3_chr22:21328383-21328402-	2.0	1.0	113.0
AIFM3_chr22:21328839-21328858-	0.0	0.0	1.0
AIG1_chr6:143382147-143382166+	1.0	3.0	2.0
AIG1_chr6:143382166-143382185-	5.0	783.0	1.0
AIG1_chr6:143486299-143486318+	1.0	0.0	0.0
AIG1_chr6:143654462-143654481+	3.0	1.0	0.0
AIM1L_chr1:26664486-26664505+	0.0	99.0	0.0
AIM1L_chr1:26665851-26665870-	0.0	0.0	0.0
AIM1L_chr1:26669345-26669364-	0.0	1.0	1.0
AIM1L_chr1:26670255-26670274+	0.0	3.0	0.0
AIM1_chr6:106960384-106960403+	0.0	0.0	0.0
AIM1_chr6:106968929-106968948+	0.0	1.0	0.0
AIM1_chr6:106992506-106992525+	0.0	0.0	0.0
AIM1_chr6:107000057-107000076+	3.0	2.0	11.0
AIM2_chr1:159033275-159033294-	0.0	0.0	0.0
AIM2_chr1:159033418-159033437-	1.0	1.0	0.0
AIM2_chr1:159035869-159035888-	0.0	1.0	0.0
AIM2_chr1:159036104-159036123-	0.0	0.0	0.0
AIMP1_chr4:107249253-107249272-	1.0	1.0	1.0
AIMP1_chr4:107252899-107252918-	0.0	0.0	0.0
AIMP1_chr4:107253016-107253035-	0.0	1.0	0.0
AIMP1_chr4:107258079-107258098+	0.0	0.0	0.0
AIMP2_chr7:6049080-6049099-	0.0	0.0	64.0
AIMP2_chr7:6049090-6049109+	0.0	1.0	1.0
AIMP2_chr7:6054938-6054957+	0.0	1.0	0.0
AIMP2_chr7:6057572-6057591-	1.0	1.0	0.0
AIPL1_chr17:6329977-6329996-	0.0	2.0	0.0
AIPL1_chr17:6330278-6330297+	0.0	0.0	1.0
AIPL1_chr17:6331645-6331664+	0.0	2.0	0.0
AIPL1_chr17:6338339-6338358-	1.0	2.0	1.0
AIP_chr11:67250675-67250694+	0.0	1.0	1.0
AIP_chr11:67254604-67254623-	0.0	0.0	0.0
AIP_chr11:67256767-67256786+	0.0	0.0	2.0
AIP_chr11:67257574-67257593+	0.0	1.0	0.0
AIRE_chr21:45705928-45705947+	11.0	5.0	3199.0
AIRE_chr21:45706547-45706566+	1.0	0.0	0.0
AIRE_chr21:45707447-45707466+	1.0	0.0	0.0
AIRE_chr21:45709643-45709662+	0.0	2.0	2.0
AJAP1_chr1:4772128-4772147+	1.0	0.0	2.0
AJAP1_chr1:4772200-4772219-	0.0	0.0	1.0
AJAP1_chr1:4832535-4832554+	0.0	0.0	1.0
AJAP1_chr1:4834499-4834518+	0.0	2.0	0.0
AJUBA_chr14:23443274-23443293+	13.0	2.0	2.0
AJUBA_chr14:23444212-23444231+	0.0	0.0	0.0
AJUBA_chr14:23447557-23447576+	175.0	1.0	0.0
AJUBA_chr14:23451097-23451116+	0.0	2.0	0.0
AK1_chr9:130630709-130630728-	0.0	1.0	0.0
AK1_chr9:130634163-130634182-	0.0	0.0	0.0
AK1_chr9:130635019-130635038-	0.0	0.0	0.0
AK1_chr9:130635308-130635327-	0.0	0.0	0.0
AK2_chr1:33478836-33478855+	0.0	1.0	2.0
AK2_chr1:33478890-33478909-	0.0	0.0	0.0
AK2_chr1:33480161-33480180-	1.0	0.0	0.0
AK2_chr1:33486970-33486989-	0.0	0.0	1.0
AK3_chr9:4719159-4719178+	21.0	0.0	1.0
AK3_chr9:4722608-4722627-	2.0	0.0	0.0
AK3_chr9:4740973-4740992-	0.0	0.0	2.0
AK3_chr9:4740975-4740994-	0.0	0.0	0.0
AK4_chr1:65614197-65614216-	0.0	0.0	1.0
AK4_chr1:65656457-65656476+	0.0	0.0	0.0
AK4_chr1:65656470-65656489+	0.0	1.0	0.0
AK4_chr1:65656508-65656527-	2.0	0.0	1.0
AK5_chr1:77748015-77748034+	1.0	0.0	0.0
AK5_chr1:77759490-77759509+	0.0	0.0	0.0
AK5_chr1:77806072-77806091-	0.0	0.0	0.0
AK5_chr1:77876692-77876711+	0.0	1.0	1.0
AK7_chr14:96858575-96858594+	26.0	0.0	0.0
AK7_chr14:96864567-96864586+	3.0	5.0	24.0
AK7_chr14:96871114-96871133-	0.0	0.0	0.0
AK7_chr14:96875251-96875270+	0.0	2.0	0.0
AK8_chr9:135703402-135703421-	2.0	2.0	0.0
AK8_chr9:135704055-135704074-	0.0	1.0	4.0
AK8_chr9:135730283-135730302+	0.0	0.0	1.0
AK8_chr9:135739123-135739142-	1.0	1.0	1.0
AK9_chr6:109954223-109954242+	0.0	2.0	0.0
AK9_chr6:109978063-109978082-	0.0	2.0	10.0
AK9_chr6:109980536-109980555-	1.0	0.0	0.0
AK9_chr6:109995428-109995447-	1.0	0.0	0.0
AKAP10_chr17:19835202-19835221-	0.0	1.0	1.0
AKAP10_chr17:19839587-19839606+	0.0	0.0	1.0
AKAP10_chr17:19844261-19844280-	2.0	2.0	0.0
AKAP10_chr17:19880911-19880930+	1.0	718.0	3.0
AKAP11_chr13:42866616-42866635+	86.0	0.0	1.0
AKAP11_chr13:42872865-42872884-	0.0	0.0	44.0
AKAP11_chr13:42874018-42874037+	2.0	2.0	139.0
AKAP11_chr13:42891731-42891750-	0.0	2.0	0.0
AKAP12_chr6:151561852-151561871-	0.0	2.0	0.0
AKAP12_chr6:151671303-151671322+	0.0	0.0	0.0
AKAP12_chr6:151671762-151671781+	1.0	2.0	0.0
AKAP12_chr6:151672943-151672962+	0.0	2.0	0.0
AKAP13_chr15:86064748-86064767-	0.0	0.0	1.0
AKAP13_chr15:86076870-86076889-	1.0	0.0	0.0
AKAP13_chr15:86087014-86087033-	0.0	3.0	0.0
AKAP13_chr15:86123423-86123442-	0.0	0.0	0.0
AKAP14_chrX:119037264-119037283+	0.0	0.0	0.0
AKAP14_chrX:119037294-119037313+	1.0	1.0	14.0
AKAP14_chrX:119037492-119037511+	0.0	0.0	1.0
AKAP14_chrX:119048690-119048709+	36.0	3.0	1.0
AKAP1_chr17:55184518-55184537+	0.0	0.0	0.0
AKAP1_chr17:55187413-55187432-	123.0	56.0	0.0
AKAP1_chr17:55189247-55189266-	0.0	0.0	0.0
AKAP1_chr17:55191825-55191844+	0.0	1.0	0.0
AKAP2_chr9:112811077-112811096-	1.0	0.0	1.0
AKAP2_chr9:112811132-112811151-	2.0	2.0	1.0
AKAP3_chr12:4735782-4735801+	0.0	0.0	0.0
AKAP3_chr12:4735804-4735823+	0.0	0.0	0.0
AKAP3_chr12:4737832-4737851-	0.0	0.0	1.0
AKAP3_chr12:4747281-4747300-	1.0	0.0	6.0
AKAP4_chrX:49955680-49955699-	1.0	0.0	1.0
AKAP4_chrX:49957415-49957434-	0.0	1.0	0.0
AKAP4_chrX:49957815-49957834-	1.0	0.0	0.0
AKAP4_chrX:49961606-49961625-	1.0	0.0	0.0
AKAP5_chr14:64935245-64935264+	1.0	0.0	0.0
AKAP5_chr14:64935320-64935339+	1.0	1.0	0.0
AKAP5_chr14:64935321-64935340+	2.0	2.0	0.0
AKAP5_chr14:64935322-64935341+	2727.0	3331.0	22.0
AKAP6_chr14:32902927-32902946+	0.0	0.0	0.0
AKAP6_chr14:33004885-33004904-	2.0	1.0	1.0
AKAP6_chr14:33015138-33015157-	1.0	1.0	0.0
AKAP6_chr14:33068648-33068667+	0.0	0.0	0.0
AKAP7_chr6:131466532-131466551+	1.0	1.0	0.0
AKAP7_chr6:131486268-131486287+	0.0	2.0	1.0
AKAP7_chr6:131540940-131540959-	0.0	1.0	0.0
AKAP7_chr6:131602710-131602729+	0.0	0.0	0.0
AKAP8L_chr19:15512033-15512052+	1.0	0.0	2.0
AKAP8L_chr19:15514338-15514357+	1419.0	8.0	3.0
AKAP8L_chr19:15521335-15521354+	0.0	0.0	1.0
AKAP8L_chr19:15529721-15529740-	0.0	0.0	0.0
AKAP8_chr19:15484810-15484829-	1.0	1.0	0.0
AKAP8_chr19:15485403-15485422+	0.0	0.0	1.0
AKAP8_chr19:15487770-15487789+	1.0	0.0	1.0
AKAP8_chr19:15490529-15490548-	1.0	1.0	0.0
AKAP9_chr7:91603247-91603266+	0.0	1.0	0.0
AKAP9_chr7:91622328-91622347+	0.0	1.0	244.0
AKAP9_chr7:91623950-91623969+	0.0	0.0	0.0
AKAP9_chr7:91641772-91641791-	1.0	1.0	0.0
AKIP1_chr11:8933114-8933133+	0.0	1.0	0.0
AKIP1_chr11:8933125-8933144+	116.0	1698.0	4.0
AKIP1_chr11:8938881-8938900+	0.0	0.0	0.0
AKIP1_chr11:8941022-8941041-	0.0	1.0	0.0
AKIRIN1_chr1:39457076-39457095+	0.0	1.0	0.0
AKIRIN1_chr1:39457215-39457234-	0.0	0.0	0.0
AKIRIN1_chr1:39466684-39466703-	0.0	3.0	0.0
AKIRIN1_chr1:39469046-39469065+	1.0	0.0	0.0
AKIRIN2_chr6:88391338-88391357+	0.0	0.0	0.0
AKIRIN2_chr6:88411213-88411232-	37.0	0.0	0.0
AKIRIN2_chr6:88411214-88411233+	0.0	2.0	0.0
AKIRIN2_chr6:88411296-88411315+	0.0	0.0	0.0
AKNAD1_chr1:109380216-109380235+	0.0	1.0	1.0
AKNAD1_chr1:109385832-109385851-	0.0	1.0	1.0
AKNAD1_chr1:109392161-109392180-	1.0	0.0	0.0
AKNAD1_chr1:109394535-109394554-	0.0	0.0	1.0
AKNA_chr9:117130702-117130721+	4.0	3.0	77.0
AKNA_chr9:117136414-117136433-	0.0	2.0	0.0
AKNA_chr9:117139378-117139397-	1.0	0.0	0.0
AKNA_chr9:117143433-117143452-	0.0	0.0	0.0
AKR1A1_chr1:46032267-46032286-	0.0	1.0	0.0
AKR1A1_chr1:46032621-46032640-	0.0	2.0	0.0
AKR1A1_chr1:46033827-46033846-	0.0	0.0	0.0
AKR1A1_chr1:46034241-46034260-	0.0	0.0	0.0
AKR1B10_chr7:134212697-134212716+	0.0	0.0	0.0
AKR1B10_chr7:134217783-134217802+	1.0	0.0	1.0
AKR1B10_chr7:134217829-134217848-	1.0	0.0	130.0
AKR1B10_chr7:134222338-134222357+	0.0	1.0	0.0
AKR1B15_chr7:134252987-134253006+	0.0	1.0	1.0
AKR1B15_chr7:134256429-134256448-	3.0	1.0	1.0
AKR1B1_chr7:134127509-134127528-	5.0	1.0	0.0
AKR1B1_chr7:134132803-134132822-	0.0	2.0	0.0
AKR1B1_chr7:134134509-134134528+	0.0	0.0	0.0
AKR1B1_chr7:134134543-134134562-	1.0	2.0	0.0
AKR1C2_chr10:5043826-5043845-	0.0	0.0	0.0
AKR1C3_chr10:5136715-5136734-	0.0	0.0	1.0
AKR1C3_chr10:5140997-5141016-	3.0	1.0	0.0
AKR1C3_chr10:5141046-5141065+	2.0	43.0	0.0
AKR1C3_chr10:5144381-5144400+	0.0	0.0	0.0
AKR1C4_chr10:5246363-5246382+	196.0	0.0	1.0
AKR1C4_chr10:5254667-5254686+	0.0	1.0	0.0
AKR1D1_chr7:137773468-137773487+	472.0	338.0	1.0
AKR1D1_chr7:137776579-137776598-	2.0	0.0	1.0
AKR1D1_chr7:137782682-137782701-	0.0	0.0	0.0
AKR1D1_chr7:137791365-137791384-	3.0	1.0	0.0
AKR1E2_chr10:4868516-4868535+	0.0	0.0	0.0
AKR1E2_chr10:4872992-4873011+	0.0	1.0	0.0
AKR1E2_chr10:4875628-4875647+	0.0	0.0	11.0
AKR1E2_chr10:4879659-4879678+	1.0	1.0	0.0
AKR7A2_chr1:19632545-19632564+	1.0	3.0	0.0
AKR7A2_chr1:19633541-19633560-	1.0	0.0	0.0
AKR7A2_chr1:19635106-19635125-	0.0	0.0	0.0
AKR7A2_chr1:19638427-19638446+	1.0	1.0	0.0
AKR7A3_chr1:19611182-19611201+	2.0	3.0	0.0
AKR7A3_chr1:19612723-19612742-	1.0	0.0	0.0
AKR7A3_chr1:19612821-19612840+	1.0	0.0	1.0
AKR7A3_chr1:19615155-19615174-	2.0	2.0	1.0
AKT1S1_chr19:50373199-50373218+	1.0	0.0	0.0
AKT1S1_chr19:50373205-50373224+	23.0	57.0	2.0
AKT1S1_chr19:50376240-50376259-	1.0	1.0	0.0
AKT1S1_chr19:50376387-50376406-	2.0	0.0	0.0
AKT1_chr14:105242060-105242079-	0.0	0.0	0.0
AKT1_chr14:105243019-105243038+	1.0	0.0	0.0
AKT1_chr14:105246455-105246474-	0.0	2.0	80.0
AKT1_chr14:105258955-105258974-	2.0	1.0	0.0
AKT2_chr19:40747939-40747958-	0.0	0.0	1.0
AKT2_chr19:40748569-40748588-	0.0	0.0	2.0
AKT2_chr19:40761084-40761103-	2.0	2.0	1.0
AKT2_chr19:40762881-40762900-	0.0	0.0	1.0
AKT3_chr1:243708877-243708896+	0.0	1.0	1.0
AKT3_chr1:243727005-243727024+	0.0	1.0	0.0
AKT3_chr1:243736314-243736333-	0.0	0.0	0.0
AKT3_chr1:244006437-244006456+	1.0	1.0	0.0
AKTIP_chr16:53529058-53529077-	0.0	0.0	0.0
AKTIP_chr16:53529191-53529210+	0.0	1.0	0.0
AKTIP_chr16:53529214-53529233+	0.0	2.0	0.0
AKTIP_chr16:53532342-53532361-	1.0	0.0	2.0
ALAD_chr9:116152717-116152736-	0.0	1.0	3.0
ALAD_chr9:116153178-116153197+	0.0	0.0	1.0
ALAD_chr9:116153830-116153849+	0.0	0.0	0.0
ALAD_chr9:116155804-116155823+	0.0	1.0	1.0
ALAS1_chr3:52233393-52233412-	0.0	1.0	0.0
ALAS1_chr3:52236657-52236676+	0.0	1.0	0.0
ALAS1_chr3:52237942-52237961-	1.0	1.0	0.0
ALAS1_chr3:52238892-52238911+	0.0	2.0	0.0
ALAS2_chrX:55046751-55046770+	1.0	1.0	8.0
ALAS2_chrX:55047594-55047613+	2.0	1.0	0.0
ALAS2_chrX:55051219-55051238-	0.0	0.0	0.0
ALAS2_chrX:55052255-55052274-	4.0	1.0	0.0
ALB_chr4:74270081-74270100+	1.0	0.0	0.0
ALB_chr4:74272360-74272379-	1.0	0.0	0.0
ALB_chr4:74279229-74279248-	0.0	0.0	0.0
ALB_chr4:74283890-74283909-	2.0	3.0	4.0
ALCAM_chr3:105086278-105086297-	0.0	0.0	0.0
ALCAM_chr3:105252462-105252481+	0.0	0.0	0.0
ALCAM_chr3:105253571-105253590+	2.0	1.0	1.0
ALCAM_chr3:105271005-105271024+	19.0	0.0	0.0
ALDH16A1_chr19:49956657-49956676+	0.0	0.0	0.0
ALDH16A1_chr19:49962294-49962313+	1.0	1.0	0.0
ALDH16A1_chr19:49963056-49963075+	2.0	0.0	2.0
ALDH16A1_chr19:49964148-49964167-	4.0	2.0	4.0
ALDH18A1_chr10:97393365-97393384-	0.0	0.0	0.0
[truncated: 68,732 more rows]

## Sheet: Non_selected
sgRNA	A	B	C
A1BG_chr19:58862759-58862778-	156.0	187.0	109.0
A1BG_chr19:58863885-58863904+	105.0	109.0	117.0
A1BG_chr19:58864319-58864338+	294.0	276.0	345.0
A1BG_chr19:58864777-58864796+	273.0	302.0	287.0
A1CF_chr10:52575966-52575985-	168.0	163.0	287.0
A1CF_chr10:52595871-52595890+	109.0	182.0	81.0
A1CF_chr10:52603830-52603849+	139.0	91.0	137.0
A1CF_chr10:52619622-52619641+	98.0	87.0	201.0
A2ML1_chr12:8975265-8975284-	127.0	144.0	156.0
A2ML1_chr12:8975819-8975838-	242.0	245.0	195.0
A2ML1_chr12:8976403-8976422+	226.0	242.0	252.0
A2ML1_chr12:8982344-8982363-	178.0	256.0	226.0
A2M_chr12:9264748-9264767+	126.0	134.0	138.0
A2M_chr12:9265042-9265061-	337.0	423.0	464.0
A2M_chr12:9265941-9265960+	162.0	100.0	192.0
A2M_chr12:9268406-9268425+	139.0	151.0	192.0
A3GALT2_chr1:33772570-33772589-	225.0	274.0	285.0
A3GALT2_chr1:33777680-33777699-	306.0	333.0	448.0
A3GALT2_chr1:33778135-33778154+	188.0	236.0	249.0
A3GALT2_chr1:33778470-33778489-	135.0	115.0	152.0
A4GALT_chr22:43089501-43089520+	332.0	370.0	474.0
A4GALT_chr22:43089528-43089547-	260.0	345.0	347.0
A4GALT_chr22:43089583-43089602-	204.0	216.0	232.0
A4GALT_chr22:43089602-43089621-	227.0	280.0	235.0
A4GNT_chr3:137843207-137843226-	221.0	277.0	269.0
A4GNT_chr3:137843402-137843421-	209.0	124.0	195.0
A4GNT_chr3:137849936-137849955+	296.0	311.0	353.0
A4GNT_chr3:137850092-137850111-	186.0	196.0	189.0
AAAS_chr12:53708578-53708597-	84.0	102.0	129.0
AAAS_chr12:53709182-53709201-	87.0	94.0	137.0
AAAS_chr12:53714392-53714411+	275.0	213.0	283.0
AAAS_chr12:53715177-53715196-	93.0	112.0	96.0
AACS_chr12:125550211-125550230+	102.0	134.0	111.0
AACS_chr12:125558444-125558463-	209.0	207.0	209.0
AACS_chr12:125587293-125587312+	141.0	139.0	182.0
AACS_chr12:125587591-125587610-	128.0	102.0	137.0
AADACL2_chr3:151458585-151458604+	58.0	88.0	84.0
AADACL2_chr3:151474816-151474835+	174.0	196.0	240.0
AADACL2_chr3:151474923-151474942+	195.0	175.0	217.0
AADACL2_chr3:151474941-151474960+	219.0	258.0	262.0
AADACL3_chr1:12779648-12779667+	141.0	127.0	160.0
AADACL3_chr1:12780895-12780914-	133.0	134.0	173.0
AADACL3_chr1:12780933-12780952-	267.0	241.0	335.0
AADACL3_chr1:12785305-12785324+	357.0	335.0	328.0
AADACL4_chr1:12704577-12704596-	1.0	0.0	2.0
AADACL4_chr1:12704578-12704597-	501.0	554.0	585.0
AADACL4_chr1:12711307-12711326-	218.0	268.0	263.0
AADACL4_chr1:12726098-12726117+	266.0	252.0	316.0
AADAC_chr3:151535310-151535329+	68.0	81.0	78.0
AADAC_chr3:151542573-151542592+	156.0	156.0	146.0
AADAC_chr3:151545555-151545574+	276.0	292.0	320.0
AADAC_chr3:151545722-151545741-	68.0	75.0	80.0
AADAT_chr4:170990283-170990302+	399.0	388.0	466.0
AADAT_chr4:170994468-170994487+	243.0	214.0	255.0
AADAT_chr4:171009700-171009719-	180.0	177.0	199.0
AADAT_chr4:171010830-171010849-	46.0	89.0	209.0
AAED1_chr9:99413655-99413674+	181.0	163.0	200.0
AAED1_chr9:99413674-99413693-	57.0	66.0	68.0
AAED1_chr9:99417369-99417388+	247.0	305.0	362.0
AAED1_chr9:99417374-99417393+	164.0	214.0	146.0
AAGAB_chr15:67496441-67496460-	201.0	213.0	254.0
AAGAB_chr15:67501828-67501847-	194.0	207.0	182.0
AAGAB_chr15:67528326-67528345-	200.0	266.0	270.0
AAGAB_chr15:67546931-67546950+	144.0	106.0	178.0
AAK1_chr2:69759261-69759280+	217.0	162.0	196.0
AAK1_chr2:69769648-69769667+	208.0	189.0	240.0
AAK1_chr2:69771583-69771602-	156.0	204.0	204.0
AAK1_chr2:69870078-69870097-	247.0	321.0	335.0
AAMDC_chr11:77553613-77553632+	161.0	187.0	211.0
AAMDC_chr11:77553614-77553633+	139.0	136.0	157.0
AAMDC_chr11:77580794-77580813+	221.0	237.0	338.0
AAMDC_chr11:77583292-77583311+	114.0	108.0	134.0
AAMP_chr2:219131584-219131603-	141.0	179.0	189.0
AAMP_chr2:219132282-219132301-	248.0	263.0	230.0
AAMP_chr2:219134187-219134206-	132.0	145.0	186.0
AAMP_chr2:219134745-219134764+	196.0	242.0	156.0
AANAT_chr17:74464953-74464972-	86.0	65.0	75.0
AANAT_chr17:74464955-74464974-	105.0	114.0	161.0
AANAT_chr17:74465788-74465807-	102.0	57.0	66.0
AANAT_chr17:74465935-74465954+	132.0	136.0	164.0
AAR2_chr20:34827976-34827995+	158.0	164.0	153.0
AAR2_chr20:34828009-34828028-	82.0	66.0	81.0
AAR2_chr20:34832791-34832810-	127.0	132.0	171.0
AAR2_chr20:34843586-34843605+	363.0	413.0	473.0
AARD_chr8:117950508-117950527+	197.0	226.0	240.0
AARD_chr8:117950602-117950621+	218.0	243.0	286.0
AARD_chr8:117950605-117950624+	189.0	220.0	187.0
AARD_chr8:117950668-117950687+	272.0	230.0	254.0
AARS2_chr6:44278038-44278057-	120.0	78.0	162.0
AARS2_chr6:44278753-44278772+	113.0	107.0	98.0
AARS2_chr6:44279199-44279218+	158.0	126.0	152.0
AARS2_chr6:44280923-44280942+	123.0	80.0	131.0
AARSD1_chr17:41116421-41116440-	230.0	275.0	233.0
AARS_chr16:70303523-70303542-	115.0	156.0	146.0
AARS_chr16:70305823-70305842-	66.0	103.0	106.0
AARS_chr16:70310519-70310538-	191.0	232.0	218.0
AARS_chr16:70310893-70310912+	84.0	123.0	126.0
AASDHPPT_chr11:105948545-105948564+	308.0	276.0	322.0
AASDHPPT_chr11:105948581-105948600+	366.0	390.0	335.0
AASDHPPT_chr11:105965343-105965362+	54.0	30.0	38.0
AASDHPPT_chr11:105967483-105967502+	102.0	114.0	142.0
AASDH_chr4:57217551-57217570-	115.0	144.0	182.0
AASDH_chr4:57220329-57220348-	207.0	217.0	392.0
AASDH_chr4:57220894-57220913-	72.0	100.0	109.0
AASDH_chr4:57221481-57221500+	280.0	269.0	287.0
AASS_chr7:121731764-121731783-	121.0	235.0	152.0
AASS_chr7:121732935-121732954-	98.0	154.0	129.0
AASS_chr7:121741476-121741495-	313.0	279.0	311.0
AASS_chr7:121773675-121773694-	74.0	87.0	133.0
AATF_chr17:35306470-35306489+	99.0	82.0	121.0
AATF_chr17:35307610-35307629-	267.0	259.0	338.0
AATF_chr17:35310452-35310471+	129.0	132.0	150.0
AATF_chr17:35344005-35344024+	127.0	107.0	97.0
AATK_chr17:79102286-79102305-	185.0	231.0	262.0
AATK_chr17:79104904-79104923+	145.0	195.0	243.0
AATK_chr17:79108243-79108262+	253.0	228.0	278.0
AATK_chr17:79139772-79139791+	135.0	157.0	210.0
ABAT_chr16:8829604-8829623-	218.0	243.0	337.0
ABAT_chr16:8839921-8839940+	180.0	127.0	157.0
ABAT_chr16:8844303-8844322+	167.0	172.0	213.0
ABAT_chr16:8851629-8851648-	151.0	182.0	161.0
ABCA10_chr17:67148225-67148244+	286.0	389.0	295.0
ABCA10_chr17:67152037-67152056+	73.0	73.0	87.0
ABCA10_chr17:67212092-67212111-	108.0	141.0	140.0
ABCA12_chr2:215876321-215876340+	220.0	253.0	253.0
ABCA12_chr2:215891555-215891574-	186.0	233.0	257.0
ABCA12_chr2:215914352-215914371-	52.0	111.0	72.0
ABCA12_chr2:215928846-215928865-	96.0	143.0	194.0
ABCA13_chr7:48211112-48211131-	258.0	204.0	275.0
ABCA13_chr7:48259011-48259030+	210.0	281.0	281.0
ABCA13_chr7:48278857-48278876-	125.0	144.0	140.0
ABCA13_chr7:48280496-48280515+	299.0	325.0	342.0
ABCA1_chr9:107624058-107624077-	88.0	89.0	161.0
ABCA1_chr9:107645374-107645393-	100.0	143.0	132.0
ABCA1_chr9:107646751-107646770+	221.0	158.0	300.0
ABCA1_chr9:107665940-107665959-	318.0	394.0	388.0
ABCA2_chr9:139916395-139916414-	276.0	296.0	317.0
ABCA2_chr9:139917283-139917302-	454.0	411.0	289.0
ABCA2_chr9:139918638-139918657+	157.0	146.0	143.0
ABCA2_chr9:139922536-139922555-	143.0	115.0	152.0
ABCA3_chr16:2373645-2373664-	185.0	194.0	258.0
ABCA3_chr16:2374498-2374517+	191.0	190.0	199.0
ABCA3_chr16:2376094-2376113+	159.0	156.0	198.0
ABCA3_chr16:2376416-2376435+	255.0	191.0	193.0
ABCA4_chr1:94546053-94546072+	14.0	19.0	22.0
ABCA4_chr1:94564499-94564518-	210.0	273.0	199.0
ABCA4_chr1:94574139-94574158+	244.0	214.0	255.0
ABCA4_chr1:94577017-94577036+	127.0	161.0	187.0
ABCA5_chr17:67280096-67280115-	167.0	131.0	191.0
ABCA5_chr17:67287416-67287435-	268.0	282.0	318.0
ABCA5_chr17:67297292-67297311+	149.0	156.0	194.0
ABCA5_chr17:67309235-67309254-	71.0	107.0	194.0
ABCA6_chr17:67119471-67119490-	263.0	219.0	325.0
ABCA6_chr17:67124879-67124898+	120.0	97.0	157.0
ABCA6_chr17:67132252-67132271-	127.0	143.0	178.0
ABCA6_chr17:67133611-67133630+	223.0	157.0	241.0
ABCA7_chr19:1042670-1042689+	175.0	175.0	212.0
ABCA7_chr19:1043418-1043437-	129.0	194.0	188.0
ABCA7_chr19:1043806-1043825-	127.0	98.0	168.0
ABCA7_chr19:1044620-1044639+	296.0	279.0	357.0
ABCA8_chr17:66917582-66917601-	127.0	131.0	167.0
ABCA8_chr17:66920859-66920878-	111.0	91.0	93.0
ABCA8_chr17:66924137-66924156+	300.0	327.0	266.0
ABCA8_chr17:66925304-66925323+	107.0	92.0	130.0
ABCA9_chr17:67023120-67023139-	255.0	210.0	268.0
ABCA9_chr17:67024735-67024754-	230.0	269.0	289.0
ABCA9_chr17:67039757-67039776+	225.0	271.0	234.0
ABCA9_chr17:67041464-67041483-	420.0	439.0	406.0
ABCB10_chr1:229675222-229675241+	179.0	143.0	189.0
ABCB10_chr1:229678051-229678070+	206.0	181.0	321.0
ABCB10_chr1:229685038-229685057+	523.0	481.0	515.0
ABCB10_chr1:229694356-229694375+	116.0	117.0	126.0
ABCB11_chr2:169851884-169851903-	194.0	240.0	324.0
ABCB11_chr2:169853158-169853177-	216.0	169.0	260.0
ABCB11_chr2:169869817-169869836+	66.0	63.0	97.0
ABCB11_chr2:169870829-169870848-	280.0	273.0	316.0
ABCB1_chr7:87175299-87175318+	108.0	177.0	141.0
ABCB1_chr7:87178678-87178697-	201.0	204.0	180.0
ABCB1_chr7:87179150-87179169+	151.0	156.0	190.0
ABCB1_chr7:87183106-87183125-	210.0	237.0	157.0
ABCB4_chr7:87079308-87079327-	200.0	181.0	213.0
ABCB4_chr7:87080975-87080994+	68.0	81.0	86.0
ABCB4_chr7:87082265-87082284+	426.0	448.0	508.0
ABCB4_chr7:87092147-87092166+	209.0	267.0	465.0
ABCB5_chr7:20666199-20666218+	205.0	151.0	222.0
ABCB5_chr7:20668388-20668407-	193.0	283.0	262.0
ABCB5_chr7:20685408-20685427+	194.0	302.0	247.0
ABCB5_chr7:20685745-20685764-	170.0	203.0	275.0
ABCB6_chr2:220081108-220081127-	375.0	392.0	490.0
ABCB6_chr2:220081479-220081498+	218.0	230.0	255.0
ABCB6_chr2:220082515-220082534-	302.0	294.0	323.0
ABCB6_chr2:220083045-220083064+	72.0	44.0	41.0
ABCB7_chrX:74295301-74295320-	214.0	253.0	330.0
ABCB7_chrX:74296361-74296380+	178.0	196.0	195.0
ABCB7_chrX:74332752-74332771-	254.0	194.0	183.0
ABCB7_chrX:74375988-74376007-	126.0	122.0	208.0
ABCB8_chr7:150730863-150730882-	206.0	264.0	248.0
ABCB8_chr7:150731432-150731451+	138.0	192.0	188.0
ABCB8_chr7:150731641-150731660+	45.0	33.0	43.0
ABCB8_chr7:150732956-150732975+	170.0	192.0	183.0
ABCB9_chr12:123433216-123433235+	183.0	194.0	178.0
ABCB9_chr12:123434380-123434399+	141.0	145.0	143.0
ABCB9_chr12:123435062-123435081+	261.0	299.0	240.0
ABCB9_chr12:123444563-123444582-	292.0	254.0	442.0
ABCC10_chr6:43395739-43395758+	165.0	117.0	133.0
ABCC10_chr6:43400664-43400683+	185.0	127.0	164.0
ABCC10_chr6:43402387-43402406+	232.0	206.0	225.0
ABCC10_chr6:43403546-43403565-	184.0	264.0	341.0
ABCC11_chr16:48258304-48258323-	100.0	161.0	172.0
ABCC11_chr16:48261837-48261856+	164.0	205.0	224.0
ABCC11_chr16:48264404-48264423-	89.0	125.0	162.0
ABCC11_chr16:48265792-48265811-	345.0	324.0	430.0
ABCC12_chr16:48173155-48173174+	108.0	109.0	118.0
ABCC12_chr16:48174769-48174788+	169.0	170.0	159.0
ABCC12_chr16:48175183-48175202-	153.0	186.0	132.0
ABCC12_chr16:48177960-48177979-	231.0	279.0	261.0
ABCC1_chr16:16101790-16101809+	325.0	242.0	310.0
ABCC1_chr16:16103737-16103756+	125.0	115.0	155.0
ABCC1_chr16:16108433-16108452-	114.0	142.0	150.0
ABCC1_chr16:16110405-16110424-	130.0	117.0	117.0
ABCC2_chr10:101544466-101544485-	340.0	310.0	377.0
ABCC2_chr10:101552074-101552093-	56.0	87.0	116.0
ABCC2_chr10:101553677-101553696-	77.0	96.0	110.0
ABCC2_chr10:101554195-101554214+	201.0	221.0	227.0
ABCC3_chr17:48733324-48733343-	227.0	258.0	313.0
ABCC3_chr17:48734442-48734461+	339.0	325.0	364.0
ABCC3_chr17:48735462-48735481-	171.0	184.0	200.0
ABCC3_chr17:48735815-48735834-	51.0	26.0	52.0
ABCC4_chr13:95861690-95861709-	123.0	179.0	211.0
ABCC4_chr13:95886980-95886999-	178.0	201.0	212.0
ABCC4_chr13:95899915-95899934-	202.0	248.0	248.0
ABCC4_chr13:95953550-95953569-	148.0	183.0	152.0
ABCC5_chr3:183700564-183700583-	243.0	219.0	260.0
ABCC5_chr3:183705630-183705649+	153.0	133.0	123.0
ABCC5_chr3:183706502-183706521-	233.0	251.0	222.0
ABCC5_chr3:183707131-183707150-	236.0	242.0	221.0
ABCC6_chr16:16297351-16297370+	271.0	203.0	331.0
ABCC6_chr16:16313413-16313432-	237.0	140.0	243.0
ABCC6_chr16:16313681-16313700-	167.0	200.0	204.0
ABCC6_chr16:16315584-16315603+	101.0	80.0	124.0
ABCC8_chr11:17483330-17483349-	80.0	71.0	98.0
ABCC8_chr11:17485065-17485084+	142.0	267.0	200.0
ABCC8_chr11:17491682-17491701+	113.0	107.0	184.0
ABCC8_chr11:17496485-17496504+	277.0	242.0	370.0
ABCC9_chr12:22061049-22061068+	255.0	263.0	328.0
ABCC9_chr12:22063756-22063775+	250.0	290.0	254.0
ABCC9_chr12:22069897-22069916-	292.0	246.0	326.0
ABCC9_chr12:22078994-22079013-	237.0	308.0	358.0
ABCD1_chrX:152991020-152991039-	208.0	203.0	210.0
ABCD1_chrX:152994761-152994780-	93.0	131.0	92.0
ABCD1_chrX:153001687-153001706+	173.0	154.0	208.0
ABCD1_chrX:153001807-153001826+	77.0	113.0	68.0
ABCD2_chr12:39967520-39967539-	136.0	165.0	217.0
ABCD2_chr12:39973382-39973401-	149.0	186.0	222.0
ABCD2_chr12:40012552-40012571-	131.0	135.0	204.0
ABCD2_chr12:40012568-40012587-	225.0	239.0	266.0
ABCD3_chr1:94884058-94884077+	110.0	108.0	152.0
ABCD3_chr1:94940779-94940798-	109.0	102.0	115.0
ABCD3_chr1:94946016-94946035+	279.0	255.0	289.0
ABCD3_chr1:94953259-94953278-	80.0	72.0	84.0
ABCD4_chr14:74759918-74759937-	212.0	220.0	304.0
ABCD4_chr14:74762583-74762602+	112.0	144.0	137.0
ABCD4_chr14:74763019-74763038+	134.0	153.0	114.0
ABCD4_chr14:74766944-74766963-	267.0	230.0	237.0
ABCE1_chr4:146038512-146038531+	197.0	191.0	235.0
ABCE1_chr4:146042361-146042380+	134.0	114.0	189.0
ABCE1_chr4:146044364-146044383+	255.0	194.0	258.0
ABCE1_chr4:146044659-146044678-	115.0	112.0	158.0
ABCF1_chr6:30539252-30539271+	205.0	261.0	190.0
ABCF1_chr6:30545610-30545629+	57.0	87.0	70.0
ABCF1_chr6:30550913-30550932-	54.0	50.0	56.0
ABCF1_chr6:30551459-30551478-	263.0	277.0	348.0
ABCF2_chr7:150920897-150920916-	78.0	40.0	57.0
ABCF2_chr7:150921020-150921039-	169.0	226.0	198.0
ABCF2_chr7:150921874-150921893+	131.0	124.0	196.0
ABCF2_chr7:150923482-150923501-	150.0	194.0	212.0
ABCF3_chr3:183904359-183904378+	329.0	435.0	349.0
ABCF3_chr3:183904582-183904601+	152.0	119.0	174.0
ABCF3_chr3:183905463-183905482+	223.0	230.0	250.0
ABCF3_chr3:183906138-183906157+	181.0	187.0	194.0
ABCG1_chr21:43639393-43639412+	282.0	245.0	310.0
ABCG1_chr21:43645930-43645949-	140.0	230.0	178.0
ABCG1_chr21:43691193-43691212-	111.0	104.0	165.0
ABCG1_chr21:43702461-43702480+	192.0	184.0	301.0
ABCG2_chr4:89039282-89039301+	42.0	68.0	84.0
ABCG2_chr4:89042925-89042944-	172.0	144.0	148.0
ABCG2_chr4:89053034-89053053-	93.0	61.0	141.0
ABCG2_chr4:89061050-89061069-	207.0	209.0	187.0
ABCG4_chr11:119020701-119020720+	255.0	340.0	355.0
ABCG4_chr11:119025029-119025048-	150.0	159.0	167.0
ABCG4_chr11:119025557-119025576+	215.0	212.0	191.0
ABCG5_chr2:44055185-44055204-	207.0	177.0	191.0
ABCG5_chr2:44058916-44058935+	116.0	138.0	144.0
ABCG5_chr2:44059188-44059207+	198.0	193.0	170.0
ABCG5_chr2:44065774-44065793+	91.0	113.0	129.0
ABCG8_chr2:44066211-44066230+	166.0	197.0	251.0
ABCG8_chr2:44071651-44071670-	108.0	128.0	137.0
ABCG8_chr2:44073317-44073336-	154.0	199.0	219.0
ABCG8_chr2:44078922-44078941+	167.0	191.0	204.0
ABHD10_chr3:111697992-111698011-	176.0	224.0	205.0
ABHD10_chr3:111698001-111698020-	124.0	202.0	170.0
ABHD10_chr3:111705144-111705163+	91.0	121.0	97.0
ABHD10_chr3:111705781-111705800-	186.0	253.0	225.0
ABHD11_chr7:73151679-73151698-	31.0	31.0	30.0
ABHD11_chr7:73151931-73151950+	150.0	204.0	195.0
ABHD11_chr7:73152673-73152692+	164.0	113.0	171.0
ABHD11_chr7:73153031-73153050-	284.0	267.0	280.0
ABHD12B_chr14:51338895-51338914+	264.0	257.0	266.0
ABHD12B_chr14:51345498-51345517-	173.0	159.0	192.0
ABHD12B_chr14:51347225-51347244+	231.0	232.0	223.0
ABHD12B_chr14:51355614-51355633-	97.0	118.0	180.0
ABHD12_chr20:25297698-25297717-	174.0	142.0	180.0
ABHD12_chr20:25300887-25300906-	107.0	140.0	231.0
ABHD12_chr20:25303970-25303989-	322.0	314.0	439.0
ABHD12_chr20:25371298-25371317+	294.0	250.0	298.0
ABHD13_chr13:108881599-108881618+	103.0	95.0	136.0
ABHD13_chr13:108882147-108882166-	323.0	305.0	323.0
ABHD13_chr13:108882190-108882209+	247.0	339.0	277.0
ABHD13_chr13:108882461-108882480+	136.0	153.0	192.0
ABHD14A_chr3:52014416-52014435+	127.0	172.0	187.0
ABHD14A_chr3:52014522-52014541-	244.0	241.0	293.0
ABHD14A_chr3:52014550-52014569-	166.0	205.0	180.0
ABHD14A_chr3:52014602-52014621+	126.0	111.0	94.0
ABHD14B_chr3:52003484-52003503-	22.0	51.0	63.0
ABHD14B_chr3:52004079-52004098+	204.0	183.0	201.0
ABHD14B_chr3:52004080-52004099+	89.0	138.0	147.0
ABHD14B_chr3:52005661-52005680-	115.0	132.0	224.0
ABHD15_chr17:27889585-27889604-	191.0	228.0	290.0
ABHD15_chr17:27889722-27889741-	148.0	125.0	175.0
ABHD15_chr17:27893867-27893886-	334.0	337.0	431.0
ABHD15_chr17:27893943-27893962+	141.0	97.0	134.0
ABHD16A_chr6:31670915-31670934+	125.0	127.0	173.0
ABHD16A_chr6:31670923-31670942+	220.0	270.0	245.0
ABHD16A_chr6:31670983-31671002-	74.0	57.0	65.0
ABHD16A_chr6:31670989-31671008-	173.0	163.0	205.0
ABHD16B_chr20:62493232-62493251-	448.0	485.0	558.0
ABHD16B_chr20:62493541-62493560+	153.0	246.0	223.0
ABHD16B_chr20:62493922-62493941-	135.0	171.0	135.0
ABHD16B_chr20:62494225-62494244+	123.0	103.0	76.0
ABHD17A_chr19:1877417-1877436-	155.0	138.0	207.0
ABHD17A_chr19:1877494-1877513+	243.0	210.0	305.0
ABHD17A_chr19:1881222-1881241+	305.0	340.0	368.0
ABHD17B_chr9:74481810-74481829-	286.0	291.0	308.0
ABHD17B_chr9:74485101-74485120+	227.0	280.0	294.0
ABHD17B_chr9:74489862-74489881-	111.0	194.0	217.0
ABHD17B_chr9:74489940-74489959-	395.0	444.0	640.0
ABHD17C_chr15:80988090-80988109-	122.0	121.0	163.0
ABHD17C_chr15:80988162-80988181-	78.0	73.0	65.0
ABHD17C_chr15:81041911-81041930-	354.0	320.0	371.0
ABHD17C_chr15:81046550-81046569+	140.0	151.0	220.0
ABHD1_chr2:27351376-27351395+	245.0	243.0	191.0
ABHD1_chr2:27351903-27351922-	99.0	90.0	153.0
ABHD1_chr2:27352185-27352204+	117.0	153.0	215.0
ABHD1_chr2:27352466-27352485-	256.0	232.0	281.0
ABHD2_chr15:89659569-89659588-	258.0	152.0	180.0
ABHD2_chr15:89695063-89695082-	238.0	267.0	242.0
ABHD2_chr15:89698745-89698764-	230.0	280.0	328.0
ABHD2_chr15:89719032-89719051+	159.0	165.0	171.0
ABHD3_chr18:19239214-19239233+	174.0	117.0	228.0
ABHD3_chr18:19263895-19263914-	237.0	215.0	269.0
ABHD3_chr18:19283624-19283643-	126.0	176.0	173.0
ABHD3_chr18:19284584-19284603+	221.0	202.0	227.0
ABHD4_chr14:23072393-23072412-	219.0	110.0	189.0
ABHD4_chr14:23072830-23072849+	96.0	137.0	229.0
ABHD4_chr14:23075335-23075354+	266.0	282.0	247.0
ABHD4_chr14:23078774-23078793+	177.0	217.0	204.0
ABHD5_chr3:43743799-43743818+	301.0	324.0	371.0
ABHD5_chr3:43743908-43743927+	216.0	192.0	209.0
ABHD5_chr3:43744035-43744054-	533.0	575.0	527.0
ABHD5_chr3:43759997-43760016+	238.0	243.0	346.0
ABHD6_chr3:58253017-58253036-	144.0	141.0	189.0
ABHD6_chr3:58255115-58255134-	150.0	210.0	269.0
ABHD6_chr3:58256697-58256716-	274.0	251.0	250.0
ABHD6_chr3:58260448-58260467-	257.0	154.0	211.0
ABHD8_chr19:17403607-17403626-	214.0	252.0	241.0
ABHD8_chr19:17405201-17405220-	57.0	83.0	99.0
ABHD8_chr19:17405583-17405602-	211.0	236.0	275.0
ABHD8_chr19:17412034-17412053+	175.0	187.0	166.0
ABI1_chr10:27052823-27052842+	367.0	327.0	487.0
ABI1_chr10:27054149-27054168+	260.0	262.0	355.0
ABI1_chr10:27066004-27066023-	263.0	244.0	283.0
ABI1_chr10:27149708-27149727-	257.0	247.0	245.0
ABI2_chr2:204193285-204193304-	146.0	149.0	175.0
ABI2_chr2:204231685-204231704-	369.0	306.0	452.0
ABI2_chr2:204255771-204255790+	143.0	79.0	114.0
ABI2_chr2:204259496-204259515-	261.0	258.0	292.0
ABI3BP_chr3:100551147-100551166+	218.0	286.0	265.0
ABI3BP_chr3:100605033-100605052-	151.0	205.0	248.0
ABI3BP_chr3:100645223-100645242-	156.0	124.0	197.0
ABI3BP_chr3:100712176-100712195-	168.0	189.0	309.0
ABI3_chr17:47288148-47288167+	261.0	216.0	248.0
ABI3_chr17:47293927-47293946-	195.0	193.0	220.0
ABI3_chr17:47295114-47295133+	232.0	248.0	213.0
ABI3_chr17:47297309-47297328-	301.0	215.0	294.0
ABL1_chr9:133710859-133710878+	194.0	191.0	202.0
ABL1_chr9:133730321-133730340-	282.0	291.0	297.0
ABL1_chr9:133738383-133738402+	69.0	93.0	148.0
ABL1_chr9:133747526-133747545-	253.0	293.0	342.0
ABL2_chr1:179089397-179089416-	178.0	210.0	291.0
ABL2_chr1:179090939-179090958-	211.0	194.0	185.0
ABL2_chr1:179095568-179095587+	231.0	241.0	325.0
ABL2_chr1:179100598-179100617-	191.0	273.0	251.0
ABLIM1_chr10:116331133-116331152+	214.0	192.0	304.0
ABLIM1_chr10:116335185-116335204+	96.0	114.0	124.0
ABLIM1_chr10:116361672-116361691+	216.0	197.0	282.0
ABLIM1_chr10:116417764-116417783-	325.0	281.0	291.0
ABLIM2_chr4:8082459-8082478+	376.0	358.0	441.0
ABLIM2_chr4:8089907-8089926-	333.0	257.0	447.0
ABLIM2_chr4:8098947-8098966-	89.0	108.0	86.0
ABLIM2_chr4:8108316-8108335+	292.0	343.0	416.0
ABLIM3_chr5:148577900-148577919+	197.0	266.0	245.0
ABLIM3_chr5:148579953-148579972-	192.0	153.0	193.0
ABLIM3_chr5:148586662-148586681+	269.0	268.0	327.0
ABLIM3_chr5:148596550-148596569-	235.0	255.0	194.0
ABRACL_chr6:139355312-139355331+	238.0	279.0	371.0
ABRACL_chr6:139355328-139355347+	212.0	197.0	224.0
ABRACL_chr6:139363899-139363918-	73.0	133.0	151.0
ABRACL_chr6:139363920-139363939-	77.0	110.0	99.0
ABRA_chr8:107773305-107773324-	180.0	171.0	254.0
ABRA_chr8:107773687-107773706-	223.0	164.0	201.0
ABRA_chr8:107782289-107782308-	101.0	96.0	162.0
ABRA_chr8:107782349-107782368+	541.0	451.0	534.0
ABR_chr17:1003898-1003917+	145.0	98.0	130.0
ABR_chr17:1028675-1028694-	116.0	134.0	154.0
ABR_chr17:1083002-1083021-	198.0	187.0	196.0
ABR_chr17:986762-986781-	124.0	150.0	161.0
ABT1_chr6:26597267-26597286+	209.0	196.0	209.0
ABT1_chr6:26597301-26597320+	195.0	215.0	257.0
ABT1_chr6:26598200-26598219+	224.0	210.0	239.0
ABT1_chr6:26598555-26598574+	150.0	143.0	238.0
ABTB1_chr3:127391879-127391898-	184.0	239.0	281.0
ABTB1_chr3:127394883-127394902-	306.0	347.0	412.0
ABTB1_chr3:127395124-127395143+	139.0	182.0	240.0
ABTB1_chr3:127395404-127395423-	196.0	228.0	322.0
ABTB2_chr11:34192591-34192610-	215.0	134.0	178.0
ABTB2_chr11:34194754-34194773-	166.0	111.0	244.0
ABTB2_chr11:34218878-34218897+	178.0	236.0	211.0
ABTB2_chr11:34378982-34379001-	254.0	288.0	329.0
AC007040.11_chr2:71169482-71169501+	195.0	239.0	240.0
AC007040.11_chr2:71169536-71169555-	302.0	242.0	243.0
AC007040.11_chr2:71169541-71169560-	105.0	125.0	142.0
AC007431.1_chr17:55822314-55822333-	270.0	309.0	311.0
AC007431.1_chr17:55822354-55822373-	202.0	164.0	186.0
AC007431.1_chr17:55822514-55822533+	158.0	190.0	147.0
AC007431.1_chr17:55822580-55822599-	140.0	117.0	227.0
AC009892.10_chr19:55147372-55147391+	355.0	352.0	314.0
AC016722.1_chr2:47044435-47044454+	170.0	169.0	183.0
AC016722.1_chr2:47044528-47044547+	426.0	306.0	341.0
AC016722.1_chr2:47049258-47049277-	322.0	382.0	539.0
AC016757.3_chr2:239133789-239133808+	166.0	169.0	188.0
AC016757.3_chr2:239133916-239133935+	260.0	276.0	309.0
AC016757.3_chr2:239136327-239136346-	193.0	197.0	191.0
AC016757.3_chr2:239136387-239136406+	188.0	240.0	251.0
AC018755.1_chr19:52096140-52096159-	104.0	176.0	155.0
AC018755.1_chr19:52097224-52097243-	221.0	252.0	237.0
AC018755.1_chr19:52097375-52097394-	298.0	377.0	439.0
AC018755.1_chr19:52097520-52097539-	213.0	215.0	240.0
AC079612.1_chr2:240500480-240500499-	329.0	348.0	336.0
AC079612.1_chr2:240500481-240500500-	202.0	141.0	142.0
AC079612.1_chr2:240500584-240500603+	249.0	274.0	342.0
AC079612.1_chr2:240504743-240504762-	175.0	193.0	240.0
AC091801.1_chr7:3180756-3180775+	264.0	328.0	379.0
AC091801.1_chr7:3180822-3180841-	117.0	123.0	137.0
AC091801.1_chr7:3197760-3197779+	0.0	6.0	0.0
AC091801.1_chr7:3197764-3197783+	302.0	283.0	299.0
AC093802.1_chr2:240702026-240702045+	301.0	278.0	466.0
AC093802.1_chr2:240702027-240702046+	2.0	0.0	0.0
AC093802.1_chr2:240702045-240702064-	162.0	143.0	127.0
AC093802.1_chr2:240702096-240702115+	323.0	335.0	327.0
AC106876.2_chr2:233877601-233877620+	148.0	150.0	148.0
AC106876.2_chr2:233877619-233877638-	0.0	2.0	0.0
AC106876.2_chr2:233877620-233877639-	544.0	533.0	727.0
AC106876.2_chr2:233877877-233877896-	164.0	116.0	201.0
ACAA1_chr3:38173445-38173464-	116.0	131.0	154.0
ACAA1_chr3:38175457-38175476+	228.0	164.0	206.0
ACAA1_chr3:38178137-38178156-	8.0	15.0	20.0
ACAA1_chr3:38178401-38178420+	273.0	259.0	273.0
ACAA2_chr18:47320726-47320745+	305.0	264.0	328.0
ACAA2_chr18:47323833-47323852+	121.0	177.0	124.0
ACAA2_chr18:47329152-47329171+	228.0	225.0	346.0
ACAA2_chr18:47339841-47339860-	156.0	184.0	221.0
ACACA_chr17:35616386-35616405-	172.0	155.0	183.0
ACACA_chr17:35640253-35640272-	170.0	237.0	301.0
ACACA_chr17:35641795-35641814-	183.0	202.0	213.0
ACACA_chr17:35687213-35687232-	151.0	135.0	141.0
ACACB_chr12:109577830-109577849-	285.0	300.0	345.0
ACACB_chr12:109604723-109604742+	224.0	238.0	272.0
ACACB_chr12:109605816-109605835-	125.0	197.0	146.0
ACACB_chr12:109609605-109609624+	278.0	260.0	303.0
ACAD10_chr12:112130624-112130643+	156.0	123.0	125.0
ACAD10_chr12:112140040-112140059-	125.0	108.0	154.0
ACAD10_chr12:112143552-112143571-	146.0	167.0	231.0
ACAD10_chr12:112147352-112147371+	155.0	194.0	159.0
ACAD11_chr3:132347196-132347215+	351.0	370.0	504.0
ACAD11_chr3:132350264-132350283+	77.0	85.0	118.0
ACAD11_chr3:132358326-132358345+	261.0	241.0	289.0
ACAD11_chr3:132363651-132363670+	213.0	244.0	368.0
ACAD8_chr11:134123481-134123500+	243.0	315.0	276.0
ACAD8_chr11:134126521-134126540+	163.0	135.0	124.0
ACAD8_chr11:134126975-134126994+	248.0	296.0	363.0
ACAD8_chr11:134128483-134128502-	161.0	183.0	191.0
ACAD9_chr3:128598637-128598656-	192.0	216.0	244.0
ACAD9_chr3:128614231-128614250-	208.0	198.0	218.0
ACAD9_chr3:128615340-128615359-	137.0	146.0	205.0
ACAD9_chr3:128616524-128616543+	106.0	105.0	148.0
ACADL_chr2:211081144-211081163+	228.0	260.0	348.0
ACADL_chr2:211082737-211082756-	233.0	199.0	213.0
ACADL_chr2:211085512-211085531-	348.0	354.0	400.0
ACADL_chr2:211089968-211089987-	222.0	267.0	347.0
ACADM_chr1:76190460-76190479+	242.0	215.0	281.0
ACADM_chr1:76198378-76198397+	143.0	164.0	191.0
ACADM_chr1:76198598-76198617-	88.0	97.0	117.0
ACADM_chr1:76205761-76205780+	118.0	147.0	143.0
ACADSB_chr10:124797295-124797314-	114.0	107.0	119.0
ACADSB_chr10:124800160-124800179-	169.0	168.0	192.0
ACADSB_chr10:124800779-124800798+	83.0	91.0	169.0
ACADSB_chr10:124812627-124812646+	296.0	216.0	276.0
ACADS_chr12:121164965-121164984+	130.0	202.0	117.0
ACADS_chr12:121174863-121174882+	308.0	283.0	337.0
ACADS_chr12:121175178-121175197-	61.0	77.0	76.0
ACADS_chr12:121175716-121175735+	188.0	151.0	204.0
ACADVL_chr17:7123291-7123310+	157.0	132.0	174.0
ACADVL_chr17:7123922-7123941+	206.0	241.0	230.0
ACADVL_chr17:7124356-7124375+	148.0	152.0	187.0
ACADVL_chr17:7124894-7124913+	343.0	315.0	446.0
ACAN_chr15:89379433-89379452+	107.0	123.0	77.0
ACAN_chr15:89400260-89400279+	205.0	155.0	200.0
ACAN_chr15:89400290-89400309-	60.0	52.0	94.0
ACAN_chr15:89400404-89400423-	127.0	122.0	154.0
ACAP1_chr17:7245326-7245345-	181.0	174.0	189.0
ACAP1_chr17:7246722-7246741+	117.0	142.0	167.0
ACAP1_chr17:7247254-7247273+	185.0	167.0	206.0
ACAP1_chr17:7247876-7247895+	88.0	99.0	137.0
ACAP2_chr3:195022694-195022713-	219.0	174.0	229.0
ACAP2_chr3:195027968-195027987-	219.0	195.0	202.0
ACAP2_chr3:195053774-195053793-	214.0	188.0	273.0
ACAP2_chr3:195063197-195063216+	59.0	151.0	139.0
ACAP3_chr1:1235948-1235967-	198.0	214.0	264.0
ACAP3_chr1:1238344-1238363-	248.0	185.0	318.0
ACAP3_chr1:1239507-1239526-	396.0	407.0	461.0
ACAP3_chr1:1243169-1243188+	53.0	65.0	66.0
ACAT1_chr11:108004562-108004581+	133.0	122.0	129.0
ACAT1_chr11:108004980-108004999+	162.0	112.0	164.0
ACAT1_chr11:108005918-108005937+	122.0	148.0	178.0
ACAT1_chr11:108009682-108009701+	182.0	179.0	192.0
ACAT2_chr6:160188167-160188186+	254.0	243.0	327.0
ACAT2_chr6:160189597-160189616+	156.0	157.0	195.0
ACAT2_chr6:160197199-160197218+	202.0	200.0	220.0
ACAT2_chr6:160199291-160199310+	107.0	64.0	188.0
ACBD3_chr1:226349287-226349306-	163.0	171.0	194.0
ACBD3_chr1:226352567-226352586+	123.0	149.0	163.0
ACBD3_chr1:226353578-226353597+	67.0	88.0	121.0
ACBD3_chr1:226374302-226374321-	177.0	154.0	284.0
ACBD4_chr17:43213910-43213929+	348.0	257.0	350.0
ACBD4_chr17:43214074-43214093+	114.0	187.0	162.0
ACBD4_chr17:43214446-43214465-	163.0	215.0	193.0
ACBD4_chr17:43215122-43215141+	471.0	500.0	566.0
ACBD5_chr10:27493440-27493459+	111.0	127.0	159.0
ACBD5_chr10:27497350-27497369-	268.0	189.0	194.0
ACBD5_chr10:27499811-27499830-	140.0	146.0	97.0
ACBD5_chr10:27499835-27499854-	281.0	336.0	261.0
ACBD6_chr1:180257506-180257525-	180.0	205.0	202.0
ACBD6_chr1:180471355-180471374-	194.0	215.0	169.0
ACBD6_chr1:180471379-180471398-	0.0	4.0	0.0
ACBD6_chr1:180471380-180471399-	210.0	282.0	302.0
ACBD7_chr10:15120594-15120613-	226.0	148.0	207.0
ACBD7_chr10:15120706-15120725-	120.0	146.0	162.0
ACBD7_chr10:15120963-15120982-	20.0	25.0	114.0
ACBD7_chr10:15120984-15121003-	266.0	281.0	317.0
ACCSL_chr11:44070000-44070019-	190.0	161.0	165.0
ACCSL_chr11:44072888-44072907-	249.0	201.0	238.0
ACCSL_chr11:44073243-44073262-	253.0	271.0	313.0
ACCSL_chr11:44074255-44074274+	180.0	159.0	162.0
ACCS_chr11:44089414-44089433+	160.0	113.0	129.0
ACCS_chr11:44095002-44095021+	229.0	277.0	332.0
ACCS_chr11:44096165-44096184-	409.0	420.0	453.0
ACCS_chr11:44097073-44097092+	310.0	342.0	402.0
ACD_chr16:67693440-67693459+	278.0	289.0	272.0
ACD_chr16:67693674-67693693-	143.0	151.0	158.0
ACD_chr16:67693927-67693946-	318.0	360.0	393.0
ACD_chr16:67694149-67694168+	85.0	118.0	89.0
ACE2_chrX:15593835-15593854-	168.0	212.0	254.0
ACE2_chrX:15596413-15596432-	148.0	155.0	184.0
ACE2_chrX:15605873-15605892+	110.0	131.0	120.0
ACE2_chrX:15607507-15607526-	73.0	49.0	130.0
ACER1_chr19:6306830-6306849+	191.0	188.0	187.0
ACER1_chr19:6309758-6309777+	164.0	237.0	175.0
ACER1_chr19:6312203-6312222+	274.0	270.0	360.0
ACER1_chr19:6312231-6312250-	384.0	356.0	420.0
ACER2_chr9:19409169-19409188+	114.0	113.0	94.0
ACER2_chr9:19423917-19423936+	93.0	87.0	143.0
ACER2_chr9:19435040-19435059-	220.0	258.0	197.0
ACER2_chr9:19446335-19446354-	171.0	271.0	305.0
ACER3_chr11:76572067-76572086-	282.0	303.0	282.0
ACER3_chr11:76726070-76726089-	168.0	219.0	211.0
ACER3_chr11:76727797-76727816-	161.0	144.0	223.0
ACER3_chr11:76731339-76731358-	186.0	229.0	236.0
ACE_chr17:61559020-61559039+	137.0	155.0	222.0
ACE_chr17:61559024-61559043+	145.0	140.0	138.0
ACE_chr17:61568668-61568687+	140.0	140.0	206.0
ACE_chr17:61568709-61568728-	106.0	154.0	196.0
ACHE_chr7:100487910-100487929-	203.0	243.0	223.0
ACHE_chr7:100488815-100488834+	130.0	169.0	151.0
ACHE_chr7:100490125-100490144+	154.0	152.0	222.0
ACHE_chr7:100491304-100491323-	95.0	104.0	99.0
ACIN1_chr14:23548125-23548144-	225.0	198.0	264.0
ACIN1_chr14:23549099-23549118-	133.0	167.0	169.0
ACIN1_chr14:23550969-23550988-	159.0	207.0	144.0
ACIN1_chr14:23559271-23559290-	78.0	111.0	93.0
ACKR2_chr3:42906125-42906144-	352.0	344.0	395.0
ACKR2_chr3:42906311-42906330-	306.0	296.0	253.0
ACKR2_chr3:42906608-42906627-	114.0	179.0	143.0
ACKR2_chr3:42906923-42906942-	32.0	77.0	147.0
ACKR3_chr2:237489122-237489141+	239.0	218.0	319.0
ACKR3_chr2:237489381-237489400-	124.0	184.0	212.0
ACKR3_chr2:237489423-237489442+	243.0	288.0	279.0
ACKR3_chr2:237489878-237489897-	176.0	218.0	218.0
ACKR4_chr3:132319373-132319392-	179.0	144.0	222.0
ACKR4_chr3:132319423-132319442-	85.0	58.0	54.0
ACKR4_chr3:132319808-132319827-	241.0	142.0	284.0
ACKR4_chr3:132320035-132320054-	221.0	322.0	378.0
ACLY_chr17:40065225-40065244+	129.0	104.0	108.0
ACLY_chr17:40065812-40065831-	81.0	106.0	81.0
ACLY_chr17:40068758-40068777-	123.0	178.0	164.0
ACLY_chr17:40070030-40070049-	133.0	146.0	110.0
ACMSD_chr2:135602826-135602845+	148.0	178.0	214.0
ACMSD_chr2:135616851-135616870+	164.0	215.0	157.0
ACMSD_chr2:135619558-135619577-	97.0	101.0	150.0
ACMSD_chr2:135621114-135621133+	68.0	80.0	127.0
ACN9_chr7:96747042-96747061-	286.0	384.0	344.0
ACN9_chr7:96747124-96747143-	220.0	255.0	268.0
ACN9_chr7:96747150-96747169+	249.0	326.0	297.0
ACN9_chr7:96747161-96747180+	59.0	66.0	116.0
ACO1_chr9:32408523-32408542-	164.0	107.0	223.0
ACO1_chr9:32418410-32418429+	135.0	202.0	160.0
ACO1_chr9:32419137-32419156-	360.0	424.0	409.0
ACO1_chr9:32424604-32424623-	102.0	119.0	130.0
ACO2_chr22:41895785-41895804-	180.0	162.0	165.0
ACO2_chr22:41903869-41903888+	161.0	235.0	258.0
ACO2_chr22:41911407-41911426-	44.0	51.0	69.0
ACO2_chr22:41911870-41911889+	64.0	63.0	111.0
ACOT11_chr1:55050391-55050410+	172.0	195.0	198.0
ACOT11_chr1:55051507-55051526-	348.0	392.0	407.0
ACOT11_chr1:55058228-55058247+	200.0	161.0	184.0
ACOT11_chr1:55059678-55059697-	41.0	27.0	28.0
ACOT12_chr5:80641798-80641817+	192.0	256.0	239.0
ACOT12_chr5:80681590-80681609+	280.0	311.0	305.0
ACOT12_chr5:80689895-80689914+	217.0	248.0	240.0
ACOT13_chr6:24667521-24667540+	182.0	178.0	146.0
ACOT13_chr6:24698177-24698196+	156.0	141.0	127.0
ACOT13_chr6:24698180-24698199+	224.0	221.0	214.0
ACOT13_chr6:24701775-24701794+	215.0	203.0	224.0
ACOT2_chr14:74035974-74035993-	169.0	162.0	227.0
ACOT2_chr14:74036028-74036047-	78.0	73.0	133.0
ACOT2_chr14:74036030-74036049+	335.0	349.0	350.0
ACOT2_chr14:74036060-74036079+	249.0	279.0	353.0
ACOT4_chr14:74059005-74059024-	222.0	212.0	260.0
ACOT4_chr14:74060403-74060422+	268.0	333.0	348.0
ACOT4_chr14:74060542-74060561+	174.0	175.0	217.0
ACOT4_chr14:74062107-74062126+	285.0	286.0	318.0
ACOT6_chr14:74086029-74086048-	174.0	152.0	226.0
ACOT6_chr14:74086382-74086401-	318.0	268.0	328.0
ACOT6_chr14:74086435-74086454+	42.0	97.0	92.0
ACOT6_chr14:74086441-74086460+	143.0	131.0	135.0
ACOT7_chr1:6393597-6393616-	255.0	285.0	319.0
ACOT7_chr1:6399611-6399630+	183.0	193.0	183.0
ACOT7_chr1:6409882-6409901-	138.0	95.0	75.0
ACOT7_chr1:6445560-6445579+	175.0	167.0	253.0
ACOT8_chr20:44472331-44472350-	147.0	144.0	150.0
ACOT8_chr20:44472914-44472933-	161.0	234.0	226.0
ACOT8_chr20:44477285-44477304-	138.0	158.0	160.0
ACOT8_chr20:44485867-44485886+	236.0	218.0	225.0
ACOT9_chrX:23748969-23748988+	170.0	189.0	207.0
ACOT9_chrX:23751291-23751310-	180.0	207.0	260.0
ACOT9_chrX:23754103-23754122+	440.0	403.0	509.0
ACOT9_chrX:23761256-23761275-	129.0	123.0	122.0
ACOX1_chr17:73951981-73952000-	230.0	238.0	205.0
ACOX1_chr17:73953544-73953563+	183.0	247.0	320.0
ACOX1_chr17:73956327-73956346+	67.0	47.0	93.0
ACOX1_chr17:73974691-73974710+	280.0	239.0	249.0
ACOX2_chr3:58517496-58517515+	145.0	158.0	106.0
ACOX2_chr3:58519212-58519231+	165.0	149.0	176.0
ACOX2_chr3:58520164-58520183-	178.0	177.0	242.0
ACOX2_chr3:58520737-58520756-	143.0	182.0	231.0
ACOX3_chr4:8412004-8412023-	144.0	150.0	206.0
ACOX3_chr4:8416074-8416093-	152.0	134.0	237.0
ACOX3_chr4:8417640-8417659+	196.0	227.0	187.0
ACOX3_chr4:8418236-8418255-	489.0	455.0	469.0
ACOXL_chr2:111525984-111526003+	309.0	354.0	432.0
ACOXL_chr2:111542347-111542366+	107.0	93.0	140.0
ACOXL_chr2:111551670-111551689+	81.0	61.0	116.0
ACOXL_chr2:111556598-111556617-	137.0	100.0	126.0
ACP1_chr2:272210-272229+	196.0	239.0	223.0
ACP1_chr2:272248-272267-	269.0	327.0	397.0
ACP1_chr2:277274-277293+	216.0	272.0	310.0
ACP1_chr2:277284-277303+	276.0	287.0	312.0
ACP2_chr11:47267108-47267127-	193.0	290.0	255.0
ACP2_chr11:47267290-47267309+	154.0	181.0	186.0
ACP2_chr11:47269222-47269241+	75.0	114.0	105.0
ACP2_chr11:47269642-47269661-	91.0	104.0	178.0
ACP5_chr19:11685855-11685874+	319.0	345.0	433.0
ACP5_chr19:11687213-11687232-	228.0	186.0	260.0
ACP5_chr19:11687533-11687552-	92.0	76.0	173.0
ACP5_chr19:11687931-11687950+	247.0	229.0	237.0
ACP6_chr1:147124289-147124308-	91.0	117.0	193.0
ACP6_chr1:147131518-147131537-	151.0	136.0	170.0
ACP6_chr1:147131817-147131836-	228.0	239.0	258.0
ACP6_chr1:147142096-147142115+	163.0	140.0	199.0
ACPL2_chr3:140979055-140979074-	190.0	266.0	340.0
ACPL2_chr3:140998252-140998271+	123.0	149.0	229.0
ACPL2_chr3:141006232-141006251-	208.0	221.0	292.0
ACPL2_chr3:141012018-141012037+	212.0	213.0	209.0
ACPP_chr3:132036328-132036347+	140.0	102.0	211.0
ACPP_chr3:132051159-132051178-	142.0	118.0	175.0
ACPP_chr3:132063882-132063901+	159.0	100.0	129.0
ACPP_chr3:132071591-132071610+	155.0	189.0	214.0
ACPT_chr19:51293701-51293720-	0.0	0.0	2.0
ACPT_chr19:51293906-51293925+	128.0	187.0	191.0
ACPT_chr19:51294108-51294127-	382.0	411.0	413.0
ACPT_chr19:51295046-51295065-	327.0	308.0	411.0
ACRBP_chr12:6754374-6754393+	178.0	199.0	185.0
ACRBP_chr12:6755651-6755670-	341.0	291.0	339.0
ACRBP_chr12:6755957-6755976+	224.0	198.0	378.0
ACRBP_chr12:6756516-6756535-	123.0	113.0	207.0
ACRC_chrX:70811991-70812010+	275.0	415.0	296.0
ACRC_chrX:70814200-70814219+	186.0	178.0	232.0
ACRC_chrX:70817805-70817824-	178.0	167.0	165.0
ACRC_chrX:70824428-70824447+	164.0	158.0	170.0
ACRV1_chr11:125542546-125542565-	179.0	205.0	259.0
ACRV1_chr11:125547931-125547950-	235.0	212.0	282.0
ACRV1_chr11:125550607-125550626+	154.0	116.0	214.0
ACRV1_chr11:125550626-125550645-	272.0	317.0	313.0
ACR_chr22:51177733-51177752-	398.0	335.0	458.0
ACR_chr22:51178291-51178310-	250.0	308.0	257.0
ACR_chr22:51182543-51182562+	235.0	242.0	298.0
ACR_chr22:51183135-51183154+	150.0	133.0	139.0
ACSBG1_chr15:78474939-78474958-	154.0	189.0	138.0
ACSBG1_chr15:78486294-78486313+	196.0	261.0	345.0
ACSBG1_chr15:78486850-78486869-	139.0	175.0	168.0
ACSBG1_chr15:78500357-78500376-	261.0	267.0	307.0
ACSBG2_chr19:6147598-6147617-	113.0	109.0	100.0
ACSBG2_chr19:6165981-6166000+	187.0	145.0	268.0
ACSBG2_chr19:6177278-6177297+	39.0	51.0	36.0
ACSBG2_chr19:6182824-6182843+	194.0	159.0	309.0
ACSF2_chr17:48503726-48503745-	189.0	160.0	174.0
ACSF2_chr17:48538139-48538158+	202.0	193.0	131.0
ACSF2_chr17:48538709-48538728-	176.0	137.0	171.0
ACSF2_chr17:48539790-48539809+	151.0	138.0	197.0
ACSF3_chr16:89167223-89167242-	201.0	243.0	154.0
ACSF3_chr16:89169089-89169108-	243.0	233.0	270.0
ACSF3_chr16:89178513-89178532+	93.0	74.0	135.0
ACSF3_chr16:89211748-89211767+	144.0	223.0	203.0
ACSL1_chr4:185697643-185697662-	167.0	197.0	171.0
ACSL1_chr4:185701507-185701526+	214.0	268.0	359.0
ACSL1_chr4:185705116-185705135+	178.0	182.0	147.0
ACSL1_chr4:185709790-185709809-	141.0	137.0	141.0
ACSL3_chr2:223783861-223783880-	126.0	201.0	181.0
ACSL3_chr2:223786057-223786076+	43.0	48.0	51.0
ACSL3_chr2:223787424-223787443+	248.0	215.0	267.0
ACSL3_chr2:223791748-223791767+	193.0	178.0	224.0
ACSL4_chrX:108906460-108906479-	150.0	148.0	205.0
ACSL4_chrX:108911470-108911489-	175.0	155.0	235.0
ACSL4_chrX:108921614-108921633+	195.0	184.0	190.0
ACSL4_chrX:108924286-108924305-	203.0	199.0	183.0
ACSL5_chr10:114158655-114158674+	189.0	204.0	281.0
ACSL5_chr10:114164486-114164505-	280.0	262.0	282.0
ACSL5_chr10:114169374-114169393-	108.0	113.0	140.0
ACSL5_chr10:114170363-114170382+	293.0	296.0	325.0
ACSL6_chr5:131325083-131325102+	203.0	227.0	214.0
ACSL6_chr5:131325811-131325830-	265.0	214.0	373.0
ACSL6_chr5:131326563-131326582-	226.0	261.0	255.0
ACSL6_chr5:131329811-131329830+	133.0	169.0	197.0
ACSM1_chr16:20682866-20682885+	107.0	122.0	73.0
ACSM1_chr16:20693711-20693730-	142.0	179.0	218.0
ACSM1_chr16:20696611-20696630+	60.0	50.0	55.0
ACSM1_chr16:20702372-20702391-	135.0	144.0	150.0
ACSM2A_chr16:20486990-20487009+	169.0	224.0	224.0
ACSM2A_chr16:20497990-20498009-	128.0	187.0	211.0
ACSM2B_chr16:20548571-20548590+	263.0	235.0	288.0
ACSM2B_chr16:20559470-20559489-	177.0	114.0	177.0
ACSM2B_chr16:20559472-20559491-	352.0	391.0	510.0
ACSM2B_chr16:20559475-20559494-	207.0	188.0	188.0
ACSM3_chr16:20781493-20781512+	245.0	242.0	282.0
ACSM3_chr16:20787278-20787297+	133.0	215.0	172.0
ACSM3_chr16:20788854-20788873+	187.0	173.0	206.0
ACSM3_chr16:20792326-20792345+	75.0	116.0	139.0
ACSM4_chr12:7456990-7457009-	88.0	101.0	101.0
ACSM4_chr12:7459139-7459158+	221.0	226.0	247.0
ACSM4_chr12:7463255-7463274-	77.0	75.0	99.0
ACSM4_chr12:7469850-7469869-	207.0	293.0	240.0
ACSM5_chr16:20422816-20422835-	194.0	146.0	175.0
ACSM5_chr16:20429477-20429496+	217.0	236.0	260.0
ACSM5_chr16:20430619-20430638-	197.0	152.0	200.0
ACSM5_chr16:20432666-20432685-	148.0	166.0	168.0
ACSS1_chr20:25004159-25004178+	303.0	379.0	281.0
ACSS1_chr20:25011535-25011554-	158.0	213.0	235.0
ACSS1_chr20:25028765-25028784+	102.0	118.0	112.0
ACSS1_chr20:25038596-25038615+	240.0	220.0	266.0
ACSS2_chr20:33464529-33464548+	150.0	111.0	151.0
ACSS2_chr20:33470658-33470677-	189.0	163.0	196.0
ACSS2_chr20:33500882-33500901+	175.0	179.0	184.0
ACSS2_chr20:33501259-33501278-	151.0	130.0	146.0
ACSS3_chr12:81471923-81471942+	245.0	215.0	229.0
ACSS3_chr12:81528676-81528695-	248.0	248.0	206.0
ACSS3_chr12:81532913-81532932-	14.0	29.0	4.0
ACSS3_chr12:81545623-81545642+	203.0	150.0	135.0
ACTA1_chr1:229567242-229567261+	155.0	191.0	227.0
ACTA1_chr1:229567551-229567570-	352.0	441.0	341.0
ACTA1_chr1:229567858-229567877-	182.0	170.0	220.0
ACTA1_chr1:229568790-229568809-	8.0	16.0	4.0
ACTA2_chr10:90697900-90697919-	38.0	101.0	156.0
ACTA2_chr10:90699298-90699317+	87.0	50.0	35.0
ACTA2_chr10:90701578-90701597-	206.0	273.0	301.0
ACTA2_chr10:90708660-90708679-	164.0	210.0	219.0
ACTBL2_chr5:56777574-56777593-	105.0	87.0	171.0
ACTBL2_chr5:56777612-56777631-	170.0	180.0	214.0
ACTBL2_chr5:56778410-56778429-	267.0	385.0	484.0
ACTBL2_chr5:56778490-56778509+	169.0	185.0	177.0
ACTB_chr7:5567898-5567917+	181.0	243.0	222.0
ACTB_chr7:5569250-5569269+	122.0	105.0	150.0
ACTB_chr7:5569254-5569273-	132.0	207.0	155.0
ACTC1_chr15:35082609-35082628+	134.0	83.0	144.0
ACTC1_chr15:35084592-35084611+	175.0	189.0	195.0
ACTC1_chr15:35086870-35086889+	59.0	63.0	101.0
ACTC1_chr15:35086982-35087001-	331.0	446.0	476.0
ACTG1_chr17:79478204-79478223+	200.0	163.0	207.0
ACTG1_chr17:79479279-79479298+	287.0	268.0	237.0
ACTG1_chr17:79479280-79479299+	3.0	0.0	2.0
ACTG1_chr17:79479359-79479378-	174.0	201.0	209.0
ACTG2_chr2:74128537-74128556-	116.0	97.0	122.0
ACTG2_chr2:74128539-74128558-	281.0	237.0	285.0
ACTG2_chr2:74146579-74146598+	147.0	152.0	205.0
ACTG2_chr2:74146680-74146699-	159.0	212.0	182.0
ACTL10_chr20:32255771-32255790+	166.0	171.0	150.0
ACTL10_chr20:32255784-32255803+	105.0	94.0	146.0
ACTL10_chr20:32255791-32255810-	169.0	206.0	129.0
ACTL10_chr20:32255978-32255997-	167.0	168.0	229.0
ACTL6A_chr3:179280869-179280888+	161.0	133.0	164.0
ACTL6A_chr3:179287924-179287943+	37.0	42.0	30.0
ACTL6A_chr3:179294060-179294079+	181.0	128.0	130.0
ACTL6B_chr7:100252650-100252669-	239.0	193.0	160.0
ACTL6B_chr7:100253067-100253086+	444.0	393.0	456.0
ACTL6B_chr7:100253409-100253428+	115.0	97.0	151.0
ACTL6B_chr7:100253970-100253989-	221.0	191.0	363.0
ACTL7A_chr9:111625183-111625202-	191.0	257.0	208.0
ACTL7A_chr9:111625553-111625572-	204.0	182.0	272.0
ACTL7A_chr9:111625668-111625687+	143.0	114.0	124.0
ACTL7A_chr9:111625856-111625875-	168.0	148.0	199.0
ACTL7B_chr9:111617056-111617075+	282.0	276.0	326.0
ACTL7B_chr9:111617493-111617512-	148.0	202.0	241.0
ACTL7B_chr9:111617850-111617869-	180.0	216.0	176.0
ACTL7B_chr9:111617895-111617914-	268.0	161.0	290.0
ACTL8_chr1:18149746-18149765-	3.0	3.0	3.0
ACTL8_chr1:18149830-18149849+	212.0	198.0	220.0
ACTL8_chr1:18152380-18152399-	249.0	220.0	277.0
ACTL8_chr1:18152419-18152438-	242.0	239.0	298.0
ACTL9_chr19:8808163-8808182+	279.0	278.0	299.0
ACTL9_chr19:8808637-8808656-	176.0	108.0	258.0
ACTL9_chr19:8808659-8808678+	273.0	195.0	246.0
ACTL9_chr19:8808693-8808712+	263.0	298.0	383.0
ACTN1_chr14:69376079-69376098+	115.0	149.0	139.0
ACTN1_chr14:69378885-69378904+	245.0	238.0	282.0
ACTN1_chr14:69387706-69387725+	264.0	276.0	312.0
ACTN1_chr14:69392313-69392332-	113.0	177.0	158.0
ACTN2_chr1:236850021-236850040+	81.0	77.0	99.0
ACTN2_chr1:236881215-236881234+	115.0	117.0	118.0
ACTN2_chr1:236882199-236882218+	216.0	239.0	261.0
ACTN2_chr1:236883460-236883479-	25.0	12.0	25.0
ACTN4_chr19:39138466-39138485+	573.0	339.0	378.0
ACTN4_chr19:39191297-39191316+	135.0	205.0	173.0
ACTN4_chr19:39191648-39191667+	211.0	162.0	192.0
ACTN4_chr19:39195585-39195604+	113.0	91.0	64.0
ACTR10_chr14:58666930-58666949+	203.0	118.0	207.0
ACTR10_chr14:58675744-58675763-	118.0	113.0	128.0
ACTR10_chr14:58678077-58678096-	228.0	274.0	328.0
ACTR10_chr14:58681980-58681999+	313.0	329.0	239.0
ACTR1A_chr10:104240898-104240917+	176.0	148.0	191.0
ACTR1A_chr10:104241764-104241783+	196.0	186.0	204.0
ACTR1A_chr10:104242753-104242772+	242.0	227.0	230.0
ACTR1A_chr10:104247999-104248018-	141.0	180.0	166.0
ACTR1B_chr2:98274905-98274924+	115.0	224.0	176.0
ACTR1B_chr2:98275406-98275425-	237.0	263.0	307.0
ACTR1B_chr2:98275820-98275839-	210.0	302.0	213.0
ACTR1B_chr2:98277103-98277122-	174.0	211.0	188.0
ACTR2_chr2:65455070-65455089+	72.0	95.0	113.0
ACTR2_chr2:65473743-65473762+	135.0	121.0	207.0
ACTR2_chr2:65480876-65480895+	102.0	159.0	165.0
ACTR2_chr2:65492190-65492209+	128.0	94.0	103.0
ACTR3B_chr7:152549208-152549227+	13.0	8.0	21.0
ACTR3B_chr7:152549304-152549323+	157.0	142.0	173.0
ACTR3B_chr7:152550658-152550677-	272.0	260.0	260.0
ACTR3B_chr7:152551617-152551636-	237.0	194.0	197.0
ACTR3C_chr7:149946109-149946128+	214.0	239.0	252.0
ACTR3C_chr7:149946115-149946134-	220.0	281.0	259.0
ACTR3_chr2:114647865-114647884+	251.0	197.0	203.0
ACTR3_chr2:114674488-114674507+	130.0	170.0	194.0
ACTR3_chr2:114684916-114684935+	139.0	286.0	242.0
ACTR3_chr2:114691942-114691961+	287.0	332.0	269.0
ACTR5_chr20:37377389-37377408-	98.0	103.0	96.0
ACTR5_chr20:37378736-37378755+	100.0	95.0	79.0
ACTR5_chr20:37380909-37380928+	214.0	289.0	341.0
ACTR5_chr20:37383741-37383760+	164.0	165.0	180.0
ACTR6_chr12:100594626-100594645+	175.0	245.0	266.0
ACTR6_chr12:100594640-100594659-	91.0	127.0	82.0
ACTR6_chr12:100613806-100613825+	177.0	118.0	189.0
ACTR6_chr12:100613845-100613864-	116.0	167.0	141.0
ACTR8_chr3:53904131-53904150-	139.0	131.0	149.0
ACTR8_chr3:53905281-53905300+	132.0	189.0	183.0
ACTR8_chr3:53911341-53911360-	112.0	103.0	108.0
ACTR8_chr3:53913977-53913996-	164.0	185.0	181.0
ACTRT1_chrX:127185281-127185300-	151.0	103.0	127.0
ACTRT1_chrX:127185452-127185471-	69.0	63.0	99.0
ACTRT1_chrX:127185485-127185504-	135.0	169.0	145.0
ACTRT1_chrX:127185555-127185574-	218.0	226.0	227.0
ACTRT2_chr1:2938344-2938363-	305.0	377.0	378.0
ACTRT2_chr1:2938930-2938949+	335.0	278.0	303.0
ACTRT2_chr1:2939177-2939196-	160.0	184.0	241.0
ACTRT2_chr1:2939362-2939381-	142.0	162.0	136.0
ACTRT3_chr3:169485446-169485465-	288.0	327.0	278.0
ACTRT3_chr3:169485669-169485688-	109.0	111.0	114.0
ACTRT3_chr3:169487151-169487170-	166.0	135.0	157.0
ACTRT3_chr3:169487287-169487306-	202.0	231.0	207.0
ACVR1B_chr12:52369267-52369286+	194.0	254.0	286.0
ACVR1B_chr12:52370177-52370196-	50.0	89.0	79.0
ACVR1B_chr12:52374910-52374929+	50.0	64.0	82.0
ACVR1B_chr12:52377786-52377805+	263.0	246.0	288.0
ACVR1C_chr2:158397618-158397637-	171.0	144.0	191.0
ACVR1C_chr2:158406728-158406747-	111.0	136.0	154.0
ACVR1C_chr2:158412795-158412814+	213.0	182.0	255.0
ACVR1C_chr2:158443842-158443861-	141.0	120.0	127.0
ACVR1_chr2:158626950-158626969+	169.0	212.0	249.0
ACVR1_chr2:158634804-158634823+	132.0	155.0	173.0
ACVR1_chr2:158637036-158637055+	240.0	259.0	249.0
ACVR1_chr2:158655959-158655978+	56.0	100.0	65.0
ACVR2A_chr2:148653966-148653985+	199.0	232.0	226.0
ACVR2A_chr2:148657446-148657465-	60.0	67.0	73.0
ACVR2A_chr2:148676086-148676105-	243.0	238.0	377.0
ACVR2A_chr2:148677887-148677906+	216.0	240.0	354.0
ACVR2B_chr3:38495826-38495845-	303.0	288.0	264.0
ACVR2B_chr3:38518855-38518874+	67.0	78.0	150.0
ACVR2B_chr3:38519384-38519403-	186.0	159.0	201.0
ACVR2B_chr3:38519761-38519780-	280.0	324.0	384.0
ACVRL1_chr12:52306276-52306295-	159.0	271.0	265.0
ACVRL1_chr12:52307066-52307085-	211.0	177.0	168.0
ACVRL1_chr12:52307442-52307461+	306.0	268.0	337.0
ACVRL1_chr12:52309021-52309040-	274.0	458.0	402.0
ACY1_chr3:52018080-52018099+	175.0	173.0	248.0
ACY1_chr3:52018083-52018102+	129.0	123.0	113.0
ACY1_chr3:52018114-52018133-	336.0	322.0	407.0
ACY1_chr3:52018140-52018159-	143.0	135.0	133.0
ACY3_chr11:67412299-67412318-	113.0	158.0	165.0
ACY3_chr11:67412581-67412600+	350.0	400.0	413.0
ACY3_chr11:67413295-67413314-	95.0	108.0	121.0
ACY3_chr11:67414310-67414329+	80.0	85.0	138.0
ACYP1_chr14:75520275-75520294-	296.0	225.0	316.0
ACYP1_chr14:75520289-75520308-	198.0	216.0	251.0
ACYP1_chr14:75520293-75520312+	420.0	381.0	454.0
ACYP1_chr14:75520313-75520332-	88.0	113.0	108.0
ACYP2_chr2:54342837-54342856-	216.0	258.0	276.0
ACYP2_chr2:54342844-54342863+	317.0	342.0	407.0
ACYP2_chr2:54365815-54365834+	162.0	148.0	178.0
ACYP2_chr2:54365839-54365858+	397.0	369.0	415.0
ADAD1_chr4:123301315-123301334+	154.0	315.0	265.0
ADAD1_chr4:123329074-123329093+	187.0	163.0	186.0
ADAD1_chr4:123333869-123333888+	150.0	271.0	244.0
ADAD1_chr4:123336539-123336558+	172.0	69.0	143.0
ADAD2_chr16:84224930-84224949-	217.0	215.0	249.0
ADAD2_chr16:84228118-84228137+	212.0	231.0	228.0
ADAD2_chr16:84228733-84228752-	253.0	212.0	278.0
ADAD2_chr16:84228927-84228946+	211.0	214.0	214.0
ADAL_chr15:43638163-43638182-	198.0	194.0	274.0
ADAL_chr15:43641221-43641240+	101.0	130.0	119.0
ADAL_chr15:43641240-43641259-	177.0	254.0	271.0
ADAL_chr15:43644079-43644098+	157.0	172.0	185.0
ADAM10_chr15:58938256-58938275-	244.0	239.0	267.0
ADAM10_chr15:58957369-58957388-	208.0	188.0	244.0
ADAM10_chr15:58971440-58971459+	110.0	131.0	116.0
ADAM10_chr15:59041691-59041710-	320.0	338.0	364.0
ADAM11_chr17:42836551-42836570+	279.0	176.0	185.0
ADAM11_chr17:42837238-42837257+	151.0	115.0	157.0
ADAM11_chr17:42847102-42847121-	143.0	252.0	238.0
ADAM11_chr17:42847364-42847383-	239.0	247.0	241.0
ADAM12_chr10:127824213-127824232-	224.0	185.0	237.0
ADAM12_chr10:127843793-127843812+	246.0	192.0	273.0
ADAM12_chr10:128018983-128019002-	192.0	184.0	192.0
ADAM12_chr10:128076637-128076656+	243.0	230.0	281.0
ADAM15_chr1:155025214-155025233-	256.0	345.0	315.0
ADAM15_chr1:155026422-155026441+	139.0	192.0	251.0
ADAM15_chr1:155026816-155026835+	128.0	138.0	162.0
ADAM15_chr1:155028277-155028296+	142.0	175.0	157.0
ADAM17_chr2:9645392-9645411-	125.0	144.0	177.0
ADAM17_chr2:9650199-9650218-	31.0	33.0	59.0
ADAM17_chr2:9658252-9658271-	3.0	17.0	1.0
ADAM17_chr2:9695687-9695706+	117.0	62.0	137.0
ADAM18_chr8:39442175-39442194+	166.0	164.0	166.0
ADAM18_chr8:39442846-39442865+	181.0	220.0	253.0
ADAM18_chr8:39467001-39467020+	200.0	257.0	332.0
ADAM18_chr8:39495174-39495193+	131.0	122.0	176.0
ADAM19_chr5:156936401-156936420+	78.0	99.0	127.0
ADAM19_chr5:156945848-156945867-	150.0	189.0	179.0
ADAM19_chr5:156946897-156946916-	306.0	349.0	365.0
ADAM19_chr5:156957824-156957843-	123.0	197.0	241.0
ADAM20_chr14:70989865-70989884-	332.0	388.0	415.0
ADAM20_chr14:70990669-70990688-	164.0	121.0	227.0
ADAM20_chr14:70991163-70991182+	165.0	142.0	165.0
ADAM20_chr14:70991436-70991455+	216.0	214.0	191.0
ADAM21_chr14:70925365-70925384+	42.0	88.0	66.0
ADAM21_chr14:70925366-70925385+	115.0	97.0	214.0
ADAM21_chr14:70925701-70925720-	160.0	175.0	179.0
ADAM21_chr14:70925954-70925973+	127.0	125.0	199.0
ADAM22_chr7:87563768-87563787+	348.0	353.0	337.0
ADAM22_chr7:87564411-87564430+	194.0	311.0	221.0
ADAM22_chr7:87607691-87607710-	121.0	115.0	204.0
ADAM22_chr7:87737506-87737525+	331.0	306.0	309.0
ADAM23_chr2:207308721-207308740-	206.0	216.0	265.0
ADAM23_chr2:207345996-207346015-	169.0	141.0	208.0
ADAM23_chr2:207395651-207395670+	132.0	132.0	193.0
ADAM23_chr2:207406811-207406830+	172.0	180.0	172.0
ADAM28_chr8:24167720-24167739-	141.0	176.0	198.0
ADAM28_chr8:24171009-24171028+	280.0	278.0	308.0
ADAM28_chr8:24188744-24188763-	160.0	170.0	142.0
ADAM28_chr8:24199143-24199162+	200.0	170.0	216.0
ADAM29_chr4:175896767-175896786-	245.0	239.0	287.0
ADAM29_chr4:175897494-175897513+	203.0	199.0	260.0
ADAM29_chr4:175898972-175898991-	121.0	129.0	171.0
ADAM29_chr4:175899041-175899060-	372.0	384.0	443.0
ADAM2_chr8:39624369-39624388-	174.0	281.0	238.0
ADAM2_chr8:39644506-39644525-	209.0	231.0	164.0
ADAM2_chr8:39678627-39678646+	176.0	174.0	277.0
ADAM2_chr8:39694657-39694676-	186.0	244.0	212.0
ADAM30_chr1:120436891-120436910+	70.0	30.0	64.0
ADAM30_chr1:120437038-120437057-	207.0	154.0	244.0
ADAM30_chr1:120437762-120437781+	174.0	194.0	275.0
ADAM30_chr1:120437946-120437965+	178.0	211.0	266.0
ADAM32_chr8:38994216-38994235+	157.0	141.0	150.0
ADAM32_chr8:39007365-39007384+	244.0	238.0	285.0
ADAM32_chr8:39008939-39008958-	157.0	191.0	132.0
ADAM32_chr8:39068772-39068791+	220.0	253.0	287.0
ADAM33_chr20:3655246-3655265-	230.0	201.0	259.0
ADAM33_chr20:3655480-3655499-	115.0	169.0	181.0
ADAM33_chr20:3655717-3655736-	120.0	124.0	97.0
ADAM33_chr20:3660146-3660165+	232.0	173.0	266.0
ADAM7_chr8:24298664-24298683-	231.0	302.0	273.0
ADAM7_chr8:24300074-24300093-	190.0	209.0	272.0
ADAM7_chr8:24342814-24342833+	85.0	111.0	98.0
ADAM7_chr8:24344731-24344750+	200.0	235.0	228.0
ADAM8_chr10:135087249-135087268+	515.0	654.0	872.0
ADAM8_chr10:135087462-135087481-	160.0	154.0	180.0
ADAM8_chr10:135087724-135087743-	288.0	291.0	343.0
ADAM8_chr10:135088999-135089018+	166.0	147.0	165.0
ADAM9_chr8:38854618-38854637-	163.0	171.0	199.0
ADAM9_chr8:38874844-38874863-	137.0	157.0	171.0
ADAM9_chr8:38883371-38883390+	350.0	371.0	403.0
ADAM9_chr8:38884274-38884293+	208.0	276.0	244.0
ADAMDEC1_chr8:24242071-24242090-	186.0	177.0	205.0
ADAMDEC1_chr8:24251607-24251626+	29.0	40.0	33.0
ADAMDEC1_chr8:24254883-24254902+	247.0	241.0	230.0
ADAMDEC1_chr8:24256533-24256552-	264.0	255.0	304.0
ADAMTS10_chr19:8661930-8661949+	215.0	172.0	279.0
ADAMTS10_chr19:8665995-8666014-	366.0	377.0	368.0
ADAMTS10_chr19:8668690-8668709-	181.0	161.0	196.0
ADAMTS10_chr19:8670101-8670120+	164.0	175.0	222.0
ADAMTS12_chr5:33684129-33684148-	5.0	0.0	0.0
ADAMTS12_chr5:33751520-33751539-	148.0	102.0	130.0
ADAMTS12_chr5:33881270-33881289-	206.0	226.0	274.0
ADAMTS12_chr5:33891947-33891966-	156.0	129.0	190.0
ADAMTS13_chr9:136287606-136287625+	246.0	290.0	219.0
ADAMTS13_chr9:136288245-136288264-	309.0	306.0	349.0
ADAMTS13_chr9:136291114-136291133+	244.0	250.0	243.0
ADAMTS13_chr9:136291394-136291413+	335.0	297.0	474.0
ADAMTS14_chr10:72432598-72432617-	223.0	265.0	329.0
ADAMTS14_chr10:72434658-72434677+	144.0	117.0	123.0
ADAMTS14_chr10:72462154-72462173+	277.0	282.0	253.0
ADAMTS14_chr10:72468398-72468417+	106.0	81.0	104.0
ADAMTS15_chr11:130319328-130319347+	92.0	147.0	158.0
ADAMTS15_chr11:130331415-130331434-	302.0	303.0	303.0
ADAMTS15_chr11:130332007-130332026+	284.0	306.0	285.0
ADAMTS15_chr11:130332644-130332663-	144.0	156.0	156.0
ADAMTS16_chr5:5146345-5146364-	296.0	276.0	373.0
ADAMTS16_chr5:5182369-5182388-	422.0	398.0	477.0
ADAMTS16_chr5:5186271-5186290+	251.0	220.0	303.0
ADAMTS16_chr5:5209326-5209345+	182.0	202.0	161.0
ADAMTS17_chr15:100739568-100739587-	180.0	232.0	235.0
ADAMTS17_chr15:100801732-100801751-	59.0	52.0	54.0
ADAMTS17_chr15:100821523-100821542-	165.0	162.0	137.0
ADAMTS17_chr15:100881412-100881431+	224.0	152.0	245.0
ADAMTS18_chr16:77401443-77401462+	108.0	112.0	122.0
ADAMTS18_chr16:77465272-77465291-	205.0	161.0	240.0
ADAMTS18_chr16:77468343-77468362+	112.0	90.0	137.0
ADAMTS18_chr16:77468560-77468579+	220.0	138.0	192.0
ADAMTS19_chr5:128797411-128797430-	293.0	363.0	326.0
ADAMTS19_chr5:128844902-128844921+	197.0	151.0	276.0
ADAMTS19_chr5:128861971-128861990+	215.0	210.0	228.0
ADAMTS19_chr5:128864308-128864327+	148.0	168.0	152.0
ADAMTS1_chr21:28212678-28212697-	219.0	138.0	215.0
ADAMTS1_chr21:28213349-28213368+	208.0	270.0	376.0
ADAMTS1_chr21:28214894-28214913+	214.0	261.0	272.0
ADAMTS1_chr21:28217255-28217274-	244.0	235.0	264.0
ADAMTS20_chr12:43847767-43847786+	124.0	124.0	123.0
ADAMTS20_chr12:43886336-43886355+	159.0	212.0	229.0
ADAMTS20_chr12:43944849-43944868-	186.0	199.0	198.0
ADAMTS20_chr12:43945692-43945711+	236.0	231.0	243.0
ADAMTS2_chr5:178585805-178585824+	233.0	357.0	345.0
ADAMTS2_chr5:178634640-178634659-	117.0	251.0	169.0
ADAMTS2_chr5:178770775-178770794-	208.0	255.0	232.0
ADAMTS2_chr5:178772316-178772335-	170.0	151.0	207.0
ADAMTS3_chr4:73185080-73185099+	129.0	156.0	114.0
ADAMTS3_chr4:73185629-73185648+	154.0	181.0	167.0
ADAMTS3_chr4:73188733-73188752-	74.0	79.0	103.0
ADAMTS3_chr4:73414256-73414275+	133.0	166.0	169.0
ADAMTS4_chr1:161163896-161163915+	133.0	212.0	194.0
ADAMTS4_chr1:161165319-161165338+	200.0	173.0	269.0
ADAMTS4_chr1:161165992-161166011+	225.0	221.0	274.0
ADAMTS4_chr1:161168231-161168250+	75.0	92.0	60.0
ADAMTS5_chr21:28306974-28306993+	486.0	409.0	528.0
ADAMTS5_chr21:28315701-28315720-	309.0	310.0	362.0
ADAMTS5_chr21:28327096-28327115-	306.0	305.0	355.0
ADAMTS5_chr21:28338314-28338333+	156.0	150.0	144.0
ADAMTS7_chr15:79082046-79082065+	168.0	164.0	192.0
ADAMTS7_chr15:79089047-79089066+	239.0	321.0	338.0
ADAMTS7_chr15:79092710-79092729+	234.0	274.0	276.0
ADAMTS7_chr15:79103555-79103574-	58.0	57.0	39.0
ADAMTS8_chr11:130284573-130284592+	177.0	214.0	206.0
ADAMTS8_chr11:130286148-130286167-	155.0	173.0	254.0
ADAMTS8_chr11:130288971-130288990-	179.0	190.0	155.0
ADAMTS8_chr11:130297984-130298003+	379.0	361.0	442.0
ADAMTS9_chr3:64644371-64644390-	191.0	191.0	209.0
ADAMTS9_chr3:64666860-64666879+	193.0	230.0	172.0
ADAMTS9_chr3:64672427-64672446+	161.0	175.0	205.0
ADAMTS9_chr3:64673226-64673245-	254.0	199.0	258.0
ADAMTSL1_chr9:18474245-18474264-	190.0	248.0	205.0
ADAMTSL1_chr9:18504832-18504851+	197.0	242.0	241.0
ADAMTSL1_chr9:18574180-18574199-	145.0	201.0	198.0
ADAMTSL1_chr9:18622271-18622290+	175.0	197.0	171.0
ADAMTSL2_chr9:136401842-136401861+	131.0	144.0	148.0
ADAMTSL2_chr9:136402539-136402558+	139.0	125.0	178.0
ADAMTSL2_chr9:136404904-136404923+	134.0	150.0	164.0
ADAMTSL2_chr9:136405801-136405820-	247.0	238.0	274.0
ADAMTSL3_chr15:84324534-84324553-	355.0	331.0	484.0
ADAMTSL3_chr15:84373176-84373195-	71.0	91.0	94.0
ADAMTSL3_chr15:84442363-84442382+	126.0	113.0	97.0
ADAMTSL3_chr15:84488656-84488675-	286.0	143.0	300.0
ADAMTSL4-AS1_chr1:150533611-150533630+	291.0	258.0	322.0
ADAMTSL4-AS1_chr1:150533673-150533692+	124.0	119.0	157.0
ADAMTSL4-AS1_chr1:150533701-150533720-	108.0	137.0	136.0
ADAMTSL4-AS1_chr1:150533781-150533800+	89.0	61.0	77.0
ADAMTSL4_chr1:150525052-150525071-	131.0	110.0	151.0
ADAMTSL4_chr1:150525700-150525719+	119.0	140.0	106.0
ADAMTSL4_chr1:150526273-150526292-	180.0	128.0	211.0
ADAMTSL4_chr1:150527945-150527964-	202.0	194.0	261.0
ADAMTSL5_chr19:1508429-1508448+	137.0	164.0	153.0
ADAMTSL5_chr19:1510168-1510187-	266.0	242.0	304.0
ADAMTSL5_chr19:1510363-1510382+	179.0	167.0	151.0
ADAMTSL5_chr19:1510691-1510710+	130.0	132.0	201.0
ADAP1_chr7:939771-939790-	124.0	86.0	136.0
ADAP1_chr7:943871-943890+	226.0	258.0	326.0
ADAP1_chr7:944728-944747-	40.0	81.0	84.0
ADAP1_chr7:966248-966267+	29.0	12.0	30.0
ADAP2_chr17:29249034-29249053-	233.0	249.0	262.0
ADAP2_chr17:29250019-29250038-	271.0	288.0	278.0
ADAP2_chr17:29253921-29253940-	165.0	167.0	229.0
ADAP2_chr17:29258927-29258946+	69.0	73.0	93.0
ADARB1_chr21:46595725-46595744+	117.0	129.0	138.0
ADARB1_chr21:46603303-46603322+	113.0	134.0	148.0
ADARB1_chr21:46604862-46604881+	226.0	265.0	342.0
ADARB1_chr21:46624577-46624596-	190.0	275.0	246.0
ADARB2_chr10:1313219-1313238-	127.0	175.0	162.0
ADARB2_chr10:1405756-1405775-	187.0	255.0	263.0
ADARB2_chr10:1421287-1421306-	71.0	78.0	75.0
ADARB2_chr10:1779309-1779328-	187.0	171.0	151.0
ADAR_chr1:154569596-154569615+	171.0	160.0	221.0
ADAR_chr1:154570937-154570956-	114.0	116.0	130.0
ADAR_chr1:154574318-154574337-	347.0	317.0	427.0
ADAR_chr1:154580474-154580493-	336.0	320.0	349.0
ADAT1_chr16:75646269-75646288-	374.0	353.0	406.0
ADAT1_chr16:75651119-75651138+	164.0	159.0	161.0
ADAT1_chr16:75652486-75652505-	171.0	184.0	196.0
ADAT1_chr16:75654668-75654687+	262.0	231.0	293.0
ADAT2_chr6:143753721-143753740+	268.0	288.0	292.0
ADAT2_chr6:143759779-143759798+	119.0	133.0	104.0
ADAT2_chr6:143771786-143771805-	161.0	165.0	219.0
ADAT3_chr19:1912358-1912377-	318.0	290.0	406.0
ADAT3_chr19:1912573-1912592-	304.0	304.0	413.0
ADAT3_chr19:1912723-1912742-	152.0	159.0	173.0
ADAT3_chr19:1913044-1913063-	201.0	189.0	264.0
ADA_chr20:43254217-43254236+	129.0	168.0	202.0
ADA_chr20:43255164-43255183-	388.0	396.0	441.0
ADA_chr20:43257752-43257771-	148.0	144.0	191.0
ADA_chr20:43280228-43280247+	203.0	260.0	321.0
ADCK1_chr14:78285377-78285396-	212.0	169.0	292.0
ADCK1_chr14:78325505-78325524+	176.0	213.0	238.0
ADCK1_chr14:78353553-78353572+	139.0	101.0	156.0
ADCK1_chr14:78374187-78374206-	151.0	169.0	145.0
ADCK2_chr7:140373232-140373251-	92.0	123.0	136.0
ADCK2_chr7:140374422-140374441-	150.0	183.0	189.0
ADCK2_chr7:140386808-140386827+	245.0	267.0	343.0
ADCK2_chr7:140390559-140390578-	114.0	140.0	140.0
ADCK3_chr1:227149098-227149117+	270.0	246.0	278.0
ADCK3_chr1:227153090-227153109+	104.0	109.0	116.0
ADCK3_chr1:227153417-227153436+	150.0	140.0	147.0
ADCK3_chr1:227165221-227165240-	188.0	148.0	204.0
ADCK4_chr19:41215981-41216000-	168.0	212.0	148.0
ADCK4_chr19:41219982-41220001+	181.0	164.0	196.0
ADCK4_chr19:41220277-41220296+	244.0	282.0	331.0
ADCK4_chr19:41220423-41220442+	287.0	288.0	375.0
ADCK5_chr8:145608306-145608325+	172.0	116.0	145.0
ADCK5_chr8:145615900-145615919-	173.0	190.0	285.0
ADCK5_chr8:145616224-145616243+	160.0	184.0	220.0
ADCY10_chr1:167830229-167830248+	167.0	142.0	158.0
ADCY10_chr1:167849355-167849374-	108.0	156.0	182.0
ADCY10_chr1:167871024-167871043-	183.0	217.0	241.0
ADCY10_chr1:167873181-167873200-	96.0	92.0	85.0
ADCY1_chr7:45614540-45614559-	119.0	168.0	196.0
ADCY1_chr7:45632432-45632451+	185.0	233.0	178.0
ADCY1_chr7:45662321-45662340+	194.0	162.0	248.0
ADCY1_chr7:45697329-45697348+	77.0	116.0	85.0
ADCY2_chr5:7396491-7396510-	242.0	218.0	294.0
ADCY2_chr5:7414834-7414853-	101.0	119.0	118.0
ADCY2_chr5:7520954-7520973-	130.0	222.0	147.0
ADCY2_chr5:7626342-7626361-	201.0	224.0	235.0
ADCY3_chr2:25062875-25062894-	246.0	300.0	309.0
ADCY3_chr2:25064124-25064143+	348.0	345.0	378.0
ADCY3_chr2:25095495-25095514-	230.0	261.0	309.0
ADCY3_chr2:25141269-25141288+	99.0	120.0	121.0
ADCY4_chr14:24801021-24801040-	200.0	192.0	178.0
ADCY4_chr14:24801760-24801779+	107.0	135.0	107.0
ADCY4_chr14:24802023-24802042-	496.0	399.0	484.0
ADCY4_chr14:24803807-24803826+	172.0	166.0	276.0
ADCY5_chr3:123049746-123049765-	113.0	153.0	100.0
ADCY5_chr3:123066678-123066697-	291.0	326.0	374.0
ADCY5_chr3:123071297-123071316-	238.0	336.0	341.0
ADCY5_chr3:123166544-123166563+	217.0	137.0	211.0
ADCY6_chr12:49170272-49170291+	284.0	293.0	333.0
ADCY6_chr12:49171000-49171019-	188.0	189.0	267.0
ADCY6_chr12:49172011-49172030+	145.0	183.0	165.0
ADCY6_chr12:49177058-49177077+	145.0	104.0	112.0
ADCY7_chr16:50322221-50322240-	172.0	164.0	180.0
ADCY7_chr16:50324544-50324563+	243.0	174.0	214.0
ADCY7_chr16:50325745-50325764-	141.0	175.0	235.0
ADCY7_chr16:50326597-50326616-	162.0	237.0	234.0
ADCY8_chr8:131949341-131949360+	134.0	137.0	146.0
ADCY8_chr8:131964199-131964218+	114.0	89.0	130.0
ADCY8_chr8:132002692-132002711+	1.0	6.0	0.0
ADCY8_chr8:132052048-132052067+	220.0	177.0	247.0
ADCY9_chr16:4042275-4042294+	159.0	166.0	129.0
ADCY9_chr16:4043483-4043502+	148.0	119.0	180.0
ADCY9_chr16:4057524-4057543-	204.0	190.0	247.0
ADCY9_chr16:4164982-4165001+	201.0	223.0	262.0
ADCYAP1R1_chr7:31104494-31104513+	92.0	93.0	135.0
ADCYAP1R1_chr7:31123766-31123785+	79.0	85.0	79.0
ADCYAP1R1_chr7:31124428-31124447-	171.0	223.0	230.0
ADCYAP1R1_chr7:31126030-31126049-	140.0	129.0	120.0
ADCYAP1_chr18:905489-905508-	427.0	369.0	514.0
ADCYAP1_chr18:908277-908296-	114.0	142.0	94.0
ADCYAP1_chr18:908278-908297-	188.0	171.0	276.0
ADCYAP1_chr18:909442-909461+	359.0	423.0	368.0
ADC_chr1:33557764-33557783+	128.0	137.0	191.0
ADC_chr1:33560266-33560285-	388.0	344.0	349.0
ADC_chr1:33562448-33562467+	270.0	247.0	226.0
ADC_chr1:33563683-33563702-	177.0	206.0	204.0
ADD1_chr4:2877777-2877796+	154.0	169.0	169.0
ADD1_chr4:2883760-2883779-	388.0	438.0	335.0
ADD1_chr4:2895739-2895758+	112.0	89.0	139.0
ADD1_chr4:2899948-2899967-	208.0	232.0	294.0
ADD2_chr2:70919601-70919620+	233.0	193.0	351.0
ADD2_chr2:70923468-70923487-	180.0	224.0	266.0
ADD2_chr2:70931496-70931515+	273.0	293.0	341.0
ADD2_chr2:70933399-70933418-	319.0	299.0	303.0
ADD3_chr10:111860412-111860431+	230.0	281.0	327.0
ADD3_chr10:111878360-111878379+	231.0	209.0	253.0
ADD3_chr10:111878976-111878995-	207.0	200.0	243.0
ADD3_chr10:111879256-111879275+	158.0	99.0	104.0
ADGB_chr6:146978024-146978043-	314.0	276.0	332.0
ADGB_chr6:147012372-147012391-	296.0	263.0	287.0
ADGB_chr6:147022114-147022133-	104.0	98.0	141.0
ADGB_chr6:147054371-147054390-	133.0	85.0	119.0
ADH1A_chr4:100201303-100201322-	232.0	265.0	354.0
ADH1A_chr4:100205610-100205629+	116.0	115.0	149.0
ADH1A_chr4:100205760-100205779-	312.0	357.0	368.0
ADH1A_chr4:100205924-100205943+	280.0	273.0	305.0
ADH1B_chr4:100237102-100237121+	144.0	182.0	215.0
ADH1B_chr4:100237103-100237122+	175.0	141.0	185.0
ADH1B_chr4:100237259-100237278-	207.0	228.0	289.0
ADH1B_chr4:100239287-100239306+	291.0	348.0	356.0
ADH4_chr4:100052889-100052908+	155.0	170.0	206.0
ADH4_chr4:100057619-100057638-	67.0	51.0	91.0
ADH4_chr4:100062715-100062734-	162.0	165.0	204.0
ADH4_chr4:100063905-100063924-	169.0	184.0	157.0
ADH5_chr4:100003128-100003147-	90.0	59.0	110.0
ADH5_chr4:100003238-100003257+	140.0	106.0	152.0
ADH5_chr4:99997492-99997511-	104.0	118.0	101.0
ADH5_chr4:99998060-99998079-	234.0	147.0	199.0
ADH6_chr4:100129953-100129972-	80.0	93.0	79.0
ADH6_chr4:100131251-100131270+	129.0	113.0	97.0
ADH6_chr4:100131611-100131630+	98.0	166.0	141.0
ADH6_chr4:100137393-100137412-	97.0	97.0	151.0
ADH7_chr4:100341730-100341749-	189.0	192.0	209.0
ADH7_chr4:100348942-100348961+	170.0	137.0	253.0
ADH7_chr4:100349758-100349777+	288.0	224.0	278.0
ADH7_chr4:100350736-100350755-	239.0	276.0	292.0
ADHFE1_chr8:67352403-67352422-	244.0	269.0	370.0
ADHFE1_chr8:67356954-67356973+	239.0	241.0	316.0
ADHFE1_chr8:67357563-67357582-	117.0	212.0	224.0
ADHFE1_chr8:67361111-67361130+	257.0	258.0	374.0
ADI1_chr2:3502752-3502771+	165.0	125.0	214.0
ADI1_chr2:3504596-3504615-	91.0	102.0	129.0
ADI1_chr2:3504666-3504685-	200.0	152.0	182.0
ADI1_chr2:3517682-3517701-	82.0	87.0	117.0
ADIG_chr20:37209896-37209915+	217.0	240.0	291.0
ADIG_chr20:37209915-37209934-	350.0	301.0	388.0
ADIG_chr20:37209962-37209981-	215.0	224.0	253.0
ADIG_chr20:37209996-37210015+	221.0	256.0	244.0
ADIPOQ_chr3:186570902-186570921+	181.0	193.0	295.0
ADIPOQ_chr3:186570960-186570979+	165.0	188.0	217.0
ADIPOQ_chr3:186572198-186572217-	276.0	205.0	224.0
ADIPOQ_chr3:186572271-186572290+	127.0	120.0	107.0
ADIPOR1_chr1:202911287-202911306-	168.0	150.0	161.0
ADIPOR1_chr1:202912969-202912988+	223.0	297.0	220.0
ADIPOR1_chr1:202915619-202915638+	180.0	193.0	207.0
ADIPOR1_chr1:202917461-202917480-	261.0	291.0	272.0
ADIPOR2_chr12:1887049-1887068-	263.0	281.0	270.0
ADIPOR2_chr12:1889762-1889781+	221.0	265.0	284.0
ADIPOR2_chr12:1893086-1893105+	256.0	261.0	273.0
ADIPOR2_chr12:1895184-1895203-	133.0	119.0	164.0
ADIRF_chr10:88728319-88728338+	209.0	170.0	177.0
ADIRF_chr10:88729985-88730004+	155.0	189.0	152.0
ADIRF_chr10:88729988-88730007+	82.0	100.0	83.0
ADIRF_chr10:88729990-88730009+	284.0	290.0	293.0
ADK_chr10:75911080-75911099+	210.0	206.0	255.0
ADK_chr10:75960553-75960572-	269.0	247.0	320.0
ADK_chr10:75984323-75984342+	110.0	84.0	122.0
ADK_chr10:76074450-76074469+	214.0	265.0	230.0
ADM2_chr22:50920299-50920318-	108.0	185.0	163.0
ADM2_chr22:50920336-50920355-	128.0	113.0	97.0
ADM2_chr22:50921112-50921131-	213.0	206.0	222.0
ADM2_chr22:50921179-50921198-	132.0	65.0	106.0
ADM5_chr19:50193118-50193137-	138.0	164.0	179.0
ADM5_chr19:50193411-50193430-	67.0	65.0	56.0
ADM5_chr19:50193513-50193532+	218.0	235.0	269.0
ADM5_chr19:50193642-50193661-	164.0	189.0	223.0
ADM_chr11:10327264-10327283-	164.0	195.0	131.0
ADM_chr11:10327298-10327317-	99.0	113.0	117.0
ADM_chr11:10327558-10327577-	381.0	301.0	373.0
ADM_chr11:10327945-10327964-	159.0	119.0	151.0
ADNP2_chr18:77894191-77894210+	343.0	368.0	447.0
ADNP2_chr18:77895126-77895145+	73.0	78.0	106.0
ADNP2_chr18:77895659-77895678+	230.0	275.0	254.0
ADNP2_chr18:77896031-77896050-	160.0	173.0	270.0
ADNP_chr20:49508526-49508545-	38.0	84.0	99.0
ADNP_chr20:49509654-49509673-	108.0	181.0	210.0
ADNP_chr20:49509922-49509941+	271.0	278.0	304.0
ADNP_chr20:49510099-49510118-	254.0	230.0	299.0
ADORA1_chr1:203098163-203098182-	185.0	226.0	226.0
ADORA1_chr1:203098290-203098309-	103.0	96.0	83.0
ADORA1_chr1:203134621-203134640-	220.0	198.0	294.0
ADORA1_chr1:203134904-203134923-	136.0	201.0	205.0
ADORA2A_chr22:24829438-24829457-	231.0	200.0	221.0
ADORA2A_chr22:24829597-24829616-	174.0	159.0	142.0
ADORA2A_chr22:24836669-24836688+	169.0	165.0	191.0
ADORA2A_chr22:24836851-24836870+	85.0	80.0	113.0
ADORA2B_chr17:15848654-15848673-	277.0	226.0	254.0
ADORA2B_chr17:15848756-15848775-	180.0	138.0	202.0
ADORA2B_chr17:15878319-15878338+	356.0	348.0	417.0
ADORA2B_chr17:15878520-15878539-	392.0	364.0	346.0
ADORA3_chr1:112042941-112042960+	99.0	139.0	187.0
ADORA3_chr1:112042943-112042962+	152.0	151.0	143.0
ADORA3_chr1:112045647-112045666+	295.0	328.0	337.0
ADORA3_chr1:112045756-112045775+	17.0	75.0	29.0
ADO_chr10:64565219-64565238+	139.0	84.0	162.0
ADO_chr10:64565332-64565351+	180.0	121.0	122.0
ADO_chr10:64565392-64565411+	344.0	376.0	309.0
ADO_chr10:64565494-64565513+	164.0	194.0	182.0
ADPGK_chr15:73045205-73045224+	238.0	203.0	317.0
ADPGK_chr15:73047948-73047967+	179.0	174.0	178.0
ADPGK_chr15:73048610-73048629-	80.0	86.0	109.0
ADPGK_chr15:73075964-73075983+	445.0	488.0	508.0
ADPRHL1_chr13:114083361-114083380+	236.0	245.0	190.0
ADPRHL1_chr13:114088102-114088121-	339.0	382.0	338.0
ADPRHL1_chr13:114098828-114098847-	196.0	216.0	203.0
ADPRHL1_chr13:114107631-114107650-	182.0	166.0	168.0
ADPRHL2_chr1:36554564-36554583-	93.0	144.0	172.0
ADPRHL2_chr1:36556887-36556906-	154.0	124.0	168.0
ADPRHL2_chr1:36557232-36557251+	168.0	196.0	236.0
ADPRHL2_chr1:36557551-36557570-	167.0	179.0	203.0
ADPRH_chr3:119301047-119301066+	183.0	241.0	227.0
ADPRH_chr3:119305180-119305199-	232.0	247.0	221.0
ADPRH_chr3:119305384-119305403+	163.0	133.0	152.0
ADPRH_chr3:119306548-119306567-	241.0	242.0	260.0
ADPRM_chr17:10614178-10614197-	164.0	249.0	199.0
ADPRM_chr17:10614217-10614236-	257.0	380.0	321.0
ADPRM_chr17:10614258-10614277+	209.0	197.0	272.0
ADPRM_chr17:10614358-10614377-	253.0	262.0	298.0
ADRA1A_chr8:26627835-26627854+	231.0	231.0	259.0
ADRA1A_chr8:26627981-26628000+	228.0	336.0	242.0
ADRA1A_chr8:26722187-26722206+	193.0	300.0	262.0
ADRA1A_chr8:26722235-26722254+	32.0	29.0	30.0
ADRA1B_chr5:159344638-159344657+	66.0	108.0	105.0
ADRA1B_chr5:159344779-159344798+	317.0	211.0	301.0
ADRA1B_chr5:159399248-159399267-	276.0	215.0	300.0
ADRA1B_chr5:159399447-159399466-	258.0	330.0	400.0
ADRA1D_chr20:4202319-4202338-	76.0	110.0	104.0
ADRA1D_chr20:4202589-4202608+	93.0	116.0	148.0
ADRA1D_chr20:4229065-4229084+	166.0	180.0	164.0
ADRA1D_chr20:4229397-4229416-	116.0	183.0	206.0
ADRA2A_chr10:112837763-112837782+	232.0	198.0	309.0
ADRA2A_chr10:112838301-112838320-	183.0	216.0	198.0
ADRA2A_chr10:112838313-112838332+	167.0	234.0	285.0
ADRA2A_chr10:112838995-112839014-	123.0	177.0	223.0
ADRA2B_chr2:96781056-96781075+	125.0	150.0	233.0
ADRA2B_chr2:96781343-96781362+	280.0	270.0	287.0
ADRA2B_chr2:96781384-96781403-	220.0	244.0	227.0
ADRA2B_chr2:96781448-96781467+	206.0	226.0	211.0
ADRA2C_chr4:3768848-3768867-	164.0	160.0	210.0
ADRA2C_chr4:3768892-3768911-	419.0	362.0	387.0
ADRA2C_chr4:3769185-3769204+	157.0	255.0	201.0
ADRA2C_chr4:3769391-3769410-	75.0	59.0	87.0
ADRB1_chr10:115804139-115804158-	236.0	230.0	346.0
ADRB1_chr10:115804260-115804279-	206.0	167.0	231.0
ADRB1_chr10:115804562-115804581-	303.0	292.0	291.0
ADRB1_chr10:115804799-115804818+	319.0	300.0	318.0
ADRB2_chr5:148206567-148206586-	147.0	256.0	177.0
ADRB2_chr5:148206760-148206779+	189.0	177.0	188.0
ADRB2_chr5:148207028-148207047-	0.0	0.0	0.0
ADRB2_chr5:148207029-148207048-	210.0	261.0	319.0
ADRB3_chr8:37823312-37823331-	98.0	68.0	57.0
ADRB3_chr8:37823389-37823408+	212.0	175.0	233.0
ADRB3_chr8:37823469-37823488+	116.0	106.0	131.0
ADRB3_chr8:37823679-37823698+	367.0	472.0	548.0
ADRBK1_chr11:67034200-67034219+	360.0	343.0	460.0
ADRBK1_chr11:67044752-67044771+	202.0	269.0	392.0
ADRBK1_chr11:67046723-67046742+	243.0	203.0	302.0
ADRBK1_chr11:67046894-67046913+	115.0	193.0	212.0
ADRBK2_chr22:26099522-26099541+	152.0	177.0	241.0
ADRBK2_chr22:26100151-26100170+	260.0	253.0	276.0
ADRBK2_chr22:26110395-26110414+	213.0	311.0	334.0
ADRBK2_chr22:26114224-26114243+	124.0	154.0	172.0
ADRM1_chr20:60878705-60878724+	128.0	196.0	182.0
ADRM1_chr20:60879572-60879591-	491.0	542.0	615.0
ADRM1_chr20:60881341-60881360-	263.0	317.0	365.0
ADRM1_chr20:60881744-60881763-	300.0	293.0	274.0
ADSL_chr22:40742630-40742649-	127.0	131.0	133.0
ADSL_chr22:40745889-40745908+	34.0	22.0	46.0
ADSL_chr22:40750259-40750278-	76.0	111.0	132.0
ADSL_chr22:40754885-40754904-	237.0	294.0	363.0
ADSSL1_chr14:105190592-105190611+	299.0	342.0	292.0
ADSSL1_chr14:105201362-105201381+	319.0	319.0	364.0
ADSSL1_chr14:105207001-105207020-	226.0	205.0	217.0
ADSSL1_chr14:105207459-105207478+	335.0	297.0	361.0
ADSS_chr1:244581001-244581020-	106.0	155.0	158.0
ADSS_chr1:244583555-244583574+	194.0	173.0	247.0
ADSS_chr1:244587632-244587651-	107.0	93.0	163.0
ADSS_chr1:244615095-244615114-	177.0	212.0	170.0
ADTRP_chr6:11723651-11723670+	290.0	321.0	301.0
ADTRP_chr6:11735878-11735897+	106.0	110.0	205.0
ADTRP_chr6:11766531-11766550+	153.0	250.0	166.0
ADTRP_chr6:11778972-11778991+	130.0	125.0	181.0
AEBP1_chr7:44144361-44144380+	114.0	110.0	80.0
AEBP1_chr7:44146281-44146300+	219.0	139.0	220.0
AEBP1_chr7:44147054-44147073+	127.0	90.0	133.0
AEBP1_chr7:44147238-44147257+	209.0	153.0	230.0
AEBP2_chr12:19592796-19592815+	177.0	188.0	230.0
AEBP2_chr12:19593165-19593184+	176.0	264.0	230.0
AEBP2_chr12:19615466-19615485+	334.0	373.0	455.0
AEBP2_chr12:19615467-19615486+	1.0	0.0	1.0
AEN_chr15:89169535-89169554+	131.0	179.0	203.0
AEN_chr15:89169898-89169917-	146.0	168.0	222.0
AEN_chr15:89172579-89172598-	235.0	245.0	287.0
AEN_chr15:89173460-89173479+	288.0	335.0	368.0
AES_chr19:3053860-3053879-	147.0	192.0	225.0
AES_chr19:3054162-3054181-	229.0	245.0	253.0
AES_chr19:3055688-3055707-	170.0	152.0	120.0
AES_chr19:3061196-3061215+	138.0	114.0	171.0
AFAP1L1_chr5:148651526-148651545+	179.0	188.0	185.0
AFAP1L1_chr5:148679115-148679134-	307.0	281.0	340.0
AFAP1L1_chr5:148679860-148679879+	167.0	203.0	212.0
AFAP1L1_chr5:148689665-148689684+	96.0	90.0	114.0
AFAP1L2_chr10:116075432-116075451-	390.0	452.0	438.0
AFAP1L2_chr10:116082976-116082995+	226.0	278.0	286.0
AFAP1L2_chr10:116091629-116091648-	127.0	129.0	149.0
AFAP1L2_chr10:116100377-116100396+	104.0	103.0	109.0
AFAP1_chr4:7840312-7840331-	73.0	94.0	50.0
AFAP1_chr4:7844908-7844927-	123.0	169.0	253.0
AFAP1_chr4:7870355-7870374-	214.0	242.0	268.0
AFAP1_chr4:7873662-7873681+	203.0	305.0	261.0
AFF1_chr4:87968580-87968599-	246.0	219.0	270.0
AFF1_chr4:88036365-88036384+	140.0	130.0	136.0
AFF1_chr4:88047354-88047373+	283.0	219.0	387.0
AFF1_chr4:88055809-88055828-	232.0	177.0	233.0
AFF2_chrX:147743753-147743772+	70.0	83.0	166.0
AFF2_chrX:147924509-147924528-	214.0	245.0	284.0
AFF2_chrX:148035138-148035157+	152.0	190.0	236.0
AFF2_chrX:148037778-148037797-	191.0	135.0	176.0
AFF3_chr2:100368726-100368745+	150.0	111.0	132.0
AFF3_chr2:100623135-100623154-	104.0	114.0	181.0
AFF3_chr2:100623711-100623730+	112.0	117.0	112.0
AFF3_chr2:100625364-100625383-	146.0	183.0	159.0
AFF4_chr5:132233923-132233942+	157.0	184.0	204.0
AFF4_chr5:132234813-132234832-	106.0	210.0	215.0
AFF4_chr5:132262856-132262875+	170.0	204.0	205.0
AFF4_chr5:132269977-132269996+	231.0	301.0	306.0
AFG3L2_chr18:12359987-12360006-	124.0	113.0	132.0
AFG3L2_chr18:12366999-12367018-	214.0	212.0	293.0
AFG3L2_chr18:12367293-12367312-	110.0	154.0	168.0
AFG3L2_chr18:12376955-12376974+	165.0	127.0	196.0
AFMID_chr17:76183494-76183513-	161.0	160.0	216.0
AFMID_chr17:76187075-76187094-	233.0	225.0	234.0
AFMID_chr17:76198601-76198620-	228.0	289.0	371.0
AFMID_chr17:76198792-76198811+	198.0	168.0	239.0
AFM_chr4:74347551-74347570+	491.0	438.0	545.0
AFM_chr4:74354455-74354474+	398.0	379.0	487.0
AFM_chr4:74364872-74364891-	97.0	126.0	134.0
AFM_chr4:74365762-74365781+	279.0	284.0	361.0
AFP_chr4:74303967-74303986+	102.0	118.0	167.0
AFP_chr4:74310789-74310808+	142.0	204.0	264.0
AFP_chr4:74313238-74313257+	298.0	304.0	379.0
AFP_chr4:74315083-74315102-	199.0	143.0	226.0
AFTPH_chr2:64779464-64779483+	77.0	92.0	109.0
AFTPH_chr2:64796330-64796349-	173.0	217.0	165.0
AFTPH_chr2:64800144-64800163-	399.0	367.0	350.0
AFTPH_chr2:64819053-64819072+	111.0	113.0	134.0
AGAP1_chr2:236403384-236403403-	107.0	163.0	168.0
AGAP1_chr2:236617829-236617848-	314.0	369.0	487.0
AGAP1_chr2:236626204-236626223+	246.0	304.0	357.0
AGAP1_chr2:236653349-236653368-	518.0	561.0	524.0
AGAP2_chr12:58126631-58126650-	160.0	254.0	302.0
AGAP2_chr12:58127857-58127876+	274.0	309.0	208.0
AGAP2_chr12:58128119-58128138-	71.0	59.0	60.0
AGAP2_chr12:58131425-58131444-	203.0	158.0	126.0
AGAP3_chr7:150784050-150784069-	190.0	269.0	279.0
AGAP3_chr7:150814199-150814218+	225.0	195.0	149.0
AGAP3_chr7:150814531-150814550-	162.0	212.0	167.0
AGAP3_chr7:150814733-150814752-	247.0	337.0	289.0
AGA_chr4:178355553-178355572+	141.0	180.0	137.0
AGA_chr4:178357469-178357488-	185.0	207.0	234.0
AGA_chr4:178361559-178361578-	231.0	200.0	227.0
AGA_chr4:178363452-178363471+	174.0	197.0	202.0
AGBL1_chr15:86697720-86697739+	157.0	178.0	180.0
AGBL1_chr15:86702180-86702199+	147.0	90.0	173.0
AGBL1_chr15:86790910-86790929+	128.0	91.0	97.0
AGBL1_chr15:86800171-86800190-	253.0	158.0	190.0
AGBL2_chr11:47701579-47701598+	64.0	91.0	112.0
AGBL2_chr11:47703519-47703538+	198.0	297.0	255.0
AGBL2_chr11:47712350-47712369-	92.0	107.0	136.0
AGBL2_chr11:47731944-47731963-	110.0	94.0	52.0
AGBL3_chr7:134678364-134678383+	169.0	209.0	168.0
AGBL3_chr7:134701822-134701841+	345.0	250.0	407.0
AGBL3_chr7:134717701-134717720+	131.0	137.0	146.0
AGBL3_chr7:134718941-134718960+	78.0	70.0	91.0
AGBL4_chr1:49100211-49100230+	225.0	155.0	219.0
AGBL4_chr1:49119058-49119077+	154.0	177.0	136.0
AGBL4_chr1:49128854-49128873-	370.0	381.0	424.0
AGBL4_chr1:50317144-50317163+	185.0	213.0	193.0
AGBL5_chr2:27275889-27275908-	271.0	300.0	367.0
AGBL5_chr2:27276434-27276453-	138.0	163.0	144.0
AGBL5_chr2:27277522-27277541-	119.0	134.0	112.0
AGBL5_chr2:27277953-27277972+	273.0	313.0	294.0
AGER_chr6:32150412-32150431-	55.0	96.0	85.0
AGER_chr6:32151117-32151136-	159.0	208.0	201.0
AGER_chr6:32151454-32151473+	417.0	396.0	476.0
AGER_chr6:32151699-32151718-	216.0	254.0	293.0
AGFG1_chr2:228337277-228337296-	106.0	156.0	147.0
AGFG1_chr2:228356265-228356284+	95.0	91.0	75.0
AGFG1_chr2:228388488-228388507+	160.0	178.0	218.0
AGFG1_chr2:228389482-228389501-	247.0	373.0	292.0
AGFG2_chr7:100137107-100137126-	130.0	116.0	157.0
AGFG2_chr7:100146509-100146528+	86.0	81.0	114.0
AGFG2_chr7:100148090-100148109+	58.0	112.0	139.0
AGFG2_chr7:100151063-100151082-	75.0	65.0	54.0
AGGF1_chr5:76326780-76326799+	275.0	241.0	323.0
AGGF1_chr5:76330313-76330332+	266.0	225.0	269.0
AGGF1_chr5:76332415-76332434-	230.0	278.0	228.0
AGGF1_chr5:76342295-76342314+	150.0	152.0	235.0
AGK_chr7:141311046-141311065+	223.0	226.0	309.0
AGK_chr7:141315278-141315297-	162.0	132.0	179.0
AGK_chr7:141333725-141333744+	247.0	239.0	235.0
AGK_chr7:141341177-141341196+	99.0	67.0	94.0
AGL_chr1:100327889-100327908-	182.0	131.0	207.0
AGL_chr1:100329968-100329987-	111.0	198.0	145.0
AGL_chr1:100340944-100340963+	237.0	165.0	219.0
AGL_chr1:100342032-100342051+	111.0	168.0	177.0
AGMAT_chr1:15905470-15905489-	180.0	208.0	179.0
AGMAT_chr1:15906599-15906618-	80.0	76.0	72.0
AGMAT_chr1:15909671-15909690+	215.0	317.0	390.0
AGMAT_chr1:15911206-15911225+	211.0	231.0	259.0
AGMO_chr7:15405805-15405824+	163.0	158.0	139.0
AGMO_chr7:15433771-15433790+	244.0	258.0	260.0
AGMO_chr7:15584444-15584463+	279.0	265.0	318.0
AGMO_chr7:15584456-15584475+	157.0	116.0	201.0
AGO1_chr1:36349019-36349038+	221.0	251.0	277.0
AGO1_chr1:36354152-36354171+	131.0	133.0	201.0
AGO1_chr1:36358246-36358265+	252.0	313.0	336.0
AGO1_chr1:36358801-36358820-	367.0	418.0	425.0
AGO2_chr8:141569522-141569541-	83.0	74.0	83.0
AGO2_chr8:141570579-141570598+	163.0	162.0	187.0
AGO2_chr8:141572623-141572642-	198.0	207.0	251.0
AGO2_chr8:141595232-141595251-	391.0	386.0	462.0
AGO3_chr1:36397025-36397044+	218.0	197.0	228.0
AGO3_chr1:36411322-36411341+	325.0	312.0	403.0
AGO3_chr1:36437795-36437814-	114.0	106.0	173.0
AGO3_chr1:36439017-36439036+	191.0	196.0	165.0
AGO4_chr1:36282488-36282507-	109.0	105.0	125.0
AGO4_chr1:36288460-36288479+	185.0	238.0	211.0
AGO4_chr1:36291088-36291107-	180.0	188.0	155.0
AGO4_chr1:36291314-36291333-	24.0	66.0	73.0
AGPAT1_chr6:32137997-32138016-	130.0	98.0	175.0
AGPAT1_chr6:32138255-32138274-	187.0	239.0	291.0
AGPAT1_chr6:32138746-32138765+	104.0	195.0	113.0
AGPAT1_chr6:32139097-32139116+	270.0	259.0	311.0
AGPAT2_chr9:139569226-139569245+	265.0	325.0	325.0
AGPAT2_chr9:139571110-139571129-	198.0	194.0	207.0
AGPAT2_chr9:139571565-139571584+	319.0	354.0	342.0
AGPAT2_chr9:139581666-139581685+	156.0	146.0	191.0
AGPAT3_chr21:45379579-45379598-	100.0	115.0	148.0
AGPAT3_chr21:45387870-45387889+	306.0	294.0	404.0
AGPAT3_chr21:45389094-45389113+	105.0	77.0	63.0
AGPAT3_chr21:45390661-45390680+	494.0	535.0	563.0
AGPAT4_chr6:161574474-161574493-	58.0	76.0	67.0
AGPAT4_chr6:161575270-161575289-	75.0	157.0	169.0
AGPAT4_chr6:161587285-161587304+	103.0	102.0	145.0
AGPAT4_chr6:161653218-161653237+	177.0	182.0	211.0
AGPAT5_chr8:6566381-6566400+	89.0	107.0	103.0
AGPAT5_chr8:6566401-6566420-	180.0	191.0	221.0
AGPAT5_chr8:6605298-6605317+	223.0	266.0	271.0
AGPAT5_chr8:6605327-6605346+	210.0	232.0	219.0
AGPAT6_chr8:41456777-41456796-	204.0	157.0	171.0
AGPAT6_chr8:41466966-41466985-	184.0	217.0	231.0
AGPAT6_chr8:41468285-41468304+	209.0	266.0	271.0
AGPAT6_chr8:41469746-41469765-	87.0	118.0	128.0
AGPAT9_chr4:84457813-84457832-	167.0	120.0	76.0
AGPAT9_chr4:84502829-84502848+	342.0	295.0	342.0
AGPAT9_chr4:84508416-84508435-	122.0	100.0	109.0
AGPAT9_chr4:84515995-84516014+	344.0	266.0	264.0
AGPS_chr2:178257505-178257524+	98.0	104.0	169.0
AGPS_chr2:178299112-178299131-	137.0	118.0	161.0
AGPS_chr2:178301507-178301526-	199.0	158.0	223.0
AGPS_chr2:178388509-178388528+	198.0	128.0	182.0
AGR2_chr7:16834619-16834638+	116.0	82.0	88.0
AGR2_chr7:16839361-16839380+	53.0	55.0	85.0
AGR2_chr7:16840777-16840796-	199.0	192.0	257.0
AGR2_chr7:16841265-16841284+	314.0	289.0	312.0
AGR3_chr7:16900140-16900159-	71.0	121.0	113.0
AGR3_chr7:16902237-16902256+	94.0	81.0	114.0
AGR3_chr7:16918133-16918152+	156.0	267.0	279.0
AGR3_chr7:16918224-16918243-	303.0	279.0	392.0
AGRN_chr1:955702-955721+	127.0	72.0	146.0
AGRN_chr1:976076-976095+	57.0	86.0	86.0
AGRN_chr1:979295-979314-	199.0	278.0	313.0
AGRN_chr1:979301-979320+	288.0	238.0	240.0
AGRP_chr16:67516599-67516618+	219.0	264.0	316.0
AGRP_chr16:67516673-67516692+	192.0	171.0	275.0
AGRP_chr16:67516916-67516935+	179.0	191.0	173.0
AGRP_chr16:67517272-67517291+	158.0	203.0	194.0
AGTPBP1_chr9:88193948-88193967-	69.0	55.0	89.0
AGTPBP1_chr9:88201836-88201855-	191.0	185.0	220.0
AGTPBP1_chr9:88203269-88203288+	303.0	312.0	283.0
AGTPBP1_chr9:88247656-88247675-	222.0	215.0	240.0
AGTR1_chr3:148459071-148459090+	188.0	150.0	221.0
AGTR1_chr3:148459082-148459101+	122.0	138.0	157.0
AGTR1_chr3:148459142-148459161-	93.0	150.0	140.0
AGTR1_chr3:148459473-148459492+	140.0	105.0	159.0
AGTR2_chrX:115303580-115303599-	332.0	405.0	294.0
AGTR2_chrX:115303776-115303795+	173.0	173.0	191.0
AGTR2_chrX:115304029-115304048-	132.0	103.0	139.0
AGTR2_chrX:115304030-115304049-	184.0	161.0	173.0
AGTRAP_chr1:11807529-11807548-	395.0	285.0	329.0
AGTRAP_chr1:11807553-11807572-	362.0	405.0	379.0
AGTRAP_chr1:11808535-11808554-	196.0	106.0	145.0
AGTRAP_chr1:11810221-11810240+	211.0	184.0	181.0
AGT_chr1:230838952-230838971+	171.0	221.0	252.0
AGT_chr1:230839996-230840015+	110.0	147.0	134.0
AGT_chr1:230841923-230841942-	172.0	170.0	217.0
AGT_chr1:230845883-230845902+	151.0	216.0	312.0
AGXT2_chr5:35035344-35035363+	235.0	277.0	253.0
AGXT2_chr5:35039562-35039581-	294.0	368.0	294.0
AGXT2_chr5:35040690-35040709+	268.0	301.0	337.0
AGXT2_chr5:35047945-35047964+	313.0	372.0	469.0
AGXT_chr2:241808414-241808433+	182.0	189.0	234.0
AGXT_chr2:241808658-241808677+	318.0	249.0	287.0
AGXT_chr2:241810095-241810114+	206.0	230.0	168.0
AGXT_chr2:241810787-241810806+	288.0	299.0	355.0
AHCTF1_chr1:247068867-247068886+	95.0	100.0	114.0
AHCTF1_chr1:247070943-247070962+	229.0	215.0	286.0
AHCTF1_chr1:247076640-247076659-	43.0	62.0	107.0
AHCTF1_chr1:247094451-247094470+	127.0	166.0	168.0
AHCYL1_chr1:110527686-110527705+	353.0	359.0	392.0
AHCYL1_chr1:110551747-110551766-	334.0	265.0	325.0
AHCYL1_chr1:110553882-110553901+	93.0	132.0	149.0
AHCYL1_chr1:110555063-110555082+	268.0	360.0	366.0
AHCYL2_chr7:128865147-128865166-	335.0	316.0	402.0
AHCYL2_chr7:129028918-129028937+	227.0	166.0	219.0
AHCYL2_chr7:129046253-129046272-	246.0	220.0	329.0
AHCYL2_chr7:129049344-129049363+	183.0	213.0	249.0
AHCY_chr20:32878140-32878159-	186.0	165.0	228.0
AHCY_chr20:32878571-32878590+	204.0	156.0	269.0
AHCY_chr20:32880214-32880233-	315.0	288.0	317.0
AHCY_chr20:32883248-32883267-	221.0	274.0	250.0
AHDC1_chr1:27874090-27874109-	416.0	440.0	487.0
AHDC1_chr1:27874624-27874643-	267.0	203.0	237.0
AHDC1_chr1:27875317-27875336-	122.0	129.0	136.0
AHDC1_chr1:27878349-27878368+	225.0	113.0	172.0
AHI1_chr6:135759603-135759622+	0.0	2.0	0.0
AHI1_chr6:135763724-135763743+	87.0	106.0	110.0
AHI1_chr6:135768152-135768171-	177.0	152.0	212.0
AHI1_chr6:135787198-135787217+	377.0	382.0	458.0
AHNAK2_chr14:105409002-105409021+	241.0	188.0	229.0
AHNAK2_chr14:105409180-105409199-	76.0	83.0	100.0
AHNAK2_chr14:105409181-105409200-	182.0	147.0	162.0
AHNAK2_chr14:105417595-105417614-	89.0	151.0	157.0
AHNAK_chr11:62295649-62295668+	182.0	168.0	226.0
AHNAK_chr11:62296503-62296522-	124.0	180.0	200.0
AHNAK_chr11:62297739-62297758-	161.0	226.0	217.0
AHNAK_chr11:62298435-62298454-	200.0	283.0	355.0
AHRR_chr5:344011-344030+	144.0	166.0	144.0
AHRR_chr5:354004-354023-	113.0	119.0	89.0
AHRR_chr5:376769-376788-	69.0	101.0	101.0
AHRR_chr5:422964-422983-	150.0	166.0	204.0
AHR_chr7:17338914-17338933+	197.0	160.0	198.0
AHR_chr7:17349586-17349605+	118.0	130.0	122.0
AHR_chr7:17362193-17362212+	96.0	114.0	144.0
AHR_chr7:17370396-17370415-	162.0	140.0	142.0
AHSA1_chr14:77926080-77926099+	81.0	67.0	75.0
AHSA1_chr14:77928564-77928583+	316.0	269.0	307.0
AHSA1_chr14:77929008-77929027+	82.0	102.0	71.0
AHSA1_chr14:77930950-77930969-	367.0	421.0	471.0
AHSA2_chr2:61411872-61411891+	148.0	156.0	193.0
AHSA2_chr2:61411914-61411933+	141.0	174.0	151.0
AHSA2_chr2:61412636-61412655+	191.0	152.0	187.0
AHSA2_chr2:61412663-61412682+	146.0	105.0	147.0
AHSG_chr3:186330941-186330960-	181.0	167.0	194.0
AHSG_chr3:186333481-186333500-	147.0	176.0	169.0
AHSG_chr3:186334965-186334984+	4.0	0.0	0.0
AHSG_chr3:186336344-186336363-	207.0	247.0	220.0
AHSP_chr16:31539479-31539498+	86.0	114.0	141.0
AHSP_chr16:31539802-31539821+	263.0	300.0	295.0
AHSP_chr16:31539805-31539824+	228.0	227.0	269.0
AHSP_chr16:31539886-31539905+	95.0	110.0	154.0
AICDA_chr12:8756911-8756930+	82.0	101.0	124.0
AICDA_chr12:8757868-8757887-	96.0	119.0	171.0
AICDA_chr12:8758051-8758070+	109.0	92.0	123.0
AICDA_chr12:8759593-8759612-	259.0	218.0	322.0
AIDA_chr1:222843475-222843494+	204.0	191.0	240.0
AIDA_chr1:222849547-222849566-	189.0	202.0	288.0
AIDA_chr1:222885588-222885607-	159.0	144.0	168.0
AIDA_chr1:222885639-222885658+	316.0	361.0	418.0
AIF1L_chr9:133972210-133972229+	228.0	340.0	293.0
AIF1L_chr9:133972229-133972248+	142.0	157.0	183.0
AIF1L_chr9:133993211-133993230+	265.0	217.0	260.0
AIF1L_chr9:133995689-133995708+	345.0	372.0	337.0
AIF1_chr6:31583100-31583119+	177.0	222.0	305.0
AIF1_chr6:31584189-31584208+	272.0	287.0	367.0
AIF1_chr6:31584197-31584216+	126.0	148.0	226.0
AIF1_chr6:31584646-31584665-	246.0	205.0	252.0
AIFM1_chrX:129271071-129271090-	173.0	255.0	204.0
AIFM1_chrX:129281488-129281507-	194.0	132.0	213.0
AIFM1_chrX:129290561-129290580-	210.0	258.0	259.0
AIFM1_chrX:129299556-129299575+	138.0	157.0	270.0
AIFM2_chr10:71880331-71880350-	179.0	276.0	296.0
AIFM2_chr10:71880917-71880936+	151.0	157.0	159.0
AIFM2_chr10:71883220-71883239-	135.0	123.0	208.0
AIFM2_chr10:71883681-71883700+	148.0	226.0	227.0
AIFM3_chr22:21327699-21327718+	140.0	105.0	119.0
AIFM3_chr22:21328116-21328135-	237.0	226.0	271.0
AIFM3_chr22:21328383-21328402-	278.0	253.0	268.0
AIFM3_chr22:21328839-21328858-	255.0	221.0	165.0
AIG1_chr6:143382147-143382166+	420.0	457.0	453.0
AIG1_chr6:143382166-143382185-	304.0	285.0	350.0
AIG1_chr6:143486299-143486318+	132.0	160.0	227.0
AIG1_chr6:143654462-143654481+	256.0	305.0	320.0
AIM1L_chr1:26664486-26664505+	188.0	268.0	330.0
AIM1L_chr1:26665851-26665870-	99.0	93.0	109.0
AIM1L_chr1:26669345-26669364-	127.0	162.0	154.0
AIM1L_chr1:26670255-26670274+	178.0	175.0	193.0
AIM1_chr6:106960384-106960403+	86.0	102.0	126.0
AIM1_chr6:106968929-106968948+	335.0	296.0	309.0
AIM1_chr6:106992506-106992525+	71.0	105.0	110.0
AIM1_chr6:107000057-107000076+	243.0	226.0	229.0
AIM2_chr1:159033275-159033294-	88.0	120.0	153.0
AIM2_chr1:159033418-159033437-	71.0	131.0	163.0
AIM2_chr1:159035869-159035888-	158.0	132.0	98.0
AIM2_chr1:159036104-159036123-	85.0	102.0	92.0
AIMP1_chr4:107249253-107249272-	356.0	197.0	292.0
AIMP1_chr4:107252899-107252918-	38.0	48.0	44.0
AIMP1_chr4:107253016-107253035-	170.0	210.0	202.0
AIMP1_chr4:107258079-107258098+	67.0	81.0	80.0
AIMP2_chr7:6049080-6049099-	282.0	264.0	266.0
AIMP2_chr7:6049090-6049109+	121.0	194.0	212.0
AIMP2_chr7:6054938-6054957+	125.0	97.0	92.0
AIMP2_chr7:6057572-6057591-	283.0	343.0	330.0
AIPL1_chr17:6329977-6329996-	156.0	180.0	223.0
AIPL1_chr17:6330278-6330297+	182.0	180.0	217.0
AIPL1_chr17:6331645-6331664+	149.0	124.0	181.0
AIPL1_chr17:6338339-6338358-	216.0	233.0	282.0
AIP_chr11:67250675-67250694+	372.0	526.0	399.0
AIP_chr11:67254604-67254623-	109.0	121.0	140.0
AIP_chr11:67256767-67256786+	154.0	160.0	135.0
AIP_chr11:67257574-67257593+	207.0	293.0	274.0
AIRE_chr21:45705928-45705947+	235.0	241.0	330.0
AIRE_chr21:45706547-45706566+	86.0	138.0	134.0
AIRE_chr21:45707447-45707466+	255.0	210.0	230.0
AIRE_chr21:45709643-45709662+	274.0	189.0	298.0
AJAP1_chr1:4772128-4772147+	302.0	348.0	457.0
AJAP1_chr1:4772200-4772219-	207.0	197.0	150.0
AJAP1_chr1:4832535-4832554+	148.0	153.0	166.0
AJAP1_chr1:4834499-4834518+	356.0	316.0	394.0
AJUBA_chr14:23443274-23443293+	278.0	301.0	423.0
AJUBA_chr14:23444212-23444231+	197.0	259.0	238.0
AJUBA_chr14:23447557-23447576+	147.0	128.0	184.0
AJUBA_chr14:23451097-23451116+	82.0	115.0	98.0
AK1_chr9:130630709-130630728-	203.0	226.0	302.0
AK1_chr9:130634163-130634182-	76.0	93.0	137.0
AK1_chr9:130635019-130635038-	153.0	184.0	195.0
AK1_chr9:130635308-130635327-	125.0	77.0	146.0
AK2_chr1:33478836-33478855+	151.0	219.0	208.0
AK2_chr1:33478890-33478909-	142.0	153.0	159.0
AK2_chr1:33480161-33480180-	162.0	194.0	183.0
AK2_chr1:33486970-33486989-	85.0	95.0	129.0
AK3_chr9:4719159-4719178+	185.0	250.0	239.0
AK3_chr9:4722608-4722627-	82.0	146.0	122.0
AK3_chr9:4740973-4740992-	157.0	165.0	157.0
AK3_chr9:4740975-4740994-	190.0	175.0	191.0
AK4_chr1:65614197-65614216-	309.0	257.0	438.0
AK4_chr1:65656457-65656476+	210.0	185.0	243.0
AK4_chr1:65656470-65656489+	124.0	91.0	115.0
AK4_chr1:65656508-65656527-	194.0	188.0	186.0
AK5_chr1:77748015-77748034+	231.0	230.0	275.0
AK5_chr1:77759490-77759509+	215.0	259.0	215.0
AK5_chr1:77806072-77806091-	156.0	142.0	231.0
AK5_chr1:77876692-77876711+	137.0	78.0	110.0
AK7_chr14:96858575-96858594+	187.0	205.0	210.0
AK7_chr14:96864567-96864586+	175.0	167.0	286.0
AK7_chr14:96871114-96871133-	100.0	139.0	111.0
AK7_chr14:96875251-96875270+	246.0	260.0	262.0
AK8_chr9:135703402-135703421-	243.0	221.0	233.0
AK8_chr9:135704055-135704074-	232.0	193.0	213.0
AK8_chr9:135730283-135730302+	85.0	100.0	143.0
AK8_chr9:135739123-135739142-	249.0	225.0	304.0
AK9_chr6:109954223-109954242+	108.0	113.0	137.0
AK9_chr6:109978063-109978082-	189.0	206.0	185.0
AK9_chr6:109980536-109980555-	208.0	264.0	236.0
AK9_chr6:109995428-109995447-	173.0	178.0	245.0
AKAP10_chr17:19835202-19835221-	139.0	92.0	135.0
AKAP10_chr17:19839587-19839606+	234.0	221.0	294.0
AKAP10_chr17:19844261-19844280-	238.0	343.0	311.0
AKAP10_chr17:19880911-19880930+	153.0	156.0	170.0
AKAP11_chr13:42866616-42866635+	286.0	249.0	272.0
AKAP11_chr13:42872865-42872884-	143.0	146.0	170.0
AKAP11_chr13:42874018-42874037+	207.0	308.0	332.0
AKAP11_chr13:42891731-42891750-	183.0	153.0	236.0
AKAP12_chr6:151561852-151561871-	245.0	336.0	309.0
AKAP12_chr6:151671303-151671322+	86.0	45.0	32.0
AKAP12_chr6:151671762-151671781+	327.0	331.0	265.0
AKAP12_chr6:151672943-151672962+	293.0	276.0	332.0
AKAP13_chr15:86064748-86064767-	158.0	145.0	147.0
AKAP13_chr15:86076870-86076889-	140.0	123.0	148.0
AKAP13_chr15:86087014-86087033-	116.0	87.0	173.0
AKAP13_chr15:86123423-86123442-	119.0	104.0	116.0
AKAP14_chrX:119037264-119037283+	45.0	54.0	49.0
AKAP14_chrX:119037294-119037313+	190.0	187.0	230.0
AKAP14_chrX:119037492-119037511+	176.0	176.0	222.0
AKAP14_chrX:119048690-119048709+	245.0	281.0	341.0
AKAP1_chr17:55184518-55184537+	179.0	272.0	207.0
AKAP1_chr17:55187413-55187432-	200.0	156.0	183.0
AKAP1_chr17:55189247-55189266-	110.0	91.0	105.0
AKAP1_chr17:55191825-55191844+	91.0	112.0	169.0
AKAP2_chr9:112811077-112811096-	231.0	242.0	344.0
AKAP2_chr9:112811132-112811151-	343.0	331.0	330.0
AKAP3_chr12:4735782-4735801+	23.0	4.0	10.0
AKAP3_chr12:4735804-4735823+	121.0	119.0	157.0
AKAP3_chr12:4737832-4737851-	144.0	163.0	170.0
AKAP3_chr12:4747281-4747300-	256.0	274.0	307.0
AKAP4_chrX:49955680-49955699-	328.0	313.0	385.0
AKAP4_chrX:49957415-49957434-	162.0	141.0	190.0
AKAP4_chrX:49957815-49957834-	149.0	148.0	199.0
AKAP4_chrX:49961606-49961625-	273.0	331.0	326.0
AKAP5_chr14:64935245-64935264+	199.0	138.0	264.0
AKAP5_chr14:64935320-64935339+	507.0	469.0	427.0
AKAP5_chr14:64935321-64935340+	1.0	1.0	5.0
AKAP5_chr14:64935322-64935341+	270.0	249.0	282.0
AKAP6_chr14:32902927-32902946+	108.0	134.0	131.0
AKAP6_chr14:33004885-33004904-	264.0	262.0	275.0
AKAP6_chr14:33015138-33015157-	227.0	231.0	296.0
AKAP6_chr14:33068648-33068667+	5.0	10.0	0.0
AKAP7_chr6:131466532-131466551+	141.0	169.0	180.0
AKAP7_chr6:131486268-131486287+	304.0	278.0	285.0
AKAP7_chr6:131540940-131540959-	99.0	118.0	91.0
AKAP7_chr6:131602710-131602729+	83.0	83.0	79.0
AKAP8L_chr19:15512033-15512052+	192.0	220.0	214.0
AKAP8L_chr19:15514338-15514357+	144.0	121.0	129.0
AKAP8L_chr19:15521335-15521354+	157.0	229.0	206.0
AKAP8L_chr19:15529721-15529740-	217.0	147.0	211.0
AKAP8_chr19:15484810-15484829-	304.0	271.0	317.0
AKAP8_chr19:15485403-15485422+	124.0	145.0	150.0
AKAP8_chr19:15487770-15487789+	261.0	237.0	304.0
AKAP8_chr19:15490529-15490548-	156.0	238.0	214.0
AKAP9_chr7:91603247-91603266+	213.0	177.0	227.0
AKAP9_chr7:91622328-91622347+	136.0	128.0	179.0
AKAP9_chr7:91623950-91623969+	57.0	45.0	76.0
AKAP9_chr7:91641772-91641791-	299.0	265.0	302.0
AKIP1_chr11:8933114-8933133+	456.0	436.0	544.0
AKIP1_chr11:8933125-8933144+	361.0	337.0	497.0
AKIP1_chr11:8938881-8938900+	198.0	307.0	276.0
AKIP1_chr11:8941022-8941041-	33.0	45.0	155.0
AKIRIN1_chr1:39457076-39457095+	195.0	158.0	246.0
AKIRIN1_chr1:39457215-39457234-	165.0	156.0	151.0
AKIRIN1_chr1:39466684-39466703-	223.0	235.0	217.0
AKIRIN1_chr1:39469046-39469065+	33.0	34.0	69.0
AKIRIN2_chr6:88391338-88391357+	245.0	284.0	262.0
AKIRIN2_chr6:88411213-88411232-	85.0	104.0	146.0
AKIRIN2_chr6:88411214-88411233+	59.0	65.0	71.0
AKIRIN2_chr6:88411296-88411315+	125.0	117.0	91.0
AKNAD1_chr1:109380216-109380235+	183.0	144.0	170.0
AKNAD1_chr1:109385832-109385851-	235.0	227.0	230.0
AKNAD1_chr1:109392161-109392180-	134.0	102.0	89.0
AKNAD1_chr1:109394535-109394554-	227.0	190.0	264.0
AKNA_chr9:117130702-117130721+	311.0	388.0	453.0
AKNA_chr9:117136414-117136433-	111.0	124.0	143.0
AKNA_chr9:117139378-117139397-	95.0	79.0	111.0
AKNA_chr9:117143433-117143452-	179.0	176.0	224.0
AKR1A1_chr1:46032267-46032286-	140.0	126.0	184.0
AKR1A1_chr1:46032621-46032640-	151.0	181.0	198.0
AKR1A1_chr1:46033827-46033846-	306.0	246.0	244.0
AKR1A1_chr1:46034241-46034260-	117.0	151.0	111.0
AKR1B10_chr7:134212697-134212716+	199.0	206.0	226.0
AKR1B10_chr7:134217783-134217802+	124.0	125.0	174.0
AKR1B10_chr7:134217829-134217848-	199.0	206.0	262.0
AKR1B10_chr7:134222338-134222357+	195.0	228.0	253.0
AKR1B15_chr7:134252987-134253006+	97.0	84.0	142.0
AKR1B15_chr7:134256429-134256448-	206.0	292.0	290.0
AKR1B1_chr7:134127509-134127528-	351.0	455.0	393.0
AKR1B1_chr7:134132803-134132822-	305.0	299.0	354.0
AKR1B1_chr7:134134509-134134528+	108.0	133.0	168.0
AKR1B1_chr7:134134543-134134562-	263.0	291.0	336.0
AKR1C2_chr10:5043826-5043845-	144.0	212.0	212.0
AKR1C3_chr10:5136715-5136734-	138.0	95.0	143.0
AKR1C3_chr10:5140997-5141016-	122.0	148.0	134.0
AKR1C3_chr10:5141046-5141065+	219.0	176.0	235.0
AKR1C3_chr10:5144381-5144400+	53.0	41.0	70.0
AKR1C4_chr10:5246363-5246382+	74.0	84.0	108.0
AKR1C4_chr10:5254667-5254686+	50.0	79.0	57.0
AKR1D1_chr7:137773468-137773487+	190.0	184.0	188.0
AKR1D1_chr7:137776579-137776598-	163.0	222.0	239.0
AKR1D1_chr7:137782682-137782701-	173.0	159.0	110.0
AKR1D1_chr7:137791365-137791384-	133.0	170.0	144.0
AKR1E2_chr10:4868516-4868535+	82.0	95.0	92.0
AKR1E2_chr10:4872992-4873011+	145.0	176.0	228.0
AKR1E2_chr10:4875628-4875647+	380.0	387.0	473.0
AKR1E2_chr10:4879659-4879678+	114.0	179.0	143.0
AKR7A2_chr1:19632545-19632564+	281.0	194.0	162.0
AKR7A2_chr1:19633541-19633560-	256.0	173.0	301.0
AKR7A2_chr1:19635106-19635125-	114.0	93.0	60.0
AKR7A2_chr1:19638427-19638446+	249.0	318.0	270.0
AKR7A3_chr1:19611182-19611201+	209.0	234.0	334.0
AKR7A3_chr1:19612723-19612742-	155.0	264.0	180.0
AKR7A3_chr1:19612821-19612840+	210.0	194.0	258.0
AKR7A3_chr1:19615155-19615174-	242.0	227.0	309.0
AKT1S1_chr19:50373199-50373218+	186.0	182.0	289.0
AKT1S1_chr19:50373205-50373224+	174.0	166.0	188.0
AKT1S1_chr19:50376240-50376259-	77.0	132.0	101.0
AKT1S1_chr19:50376387-50376406-	408.0	445.0	382.0
AKT1_chr14:105242060-105242079-	85.0	118.0	140.0
AKT1_chr14:105243019-105243038+	252.0	346.0	334.0
AKT1_chr14:105246455-105246474-	218.0	184.0	258.0
AKT1_chr14:105258955-105258974-	91.0	159.0	137.0
AKT2_chr19:40747939-40747958-	84.0	74.0	92.0
AKT2_chr19:40748569-40748588-	98.0	148.0	65.0
AKT2_chr19:40761084-40761103-	348.0	330.0	415.0
AKT2_chr19:40762881-40762900-	235.0	226.0	242.0
AKT3_chr1:243708877-243708896+	384.0	403.0	394.0
AKT3_chr1:243727005-243727024+	245.0	258.0	231.0
AKT3_chr1:243736314-243736333-	146.0	189.0	105.0
AKT3_chr1:244006437-244006456+	139.0	126.0	198.0
AKTIP_chr16:53529058-53529077-	39.0	46.0	48.0
AKTIP_chr16:53529191-53529210+	96.0	138.0	113.0
AKTIP_chr16:53529214-53529233+	153.0	223.0	195.0
AKTIP_chr16:53532342-53532361-	150.0	159.0	212.0
ALAD_chr9:116152717-116152736-	248.0	215.0	218.0
ALAD_chr9:116153178-116153197+	92.0	85.0	148.0
ALAD_chr9:116153830-116153849+	250.0	271.0	230.0
ALAD_chr9:116155804-116155823+	254.0	216.0	260.0
ALAS1_chr3:52233393-52233412-	105.0	103.0	184.0
ALAS1_chr3:52236657-52236676+	94.0	101.0	93.0
ALAS1_chr3:52237942-52237961-	194.0	218.0	210.0
ALAS1_chr3:52238892-52238911+	264.0	385.0	417.0
ALAS2_chrX:55046751-55046770+	198.0	184.0	298.0
ALAS2_chrX:55047594-55047613+	126.0	124.0	175.0
ALAS2_chrX:55051219-55051238-	122.0	149.0	132.0
ALAS2_chrX:55052255-55052274-	171.0	178.0	124.0
ALB_chr4:74270081-74270100+	176.0	247.0	212.0
ALB_chr4:74272360-74272379-	169.0	128.0	205.0
ALB_chr4:74279229-74279248-	133.0	225.0	181.0
ALB_chr4:74283890-74283909-	356.0	487.0	577.0
ALCAM_chr3:105086278-105086297-	102.0	108.0	136.0
ALCAM_chr3:105252462-105252481+	176.0	154.0	209.0
ALCAM_chr3:105253571-105253590+	144.0	116.0	197.0
ALCAM_chr3:105271005-105271024+	231.0	195.0	194.0
ALDH16A1_chr19:49956657-49956676+	113.0	135.0	141.0
ALDH16A1_chr19:49962294-49962313+	178.0	203.0	159.0
ALDH16A1_chr19:49963056-49963075+	230.0	210.0	269.0
ALDH16A1_chr19:49964148-49964167-	438.0	423.0	500.0
[truncated: 68,810 more rows]

## Sheet: ILY_2ng_Screen1
sgRNA	# of reads, replicate A	# of reads, replicate B
A1BG_chr19:58862759-58862778-	117.0	80.0
A1BG_chr19:58863885-58863904+	63.0	123.0
A1BG_chr19:58864319-58864338+	586.0	146.0
A1BG_chr19:58864777-58864796+	196.0	354.0
A1CF_chr10:52575966-52575985-	75.0	84.0
A1CF_chr10:52595871-52595890+	117.0	27.0
A1CF_chr10:52603830-52603849+	57.0	29.0
A1CF_chr10:52619622-52619641+	13.0	245.0
A2ML1_chr12:8975265-8975284-	510.0	374.0
A2ML1_chr12:8975819-8975838-	448.0	186.0
A2ML1_chr12:8976403-8976422+	151.0	446.0
A2ML1_chr12:8982344-8982363-	151.0	228.0
A2M_chr12:9264748-9264767+	180.0	181.0
A2M_chr12:9265042-9265061-	699.0	430.0
A2M_chr12:9265941-9265960+	342.0	106.0
A2M_chr12:9268406-9268425+	55.0	205.0
A3GALT2_chr1:33772570-33772589-	289.0	266.0
A3GALT2_chr1:33777680-33777699-	536.0	374.0
A3GALT2_chr1:33778135-33778154+	609.0	454.0
A3GALT2_chr1:33778470-33778489-	75.0	152.0
A4GALT_chr22:43089501-43089520+	1044.0	759.0
A4GALT_chr22:43089528-43089547-	969.0	625.0
A4GALT_chr22:43089583-43089602-	220.0	861.0
A4GALT_chr22:43089602-43089621-	1009.0	553.0
A4GNT_chr3:137843207-137843226-	316.0	211.0
A4GNT_chr3:137843402-137843421-	321.0	161.0
A4GNT_chr3:137849936-137849955+	685.0	290.0
A4GNT_chr3:137850092-137850111-	128.0	225.0
AAAS_chr12:53708578-53708597-	31.0	75.0
AAAS_chr12:53709182-53709201-	23.0	68.0
AAAS_chr12:53714392-53714411+	129.0	158.0
AAAS_chr12:53715177-53715196-	6.0	192.0
AACS_chr12:125550211-125550230+	172.0	170.0
AACS_chr12:125558444-125558463-	96.0	247.0
AACS_chr12:125587293-125587312+	43.0	194.0
AACS_chr12:125587591-125587610-	112.0	36.0
AADACL2_chr3:151458585-151458604+	134.0	129.0
AADACL2_chr3:151474816-151474835+	309.0	164.0
AADACL2_chr3:151474923-151474942+	278.0	185.0
AADACL2_chr3:151474941-151474960+	133.0	194.0
AADACL3_chr1:12779648-12779667+	95.0	30.0
AADACL3_chr1:12780895-12780914-	107.0	102.0
AADACL3_chr1:12780933-12780952-	214.0	173.0
AADACL3_chr1:12785305-12785324+	170.0	199.0
AADACL4_chr1:12704577-12704596-	0.0	0.0
AADACL4_chr1:12704578-12704597-	692.0	351.0
AADACL4_chr1:12711307-12711326-	248.0	501.0
AADACL4_chr1:12726098-12726117+	171.0	199.0
AADAC_chr3:151535310-151535329+	210.0	204.0
AADAC_chr3:151542573-151542592+	263.0	162.0
AADAC_chr3:151545555-151545574+	562.0	460.0
AADAC_chr3:151545722-151545741-	84.0	32.0
AADAT_chr4:170990283-170990302+	627.0	375.0
AADAT_chr4:170994468-170994487+	309.0	133.0
AADAT_chr4:171009700-171009719-	30.0	188.0
AADAT_chr4:171010830-171010849-	207.0	73.0
AAED1_chr9:99413655-99413674+	56.0	109.0
AAED1_chr9:99413674-99413693-	17.0	61.0
AAED1_chr9:99417369-99417388+	290.0	560.0
AAED1_chr9:99417374-99417393+	221.0	155.0
AAGAB_chr15:67496441-67496460-	188.0	151.0
AAGAB_chr15:67501828-67501847-	146.0	209.0
AAGAB_chr15:67528326-67528345-	180.0	515.0
AAGAB_chr15:67546931-67546950+	32.0	87.0
AAK1_chr2:69759261-69759280+	335.0	148.0
AAK1_chr2:69769648-69769667+	169.0	117.0
AAK1_chr2:69771583-69771602-	249.0	205.0
AAK1_chr2:69870078-69870097-	165.0	132.0
AAMDC_chr11:77553613-77553632+	314.0	390.0
AAMDC_chr11:77553614-77553633+	76.0	174.0
AAMDC_chr11:77580794-77580813+	103.0	183.0
AAMDC_chr11:77583292-77583311+	68.0	97.0
AAMP_chr2:219131584-219131603-	4.0	11.0
AAMP_chr2:219132282-219132301-	17.0	13.0
AAMP_chr2:219134187-219134206-	64.0	80.0
AAMP_chr2:219134745-219134764+	327.0	258.0
AANAT_chr17:74464953-74464972-	125.0	114.0
AANAT_chr17:74464955-74464974-	153.0	226.0
AANAT_chr17:74465788-74465807-	81.0	141.0
AANAT_chr17:74465935-74465954+	207.0	49.0
AAR2_chr20:34827976-34827995+	105.0	205.0
AAR2_chr20:34828009-34828028-	27.0	105.0
AAR2_chr20:34832791-34832810-	77.0	34.0
AAR2_chr20:34843586-34843605+	532.0	636.0
AARD_chr8:117950508-117950527+	185.0	132.0
AARD_chr8:117950602-117950621+	378.0	182.0
AARD_chr8:117950605-117950624+	168.0	92.0
AARD_chr8:117950668-117950687+	317.0	318.0
AARS2_chr6:44278038-44278057-	17.0	409.0
AARS2_chr6:44278753-44278772+	52.0	106.0
AARS2_chr6:44279199-44279218+	70.0	24.0
AARS2_chr6:44280923-44280942+	113.0	61.0
AARSD1_chr17:41116421-41116440-	212.0	171.0
AARS_chr16:70303523-70303542-	4.0	1.0
AARS_chr16:70305823-70305842-	0.0	1.0
AARS_chr16:70310519-70310538-	50.0	68.0
AARS_chr16:70310893-70310912+	0.0	1.0
AASDHPPT_chr11:105948545-105948564+	6.0	54.0
AASDHPPT_chr11:105948581-105948600+	49.0	1.0
AASDHPPT_chr11:105965343-105965362+	20.0	19.0
AASDHPPT_chr11:105967483-105967502+	67.0	162.0
AASDH_chr4:57217551-57217570-	279.0	190.0
AASDH_chr4:57220329-57220348-	58.0	241.0
AASDH_chr4:57220894-57220913-	92.0	23.0
AASDH_chr4:57221481-57221500+	216.0	152.0
AASS_chr7:121731764-121731783-	316.0	217.0
AASS_chr7:121732935-121732954-	34.0	146.0
AASS_chr7:121741476-121741495-	767.0	335.0
AASS_chr7:121773675-121773694-	141.0	193.0
AATF_chr17:35306470-35306489+	4.0	37.0
AATF_chr17:35307610-35307629-	90.0	68.0
AATF_chr17:35310452-35310471+	133.0	71.0
AATF_chr17:35344005-35344024+	1.0	42.0
AATK_chr17:79102286-79102305-	195.0	296.0
AATK_chr17:79104904-79104923+	152.0	224.0
AATK_chr17:79108243-79108262+	461.0	54.0
AATK_chr17:79139772-79139791+	45.0	398.0
ABAT_chr16:8829604-8829623-	141.0	261.0
ABAT_chr16:8839921-8839940+	100.0	70.0
ABAT_chr16:8844303-8844322+	268.0	236.0
ABAT_chr16:8851629-8851648-	185.0	127.0
ABCA10_chr17:67148225-67148244+	217.0	346.0
ABCA10_chr17:67152037-67152056+	273.0	85.0
ABCA10_chr17:67212092-67212111-	182.0	202.0
ABCA12_chr2:215876321-215876340+	268.0	150.0
ABCA12_chr2:215891555-215891574-	259.0	285.0
ABCA12_chr2:215914352-215914371-	129.0	75.0
ABCA12_chr2:215928846-215928865-	145.0	338.0
ABCA13_chr7:48211112-48211131-	507.0	186.0
ABCA13_chr7:48259011-48259030+	301.0	179.0
ABCA13_chr7:48278857-48278876-	72.0	91.0
ABCA13_chr7:48280496-48280515+	241.0	392.0
ABCA1_chr9:107624058-107624077-	143.0	129.0
ABCA1_chr9:107645374-107645393-	171.0	191.0
ABCA1_chr9:107646751-107646770+	167.0	232.0
ABCA1_chr9:107665940-107665959-	206.0	526.0
ABCA2_chr9:139916395-139916414-	260.0	238.0
ABCA2_chr9:139917283-139917302-	232.0	201.0
ABCA2_chr9:139918638-139918657+	273.0	46.0
ABCA2_chr9:139922536-139922555-	123.0	185.0
ABCA3_chr16:2373645-2373664-	145.0	234.0
ABCA3_chr16:2374498-2374517+	133.0	99.0
ABCA3_chr16:2376094-2376113+	277.0	201.0
ABCA3_chr16:2376416-2376435+	148.0	115.0
ABCA4_chr1:94546053-94546072+	0.0	0.0
ABCA4_chr1:94564499-94564518-	253.0	258.0
ABCA4_chr1:94574139-94574158+	165.0	146.0
ABCA4_chr1:94577017-94577036+	284.0	258.0
ABCA5_chr17:67280096-67280115-	126.0	197.0
ABCA5_chr17:67287416-67287435-	126.0	507.0
ABCA5_chr17:67297292-67297311+	200.0	183.0
ABCA5_chr17:67309235-67309254-	21.0	297.0
ABCA6_chr17:67119471-67119490-	459.0	199.0
ABCA6_chr17:67124879-67124898+	184.0	83.0
ABCA6_chr17:67132252-67132271-	82.0	408.0
ABCA6_chr17:67133611-67133630+	286.0	743.0
ABCA7_chr19:1042670-1042689+	159.0	59.0
ABCA7_chr19:1043418-1043437-	103.0	127.0
ABCA7_chr19:1043806-1043825-	168.0	159.0
ABCA7_chr19:1044620-1044639+	290.0	396.0
ABCA8_chr17:66917582-66917601-	123.0	139.0
ABCA8_chr17:66920859-66920878-	186.0	189.0
ABCA8_chr17:66924137-66924156+	362.0	359.0
ABCA8_chr17:66925304-66925323+	25.0	90.0
ABCA9_chr17:67023120-67023139-	150.0	295.0
ABCA9_chr17:67024735-67024754-	195.0	253.0
ABCA9_chr17:67039757-67039776+	550.0	488.0
ABCA9_chr17:67041464-67041483-	439.0	359.0
ABCB10_chr1:229675222-229675241+	84.0	132.0
ABCB10_chr1:229678051-229678070+	65.0	288.0
ABCB10_chr1:229685038-229685057+	488.0	256.0
ABCB10_chr1:229694356-229694375+	66.0	58.0
ABCB11_chr2:169851884-169851903-	109.0	168.0
ABCB11_chr2:169853158-169853177-	198.0	89.0
ABCB11_chr2:169869817-169869836+	61.0	55.0
ABCB11_chr2:169870829-169870848-	662.0	294.0
ABCB1_chr7:87175299-87175318+	85.0	63.0
ABCB1_chr7:87178678-87178697-	126.0	269.0
ABCB1_chr7:87179150-87179169+	167.0	98.0
ABCB1_chr7:87183106-87183125-	587.0	206.0
ABCB4_chr7:87079308-87079327-	148.0	130.0
ABCB4_chr7:87080975-87080994+	61.0	139.0
ABCB4_chr7:87082265-87082284+	530.0	531.0
ABCB4_chr7:87092147-87092166+	201.0	669.0
ABCB5_chr7:20666199-20666218+	126.0	179.0
ABCB5_chr7:20668388-20668407-	81.0	432.0
ABCB5_chr7:20685408-20685427+	204.0	199.0
ABCB5_chr7:20685745-20685764-	97.0	219.0
ABCB6_chr2:220081108-220081127-	427.0	533.0
ABCB6_chr2:220081479-220081498+	161.0	143.0
ABCB6_chr2:220082515-220082534-	727.0	349.0
ABCB6_chr2:220083045-220083064+	49.0	49.0
ABCB7_chrX:74295301-74295320-	101.0	65.0
ABCB7_chrX:74296361-74296380+	427.0	114.0
ABCB7_chrX:74332752-74332771-	459.0	602.0
ABCB7_chrX:74375988-74376007-	22.0	52.0
ABCB8_chr7:150730863-150730882-	93.0	330.0
ABCB8_chr7:150731432-150731451+	142.0	110.0
ABCB8_chr7:150731641-150731660+	41.0	22.0
ABCB8_chr7:150732956-150732975+	221.0	252.0
ABCB9_chr12:123433216-123433235+	215.0	227.0
ABCB9_chr12:123434380-123434399+	183.0	157.0
ABCB9_chr12:123435062-123435081+	165.0	79.0
ABCB9_chr12:123444563-123444582-	1265.0	282.0
ABCC10_chr6:43395739-43395758+	338.0	163.0
ABCC10_chr6:43400664-43400683+	264.0	109.0
ABCC10_chr6:43402387-43402406+	269.0	210.0
ABCC10_chr6:43403546-43403565-	185.0	145.0
ABCC11_chr16:48258304-48258323-	479.0	169.0
ABCC11_chr16:48261837-48261856+	348.0	672.0
ABCC11_chr16:48264404-48264423-	293.0	393.0
ABCC11_chr16:48265792-48265811-	751.0	869.0
ABCC12_chr16:48173155-48173174+	161.0	323.0
ABCC12_chr16:48174769-48174788+	520.0	259.0
ABCC12_chr16:48175183-48175202-	505.0	268.0
ABCC12_chr16:48177960-48177979-	702.0	418.0
ABCC1_chr16:16101790-16101809+	464.0	225.0
ABCC1_chr16:16103737-16103756+	78.0	107.0
ABCC1_chr16:16108433-16108452-	143.0	291.0
ABCC1_chr16:16110405-16110424-	134.0	91.0
ABCC2_chr10:101544466-101544485-	238.0	119.0
ABCC2_chr10:101552074-101552093-	45.0	81.0
ABCC2_chr10:101553677-101553696-	116.0	39.0
ABCC2_chr10:101554195-101554214+	61.0	127.0
ABCC3_chr17:48733324-48733343-	252.0	257.0
ABCC3_chr17:48734442-48734461+	175.0	296.0
ABCC3_chr17:48735462-48735481-	76.0	99.0
ABCC3_chr17:48735815-48735834-	53.0	38.0
ABCC4_chr13:95861690-95861709-	232.0	255.0
ABCC4_chr13:95886980-95886999-	256.0	227.0
ABCC4_chr13:95899915-95899934-	212.0	174.0
ABCC4_chr13:95953550-95953569-	165.0	137.0
ABCC5_chr3:183700564-183700583-	171.0	427.0
ABCC5_chr3:183705630-183705649+	239.0	379.0
ABCC5_chr3:183706502-183706521-	367.0	426.0
ABCC5_chr3:183707131-183707150-	370.0	331.0
ABCC6_chr16:16297351-16297370+	32.0	129.0
ABCC6_chr16:16313413-16313432-	23.0	96.0
ABCC6_chr16:16313681-16313700-	19.0	4.0
ABCC6_chr16:16315584-16315603+	97.0	38.0
ABCC8_chr11:17483330-17483349-	106.0	162.0
ABCC8_chr11:17485065-17485084+	943.0	364.0
ABCC8_chr11:17491682-17491701+	309.0	249.0
ABCC8_chr11:17496485-17496504+	557.0	229.0
ABCC9_chr12:22061049-22061068+	258.0	432.0
ABCC9_chr12:22063756-22063775+	480.0	331.0
ABCC9_chr12:22069897-22069916-	290.0	240.0
ABCC9_chr12:22078994-22079013-	401.0	476.0
ABCD1_chrX:152991020-152991039-	91.0	148.0
ABCD1_chrX:152994761-152994780-	91.0	170.0
ABCD1_chrX:153001687-153001706+	332.0	400.0
ABCD1_chrX:153001807-153001826+	109.0	276.0
ABCD2_chr12:39967520-39967539-	142.0	60.0
ABCD2_chr12:39973382-39973401-	144.0	230.0
ABCD2_chr12:40012552-40012571-	260.0	161.0
ABCD2_chr12:40012568-40012587-	227.0	205.0
ABCD3_chr1:94884058-94884077+	60.0	230.0
ABCD3_chr1:94940779-94940798-	99.0	90.0
ABCD3_chr1:94946016-94946035+	394.0	234.0
ABCD3_chr1:94953259-94953278-	15.0	88.0
ABCD4_chr14:74759918-74759937-	213.0	98.0
ABCD4_chr14:74762583-74762602+	140.0	86.0
ABCD4_chr14:74763019-74763038+	162.0	149.0
ABCD4_chr14:74766944-74766963-	323.0	70.0
ABCE1_chr4:146038512-146038531+	25.0	27.0
ABCE1_chr4:146042361-146042380+	142.0	147.0
ABCE1_chr4:146044364-146044383+	1.0	5.0
ABCE1_chr4:146044659-146044678-	1.0	10.0
ABCF1_chr6:30539252-30539271+	38.0	67.0
ABCF1_chr6:30545610-30545629+	105.0	8.0
ABCF1_chr6:30550913-30550932-	73.0	41.0
ABCF1_chr6:30551459-30551478-	11.0	4.0
ABCF2_chr7:150920897-150920916-	67.0	75.0
ABCF2_chr7:150921020-150921039-	241.0	36.0
ABCF2_chr7:150921874-150921893+	122.0	69.0
ABCF2_chr7:150923482-150923501-	59.0	196.0
ABCF3_chr3:183904359-183904378+	339.0	424.0
ABCF3_chr3:183904582-183904601+	167.0	173.0
ABCF3_chr3:183905463-183905482+	325.0	294.0
ABCF3_chr3:183906138-183906157+	217.0	273.0
ABCG1_chr21:43639393-43639412+	303.0	305.0
ABCG1_chr21:43645930-43645949-	84.0	6.0
ABCG1_chr21:43691193-43691212-	227.0	151.0
ABCG1_chr21:43702461-43702480+	437.0	219.0
ABCG2_chr4:89039282-89039301+	18.0	253.0
ABCG2_chr4:89042925-89042944-	168.0	35.0
ABCG2_chr4:89053034-89053053-	158.0	88.0
ABCG2_chr4:89061050-89061069-	143.0	142.0
ABCG4_chr11:119020701-119020720+	635.0	361.0
ABCG4_chr11:119025029-119025048-	305.0	252.0
ABCG4_chr11:119025557-119025576+	353.0	336.0
ABCG5_chr2:44055185-44055204-	202.0	229.0
ABCG5_chr2:44058916-44058935+	84.0	143.0
ABCG5_chr2:44059188-44059207+	249.0	77.0
ABCG5_chr2:44065774-44065793+	86.0	58.0
ABCG8_chr2:44066211-44066230+	327.0	224.0
ABCG8_chr2:44071651-44071670-	105.0	67.0
ABCG8_chr2:44073317-44073336-	147.0	308.0
ABCG8_chr2:44078922-44078941+	93.0	138.0
ABHD10_chr3:111697992-111698011-	362.0	153.0
ABHD10_chr3:111698001-111698020-	115.0	197.0
ABHD10_chr3:111705144-111705163+	248.0	229.0
ABHD10_chr3:111705781-111705800-	251.0	312.0
ABHD11_chr7:73151679-73151698-	2.0	17.0
ABHD11_chr7:73151931-73151950+	64.0	133.0
ABHD11_chr7:73152673-73152692+	99.0	18.0
ABHD11_chr7:73153031-73153050-	59.0	43.0
ABHD12B_chr14:51338895-51338914+	85.0	178.0
ABHD12B_chr14:51345498-51345517-	469.0	164.0
ABHD12B_chr14:51347225-51347244+	89.0	71.0
ABHD12B_chr14:51355614-51355633-	106.0	172.0
ABHD12_chr20:25297698-25297717-	256.0	96.0
ABHD12_chr20:25300887-25300906-	130.0	101.0
ABHD12_chr20:25303970-25303989-	420.0	269.0
ABHD12_chr20:25371298-25371317+	191.0	310.0
ABHD13_chr13:108881599-108881618+	69.0	150.0
ABHD13_chr13:108882147-108882166-	448.0	656.0
ABHD13_chr13:108882190-108882209+	336.0	243.0
ABHD13_chr13:108882461-108882480+	331.0	220.0
ABHD14A_chr3:52014416-52014435+	262.0	202.0
ABHD14A_chr3:52014522-52014541-	272.0	239.0
ABHD14A_chr3:52014550-52014569-	382.0	306.0
ABHD14A_chr3:52014602-52014621+	134.0	164.0
ABHD14B_chr3:52003484-52003503-	44.0	107.0
ABHD14B_chr3:52004079-52004098+	268.0	281.0
ABHD14B_chr3:52004080-52004099+	99.0	84.0
ABHD14B_chr3:52005661-52005680-	304.0	175.0
ABHD15_chr17:27889585-27889604-	207.0	191.0
ABHD15_chr17:27889722-27889741-	123.0	162.0
ABHD15_chr17:27893867-27893886-	154.0	153.0
ABHD15_chr17:27893943-27893962+	15.0	24.0
ABHD16A_chr6:31670915-31670934+	103.0	68.0
ABHD16A_chr6:31670923-31670942+	314.0	135.0
ABHD16A_chr6:31670983-31671002-	60.0	13.0
ABHD16A_chr6:31670989-31671008-	158.0	103.0
ABHD16B_chr20:62493232-62493251-	906.0	720.0
ABHD16B_chr20:62493541-62493560+	183.0	107.0
ABHD16B_chr20:62493922-62493941-	58.0	188.0
ABHD16B_chr20:62494225-62494244+	1.0	40.0
ABHD17A_chr19:1877417-1877436-	45.0	179.0
ABHD17A_chr19:1877494-1877513+	98.0	28.0
ABHD17A_chr19:1881222-1881241+	271.0	299.0
ABHD17B_chr9:74481810-74481829-	323.0	310.0
ABHD17B_chr9:74485101-74485120+	131.0	100.0
ABHD17B_chr9:74489862-74489881-	119.0	335.0
ABHD17B_chr9:74489940-74489959-	522.0	461.0
ABHD17C_chr15:80988090-80988109-	151.0	63.0
ABHD17C_chr15:80988162-80988181-	1.0	5.0
ABHD17C_chr15:81041911-81041930-	416.0	535.0
ABHD17C_chr15:81046550-81046569+	98.0	116.0
ABHD1_chr2:27351376-27351395+	117.0	79.0
ABHD1_chr2:27351903-27351922-	66.0	6.0
ABHD1_chr2:27352185-27352204+	105.0	86.0
ABHD1_chr2:27352466-27352485-	288.0	90.0
ABHD2_chr15:89659569-89659588-	204.0	303.0
ABHD2_chr15:89695063-89695082-	345.0	412.0
ABHD2_chr15:89698745-89698764-	378.0	342.0
ABHD2_chr15:89719032-89719051+	222.0	143.0
ABHD3_chr18:19239214-19239233+	192.0	151.0
ABHD3_chr18:19263895-19263914-	164.0	96.0
ABHD3_chr18:19283624-19283643-	202.0	301.0
ABHD3_chr18:19284584-19284603+	181.0	700.0
ABHD4_chr14:23072393-23072412-	171.0	239.0
ABHD4_chr14:23072830-23072849+	153.0	98.0
ABHD4_chr14:23075335-23075354+	321.0	115.0
ABHD4_chr14:23078774-23078793+	81.0	97.0
ABHD5_chr3:43743799-43743818+	356.0	287.0
ABHD5_chr3:43743908-43743927+	250.0	444.0
ABHD5_chr3:43744035-43744054-	736.0	819.0
ABHD5_chr3:43759997-43760016+	963.0	315.0
ABHD6_chr3:58253017-58253036-	130.0	179.0
ABHD6_chr3:58255115-58255134-	240.0	311.0
ABHD6_chr3:58256697-58256716-	192.0	301.0
ABHD6_chr3:58260448-58260467-	178.0	343.0
ABHD8_chr19:17403607-17403626-	249.0	613.0
ABHD8_chr19:17405201-17405220-	247.0	80.0
ABHD8_chr19:17405583-17405602-	208.0	211.0
ABHD8_chr19:17412034-17412053+	297.0	151.0
ABI1_chr10:27052823-27052842+	343.0	370.0
ABI1_chr10:27054149-27054168+	365.0	366.0
ABI1_chr10:27066004-27066023-	123.0	417.0
ABI1_chr10:27149708-27149727-	277.0	173.0
ABI2_chr2:204193285-204193304-	103.0	166.0
ABI2_chr2:204231685-204231704-	550.0	435.0
ABI2_chr2:204255771-204255790+	147.0	304.0
ABI2_chr2:204259496-204259515-	256.0	313.0
ABI3BP_chr3:100551147-100551166+	194.0	264.0
ABI3BP_chr3:100605033-100605052-	131.0	179.0
ABI3BP_chr3:100645223-100645242-	185.0	71.0
ABI3BP_chr3:100712176-100712195-	195.0	279.0
ABI3_chr17:47288148-47288167+	190.0	180.0
ABI3_chr17:47293927-47293946-	44.0	161.0
ABI3_chr17:47295114-47295133+	324.0	324.0
ABI3_chr17:47297309-47297328-	156.0	265.0
ABL1_chr9:133710859-133710878+	182.0	188.0
ABL1_chr9:133730321-133730340-	221.0	144.0
ABL1_chr9:133738383-133738402+	189.0	104.0
ABL1_chr9:133747526-133747545-	342.0	334.0
ABL2_chr1:179089397-179089416-	244.0	187.0
ABL2_chr1:179090939-179090958-	386.0	297.0
ABL2_chr1:179095568-179095587+	426.0	221.0
ABL2_chr1:179100598-179100617-	232.0	268.0
ABLIM1_chr10:116331133-116331152+	273.0	306.0
ABLIM1_chr10:116335185-116335204+	400.0	37.0
ABLIM1_chr10:116361672-116361691+	210.0	180.0
ABLIM1_chr10:116417764-116417783-	569.0	241.0
ABLIM2_chr4:8082459-8082478+	466.0	539.0
ABLIM2_chr4:8089907-8089926-	240.0	331.0
ABLIM2_chr4:8098947-8098966-	54.0	75.0
ABLIM2_chr4:8108316-8108335+	263.0	324.0
ABLIM3_chr5:148577900-148577919+	535.0	351.0
ABLIM3_chr5:148579953-148579972-	238.0	472.0
ABLIM3_chr5:148586662-148586681+	351.0	322.0
ABLIM3_chr5:148596550-148596569-	137.0	194.0
ABRACL_chr6:139355312-139355331+	142.0	746.0
ABRACL_chr6:139355328-139355347+	249.0	292.0
ABRACL_chr6:139363899-139363918-	64.0	111.0
ABRACL_chr6:139363920-139363939-	198.0	70.0
ABRA_chr8:107773305-107773324-	126.0	345.0
ABRA_chr8:107773687-107773706-	260.0	256.0
ABRA_chr8:107782289-107782308-	152.0	135.0
ABRA_chr8:107782349-107782368+	850.0	401.0
ABR_chr17:1003898-1003917+	110.0	89.0
ABR_chr17:1028675-1028694-	126.0	64.0
ABR_chr17:1083002-1083021-	167.0	212.0
ABR_chr17:986762-986781-	133.0	166.0
ABT1_chr6:26597267-26597286+	249.0	149.0
ABT1_chr6:26597301-26597320+	63.0	25.0
ABT1_chr6:26598200-26598219+	108.0	175.0
ABT1_chr6:26598555-26598574+	1.0	20.0
ABTB1_chr3:127391879-127391898-	247.0	96.0
ABTB1_chr3:127394883-127394902-	81.0	192.0
ABTB1_chr3:127395124-127395143+	127.0	108.0
ABTB1_chr3:127395404-127395423-	151.0	123.0
ABTB2_chr11:34192591-34192610-	635.0	520.0
ABTB2_chr11:34194754-34194773-	446.0	473.0
ABTB2_chr11:34218878-34218897+	717.0	522.0
ABTB2_chr11:34378982-34379001-	612.0	456.0
AC007040.11_chr2:71169482-71169501+	173.0	326.0
AC007040.11_chr2:71169536-71169555-	421.0	395.0
AC007040.11_chr2:71169541-71169560-	99.0	227.0
AC007431.1_chr17:55822314-55822333-	225.0	113.0
AC007431.1_chr17:55822354-55822373-	94.0	152.0
AC007431.1_chr17:55822514-55822533+	110.0	96.0
AC007431.1_chr17:55822580-55822599-	78.0	91.0
AC009892.10_chr19:55147372-55147391+	420.0	211.0
AC016722.1_chr2:47044435-47044454+	140.0	266.0
AC016722.1_chr2:47044528-47044547+	245.0	258.0
AC016722.1_chr2:47049258-47049277-	628.0	478.0
AC016757.3_chr2:239133789-239133808+	391.0	196.0
AC016757.3_chr2:239133916-239133935+	379.0	164.0
AC016757.3_chr2:239136327-239136346-	88.0	291.0
AC016757.3_chr2:239136387-239136406+	200.0	308.0
AC018755.1_chr19:52096140-52096159-	64.0	121.0
AC018755.1_chr19:52097224-52097243-	173.0	515.0
AC018755.1_chr19:52097375-52097394-	397.0	205.0
AC018755.1_chr19:52097520-52097539-	325.0	190.0
AC079612.1_chr2:240500480-240500499-	567.0	601.0
AC079612.1_chr2:240500481-240500500-	101.0	116.0
AC079612.1_chr2:240500584-240500603+	268.0	192.0
AC079612.1_chr2:240504743-240504762-	490.0	276.0
AC091801.1_chr7:3180756-3180775+	500.0	521.0
AC091801.1_chr7:3180822-3180841-	40.0	293.0
AC091801.1_chr7:3197760-3197779+	0.0	0.0
AC091801.1_chr7:3197764-3197783+	354.0	211.0
AC093802.1_chr2:240702026-240702045+	252.0	656.0
AC093802.1_chr2:240702027-240702046+	0.0	0.0
AC093802.1_chr2:240702045-240702064-	128.0	202.0
AC093802.1_chr2:240702096-240702115+	470.0	534.0
AC106876.2_chr2:233877601-233877620+	156.0	151.0
AC106876.2_chr2:233877619-233877638-	2.0	0.0
AC106876.2_chr2:233877620-233877639-	669.0	510.0
AC106876.2_chr2:233877877-233877896-	212.0	250.0
ACAA1_chr3:38173445-38173464-	258.0	282.0
ACAA1_chr3:38175457-38175476+	218.0	187.0
ACAA1_chr3:38178137-38178156-	2.0	22.0
ACAA1_chr3:38178401-38178420+	440.0	254.0
ACAA2_chr18:47320726-47320745+	515.0	246.0
ACAA2_chr18:47323833-47323852+	274.0	180.0
ACAA2_chr18:47329152-47329171+	344.0	423.0
ACAA2_chr18:47339841-47339860-	433.0	296.0
ACACA_chr17:35616386-35616405-	29.0	19.0
ACACA_chr17:35640253-35640272-	0.0	37.0
ACACA_chr17:35641795-35641814-	17.0	24.0
ACACA_chr17:35687213-35687232-	102.0	38.0
ACACB_chr12:109577830-109577849-	185.0	394.0
ACACB_chr12:109604723-109604742+	369.0	176.0
ACACB_chr12:109605816-109605835-	350.0	91.0
ACACB_chr12:109609605-109609624+	150.0	235.0
ACAD10_chr12:112130624-112130643+	142.0	124.0
ACAD10_chr12:112140040-112140059-	187.0	133.0
ACAD10_chr12:112143552-112143571-	74.0	174.0
ACAD10_chr12:112147352-112147371+	172.0	75.0
ACAD11_chr3:132347196-132347215+	501.0	1403.0
ACAD11_chr3:132350264-132350283+	91.0	149.0
ACAD11_chr3:132358326-132358345+	381.0	459.0
ACAD11_chr3:132363651-132363670+	109.0	348.0
ACAD8_chr11:134123481-134123500+	244.0	140.0
ACAD8_chr11:134126521-134126540+	91.0	141.0
ACAD8_chr11:134126975-134126994+	407.0	490.0
ACAD8_chr11:134128483-134128502-	83.0	121.0
ACAD9_chr3:128598637-128598656-	127.0	92.0
ACAD9_chr3:128614231-128614250-	155.0	239.0
ACAD9_chr3:128615340-128615359-	40.0	164.0
ACAD9_chr3:128616524-128616543+	26.0	72.0
ACADL_chr2:211081144-211081163+	322.0	370.0
ACADL_chr2:211082737-211082756-	377.0	366.0
ACADL_chr2:211085512-211085531-	186.0	561.0
ACADL_chr2:211089968-211089987-	363.0	297.0
ACADM_chr1:76190460-76190479+	108.0	88.0
ACADM_chr1:76198378-76198397+	94.0	90.0
ACADM_chr1:76198598-76198617-	75.0	113.0
ACADM_chr1:76205761-76205780+	148.0	202.0
ACADSB_chr10:124797295-124797314-	34.0	185.0
ACADSB_chr10:124800160-124800179-	160.0	99.0
ACADSB_chr10:124800779-124800798+	155.0	31.0
ACADSB_chr10:124812627-124812646+	348.0	219.0
ACADS_chr12:121164965-121164984+	170.0	231.0
ACADS_chr12:121174863-121174882+	317.0	242.0
ACADS_chr12:121175178-121175197-	147.0	81.0
ACADS_chr12:121175716-121175735+	134.0	121.0
ACADVL_chr17:7123291-7123310+	111.0	194.0
ACADVL_chr17:7123922-7123941+	138.0	63.0
ACADVL_chr17:7124356-7124375+	95.0	165.0
ACADVL_chr17:7124894-7124913+	303.0	224.0
ACAN_chr15:89379433-89379452+	172.0	231.0
ACAN_chr15:89400260-89400279+	319.0	190.0
ACAN_chr15:89400290-89400309-	34.0	17.0
ACAN_chr15:89400404-89400423-	51.0	55.0
ACAP1_chr17:7245326-7245345-	61.0	178.0
ACAP1_chr17:7246722-7246741+	29.0	174.0
ACAP1_chr17:7247254-7247273+	161.0	220.0
ACAP1_chr17:7247876-7247895+	38.0	100.0
ACAP2_chr3:195022694-195022713-	383.0	386.0
ACAP2_chr3:195027968-195027987-	222.0	242.0
ACAP2_chr3:195053774-195053793-	440.0	409.0
ACAP2_chr3:195063197-195063216+	383.0	228.0
ACAP3_chr1:1235948-1235967-	249.0	138.0
ACAP3_chr1:1238344-1238363-	238.0	264.0
ACAP3_chr1:1239507-1239526-	355.0	534.0
ACAP3_chr1:1243169-1243188+	68.0	79.0
ACAT1_chr11:108004562-108004581+	141.0	89.0
ACAT1_chr11:108004980-108004999+	121.0	137.0
ACAT1_chr11:108005918-108005937+	154.0	204.0
ACAT1_chr11:108009682-108009701+	278.0	88.0
ACAT2_chr6:160188167-160188186+	250.0	624.0
ACAT2_chr6:160189597-160189616+	159.0	143.0
ACAT2_chr6:160197199-160197218+	326.0	402.0
ACAT2_chr6:160199291-160199310+	194.0	307.0
ACBD3_chr1:226349287-226349306-	203.0	171.0
ACBD3_chr1:226352567-226352586+	30.0	21.0
ACBD3_chr1:226353578-226353597+	23.0	46.0
ACBD3_chr1:226374302-226374321-	219.0	131.0
ACBD4_chr17:43213910-43213929+	444.0	323.0
ACBD4_chr17:43214074-43214093+	207.0	35.0
ACBD4_chr17:43214446-43214465-	263.0	97.0
ACBD4_chr17:43215122-43215141+	468.0	324.0
ACBD5_chr10:27493440-27493459+	170.0	332.0
ACBD5_chr10:27497350-27497369-	389.0	201.0
ACBD5_chr10:27499811-27499830-	253.0	94.0
ACBD5_chr10:27499835-27499854-	139.0	246.0
ACBD6_chr1:180257506-180257525-	76.0	106.0
ACBD6_chr1:180471355-180471374-	289.0	301.0
ACBD6_chr1:180471379-180471398-	0.0	32.0
ACBD6_chr1:180471380-180471399-	351.0	350.0
ACBD7_chr10:15120594-15120613-	190.0	214.0
ACBD7_chr10:15120706-15120725-	512.0	109.0
ACBD7_chr10:15120963-15120982-	111.0	7.0
ACBD7_chr10:15120984-15121003-	409.0	474.0
ACCSL_chr11:44070000-44070019-	547.0	700.0
ACCSL_chr11:44072888-44072907-	821.0	563.0
ACCSL_chr11:44073243-44073262-	590.0	378.0
ACCSL_chr11:44074255-44074274+	395.0	691.0
ACCS_chr11:44089414-44089433+	167.0	168.0
ACCS_chr11:44095002-44095021+	718.0	558.0
ACCS_chr11:44096165-44096184-	806.0	967.0
ACCS_chr11:44097073-44097092+	594.0	1107.0
ACD_chr16:67693440-67693459+	849.0	664.0
ACD_chr16:67693674-67693693-	126.0	65.0
ACD_chr16:67693927-67693946-	409.0	349.0
ACD_chr16:67694149-67694168+	205.0	322.0
ACE2_chrX:15593835-15593854-	154.0	214.0
ACE2_chrX:15596413-15596432-	259.0	294.0
ACE2_chrX:15605873-15605892+	201.0	214.0
ACE2_chrX:15607507-15607526-	59.0	79.0
ACER1_chr19:6306830-6306849+	180.0	110.0
ACER1_chr19:6309758-6309777+	100.0	318.0
ACER1_chr19:6312203-6312222+	323.0	178.0
ACER1_chr19:6312231-6312250-	367.0	328.0
ACER2_chr9:19409169-19409188+	112.0	254.0
ACER2_chr9:19423917-19423936+	55.0	68.0
ACER2_chr9:19435040-19435059-	165.0	95.0
ACER2_chr9:19446335-19446354-	156.0	273.0
ACER3_chr11:76572067-76572086-	326.0	270.0
ACER3_chr11:76726070-76726089-	202.0	127.0
ACER3_chr11:76727797-76727816-	114.0	53.0
ACER3_chr11:76731339-76731358-	244.0	226.0
ACE_chr17:61559020-61559039+	350.0	154.0
ACE_chr17:61559024-61559043+	129.0	102.0
ACE_chr17:61568668-61568687+	238.0	74.0
ACE_chr17:61568709-61568728-	124.0	175.0
ACHE_chr7:100487910-100487929-	111.0	243.0
ACHE_chr7:100488815-100488834+	192.0	46.0
ACHE_chr7:100490125-100490144+	197.0	129.0
ACHE_chr7:100491304-100491323-	109.0	123.0
ACIN1_chr14:23548125-23548144-	400.0	586.0
ACIN1_chr14:23549099-23549118-	366.0	324.0
ACIN1_chr14:23550969-23550988-	210.0	255.0
ACIN1_chr14:23559271-23559290-	124.0	30.0
ACKR2_chr3:42906125-42906144-	364.0	801.0
ACKR2_chr3:42906311-42906330-	287.0	361.0
ACKR2_chr3:42906608-42906627-	293.0	71.0
ACKR2_chr3:42906923-42906942-	262.0	134.0
ACKR3_chr2:237489122-237489141+	206.0	389.0
ACKR3_chr2:237489381-237489400-	323.0	101.0
ACKR3_chr2:237489423-237489442+	818.0	733.0
ACKR3_chr2:237489878-237489897-	477.0	318.0
ACKR4_chr3:132319373-132319392-	215.0	144.0
ACKR4_chr3:132319423-132319442-	20.0	90.0
ACKR4_chr3:132319808-132319827-	53.0	109.0
ACKR4_chr3:132320035-132320054-	360.0	157.0
ACLY_chr17:40065225-40065244+	11.0	33.0
ACLY_chr17:40065812-40065831-	54.0	96.0
ACLY_chr17:40068758-40068777-	22.0	45.0
ACLY_chr17:40070030-40070049-	25.0	0.0
ACMSD_chr2:135602826-135602845+	463.0	316.0
ACMSD_chr2:135616851-135616870+	207.0	208.0
ACMSD_chr2:135619558-135619577-	94.0	162.0
ACMSD_chr2:135621114-135621133+	88.0	191.0
ACN9_chr7:96747042-96747061-	548.0	393.0
ACN9_chr7:96747124-96747143-	169.0	136.0
ACN9_chr7:96747150-96747169+	221.0	174.0
ACN9_chr7:96747161-96747180+	22.0	58.0
ACO1_chr9:32408523-32408542-	77.0	152.0
ACO1_chr9:32418410-32418429+	266.0	201.0
ACO1_chr9:32419137-32419156-	489.0	403.0
ACO1_chr9:32424604-32424623-	121.0	438.0
ACO2_chr22:41895785-41895804-	113.0	362.0
ACO2_chr22:41903869-41903888+	35.0	130.0
ACO2_chr22:41911407-41911426-	0.0	37.0
ACO2_chr22:41911870-41911889+	3.0	77.0
ACOT11_chr1:55050391-55050410+	255.0	168.0
ACOT11_chr1:55051507-55051526-	292.0	217.0
ACOT11_chr1:55058228-55058247+	333.0	225.0
ACOT11_chr1:55059678-55059697-	78.0	30.0
ACOT12_chr5:80641798-80641817+	31.0	131.0
ACOT12_chr5:80681590-80681609+	539.0	304.0
ACOT12_chr5:80689895-80689914+	208.0	291.0
ACOT13_chr6:24667521-24667540+	387.0	299.0
ACOT13_chr6:24698177-24698196+	191.0	96.0
ACOT13_chr6:24698180-24698199+	82.0	361.0
ACOT13_chr6:24701775-24701794+	99.0	116.0
ACOT2_chr14:74035974-74035993-	312.0	75.0
ACOT2_chr14:74036028-74036047-	136.0	56.0
ACOT2_chr14:74036030-74036049+	251.0	285.0
ACOT2_chr14:74036060-74036079+	274.0	71.0
ACOT4_chr14:74059005-74059024-	676.0	532.0
ACOT4_chr14:74060403-74060422+	149.0	115.0
ACOT4_chr14:74060542-74060561+	213.0	105.0
ACOT4_chr14:74062107-74062126+	227.0	264.0
ACOT6_chr14:74086029-74086048-	61.0	238.0
ACOT6_chr14:74086382-74086401-	115.0	126.0
ACOT6_chr14:74086435-74086454+	125.0	221.0
ACOT6_chr14:74086441-74086460+	64.0	67.0
ACOT7_chr1:6393597-6393616-	94.0	216.0
ACOT7_chr1:6399611-6399630+	198.0	115.0
ACOT7_chr1:6409882-6409901-	34.0	8.0
ACOT7_chr1:6445560-6445579+	200.0	271.0
ACOT8_chr20:44472331-44472350-	328.0	342.0
ACOT8_chr20:44472914-44472933-	238.0	123.0
ACOT8_chr20:44477285-44477304-	157.0	43.0
ACOT8_chr20:44485867-44485886+	298.0	223.0
ACOT9_chrX:23748969-23748988+	439.0	274.0
ACOT9_chrX:23751291-23751310-	245.0	178.0
ACOT9_chrX:23754103-23754122+	1008.0	983.0
ACOT9_chrX:23761256-23761275-	228.0	243.0
ACOX1_chr17:73951981-73952000-	597.0	492.0
ACOX1_chr17:73953544-73953563+	1301.0	817.0
ACOX1_chr17:73956327-73956346+	112.0	133.0
ACOX1_chr17:73974691-73974710+	511.0	841.0
ACOX2_chr3:58517496-58517515+	141.0	265.0
ACOX2_chr3:58519212-58519231+	289.0	60.0
ACOX2_chr3:58520164-58520183-	128.0	161.0
ACOX2_chr3:58520737-58520756-	112.0	112.0
ACOX3_chr4:8412004-8412023-	107.0	83.0
ACOX3_chr4:8416074-8416093-	87.0	116.0
ACOX3_chr4:8417640-8417659+	103.0	323.0
ACOX3_chr4:8418236-8418255-	968.0	383.0
ACOXL_chr2:111525984-111526003+	221.0	341.0
ACOXL_chr2:111542347-111542366+	180.0	207.0
ACOXL_chr2:111551670-111551689+	67.0	46.0
ACOXL_chr2:111556598-111556617-	206.0	78.0
ACP1_chr2:272210-272229+	156.0	184.0
ACP1_chr2:272248-272267-	457.0	590.0
ACP1_chr2:277274-277293+	326.0	295.0
ACP1_chr2:277284-277303+	322.0	433.0
ACP2_chr11:47267108-47267127-	547.0	924.0
ACP2_chr11:47267290-47267309+	472.0	580.0
ACP2_chr11:47269222-47269241+	233.0	349.0
ACP2_chr11:47269642-47269661-	375.0	435.0
ACP5_chr19:11685855-11685874+	334.0	474.0
ACP5_chr19:11687213-11687232-	151.0	249.0
ACP5_chr19:11687533-11687552-	228.0	132.0
ACP5_chr19:11687931-11687950+	232.0	238.0
ACP6_chr1:147124289-147124308-	67.0	136.0
ACP6_chr1:147131518-147131537-	244.0	118.0
ACP6_chr1:147131817-147131836-	296.0	275.0
ACP6_chr1:147142096-147142115+	542.0	211.0
ACPL2_chr3:140979055-140979074-	322.0	409.0
ACPL2_chr3:140998252-140998271+	156.0	160.0
ACPL2_chr3:141006232-141006251-	159.0	254.0
ACPL2_chr3:141012018-141012037+	159.0	211.0
ACPP_chr3:132036328-132036347+	166.0	217.0
ACPP_chr3:132051159-132051178-	198.0	163.0
ACPP_chr3:132063882-132063901+	67.0	118.0
ACPP_chr3:132071591-132071610+	301.0	144.0
ACPT_chr19:51293701-51293720-	0.0	0.0
ACPT_chr19:51293906-51293925+	102.0	111.0
ACPT_chr19:51294108-51294127-	540.0	346.0
ACPT_chr19:51295046-51295065-	197.0	282.0
ACRBP_chr12:6754374-6754393+	156.0	245.0
ACRBP_chr12:6755651-6755670-	735.0	402.0
ACRBP_chr12:6755957-6755976+	372.0	488.0
ACRBP_chr12:6756516-6756535-	163.0	315.0
ACRC_chrX:70811991-70812010+	1239.0	502.0
ACRC_chrX:70814200-70814219+	677.0	293.0
ACRC_chrX:70817805-70817824-	157.0	441.0
ACRC_chrX:70824428-70824447+	273.0	211.0
ACRV1_chr11:125542546-125542565-	447.0	366.0
ACRV1_chr11:125547931-125547950-	291.0	508.0
ACRV1_chr11:125550607-125550626+	290.0	147.0
ACRV1_chr11:125550626-125550645-	277.0	275.0
ACR_chr22:51177733-51177752-	477.0	453.0
ACR_chr22:51178291-51178310-	138.0	293.0
ACR_chr22:51182543-51182562+	425.0	173.0
ACR_chr22:51183135-51183154+	65.0	25.0
ACSBG1_chr15:78474939-78474958-	229.0	159.0
ACSBG1_chr15:78486294-78486313+	568.0	514.0
ACSBG1_chr15:78486850-78486869-	136.0	58.0
ACSBG1_chr15:78500357-78500376-	379.0	195.0
ACSBG2_chr19:6147598-6147617-	168.0	144.0
ACSBG2_chr19:6165981-6166000+	259.0	202.0
ACSBG2_chr19:6177278-6177297+	24.0	7.0
ACSBG2_chr19:6182824-6182843+	47.0	192.0
ACSF2_chr17:48503726-48503745-	170.0	226.0
ACSF2_chr17:48538139-48538158+	178.0	152.0
ACSF2_chr17:48538709-48538728-	106.0	70.0
ACSF2_chr17:48539790-48539809+	67.0	157.0
ACSF3_chr16:89167223-89167242-	133.0	405.0
ACSF3_chr16:89169089-89169108-	172.0	411.0
ACSF3_chr16:89178513-89178532+	361.0	70.0
ACSF3_chr16:89211748-89211767+	310.0	250.0
ACSL1_chr4:185697643-185697662-	241.0	107.0
ACSL1_chr4:185701507-185701526+	248.0	156.0
ACSL1_chr4:185705116-185705135+	79.0	75.0
ACSL1_chr4:185709790-185709809-	108.0	94.0
ACSL3_chr2:223783861-223783880-	172.0	270.0
ACSL3_chr2:223786057-223786076+	8.0	49.0
ACSL3_chr2:223787424-223787443+	488.0	104.0
ACSL3_chr2:223791748-223791767+	359.0	129.0
ACSL4_chrX:108906460-108906479-	162.0	103.0
ACSL4_chrX:108911470-108911489-	44.0	204.0
ACSL4_chrX:108921614-108921633+	74.0	31.0
ACSL4_chrX:108924286-108924305-	316.0	92.0
ACSL5_chr10:114158655-114158674+	264.0	192.0
ACSL5_chr10:114164486-114164505-	390.0	463.0
ACSL5_chr10:114169374-114169393-	114.0	105.0
ACSL5_chr10:114170363-114170382+	225.0	442.0
ACSL6_chr5:131325083-131325102+	185.0	212.0
ACSL6_chr5:131325811-131325830-	390.0	198.0
ACSL6_chr5:131326563-131326582-	281.0	239.0
ACSL6_chr5:131329811-131329830+	365.0	146.0
ACSM1_chr16:20682866-20682885+	161.0	125.0
ACSM1_chr16:20693711-20693730-	185.0	329.0
ACSM1_chr16:20696611-20696630+	47.0	118.0
ACSM1_chr16:20702372-20702391-	34.0	144.0
ACSM2A_chr16:20486990-20487009+	582.0	129.0
ACSM2A_chr16:20497990-20498009-	259.0	151.0
ACSM2B_chr16:20548571-20548590+	194.0	211.0
ACSM2B_chr16:20559470-20559489-	131.0	214.0
ACSM2B_chr16:20559472-20559491-	660.0	436.0
ACSM2B_chr16:20559475-20559494-	202.0	274.0
ACSM3_chr16:20781493-20781512+	327.0	134.0
ACSM3_chr16:20787278-20787297+	64.0	96.0
ACSM3_chr16:20788854-20788873+	96.0	245.0
ACSM3_chr16:20792326-20792345+	156.0	102.0
ACSM4_chr12:7456990-7457009-	69.0	29.0
ACSM4_chr12:7459139-7459158+	311.0	381.0
ACSM4_chr12:7463255-7463274-	229.0	244.0
ACSM4_chr12:7469850-7469869-	284.0	297.0
ACSM5_chr16:20422816-20422835-	124.0	189.0
ACSM5_chr16:20429477-20429496+	436.0	266.0
ACSM5_chr16:20430619-20430638-	301.0	271.0
ACSM5_chr16:20432666-20432685-	259.0	129.0
ACSS1_chr20:25004159-25004178+	361.0	219.0
ACSS1_chr20:25011535-25011554-	258.0	127.0
ACSS1_chr20:25028765-25028784+	3.0	66.0
ACSS1_chr20:25038596-25038615+	313.0	255.0
ACSS2_chr20:33464529-33464548+	166.0	88.0
ACSS2_chr20:33470658-33470677-	97.0	214.0
ACSS2_chr20:33500882-33500901+	137.0	62.0
ACSS2_chr20:33501259-33501278-	310.0	197.0
ACSS3_chr12:81471923-81471942+	234.0	205.0
ACSS3_chr12:81528676-81528695-	161.0	314.0
ACSS3_chr12:81532913-81532932-	11.0	18.0
ACSS3_chr12:81545623-81545642+	134.0	238.0
ACTA1_chr1:229567242-229567261+	195.0	184.0
ACTA1_chr1:229567551-229567570-	308.0	255.0
ACTA1_chr1:229567858-229567877-	134.0	78.0
ACTA1_chr1:229568790-229568809-	0.0	1.0
ACTA2_chr10:90697900-90697919-	17.0	84.0
ACTA2_chr10:90699298-90699317+	161.0	35.0
ACTA2_chr10:90701578-90701597-	476.0	261.0
ACTA2_chr10:90708660-90708679-	341.0	171.0
ACTBL2_chr5:56777574-56777593-	139.0	185.0
ACTBL2_chr5:56777612-56777631-	335.0	211.0
ACTBL2_chr5:56778410-56778429-	253.0	271.0
ACTBL2_chr5:56778490-56778509+	170.0	149.0
ACTB_chr7:5567898-5567917+	192.0	365.0
ACTB_chr7:5569250-5569269+	35.0	334.0
ACTB_chr7:5569254-5569273-	344.0	308.0
ACTC1_chr15:35082609-35082628+	4.0	40.0
ACTC1_chr15:35084592-35084611+	418.0	340.0
ACTC1_chr15:35086870-35086889+	64.0	139.0
ACTC1_chr15:35086982-35087001-	425.0	309.0
ACTG1_chr17:79478204-79478223+	172.0	238.0
ACTG1_chr17:79479279-79479298+	208.0	153.0
ACTG1_chr17:79479280-79479299+	0.0	0.0
ACTG1_chr17:79479359-79479378-	424.0	98.0
ACTG2_chr2:74128537-74128556-	73.0	55.0
ACTG2_chr2:74128539-74128558-	202.0	235.0
ACTG2_chr2:74146579-74146598+	226.0	246.0
ACTG2_chr2:74146680-74146699-	330.0	217.0
ACTL10_chr20:32255771-32255790+	184.0	196.0
ACTL10_chr20:32255784-32255803+	33.0	75.0
ACTL10_chr20:32255791-32255810-	138.0	155.0
ACTL10_chr20:32255978-32255997-	151.0	54.0
ACTL6A_chr3:179280869-179280888+	139.0	4.0
ACTL6A_chr3:179287924-179287943+	6.0	49.0
ACTL6A_chr3:179294060-179294079+	1.0	0.0
ACTL6B_chr7:100252650-100252669-	403.0	115.0
ACTL6B_chr7:100253067-100253086+	670.0	510.0
ACTL6B_chr7:100253409-100253428+	25.0	64.0
ACTL6B_chr7:100253970-100253989-	209.0	233.0
ACTL7A_chr9:111625183-111625202-	250.0	168.0
ACTL7A_chr9:111625553-111625572-	276.0	215.0
ACTL7A_chr9:111625668-111625687+	8.0	98.0
ACTL7A_chr9:111625856-111625875-	133.0	343.0
ACTL7B_chr9:111617056-111617075+	698.0	119.0
ACTL7B_chr9:111617493-111617512-	52.0	171.0
ACTL7B_chr9:111617850-111617869-	214.0	41.0
ACTL7B_chr9:111617895-111617914-	452.0	206.0
ACTL8_chr1:18149746-18149765-	0.0	0.0
ACTL8_chr1:18149830-18149849+	275.0	218.0
ACTL8_chr1:18152380-18152399-	239.0	191.0
ACTL8_chr1:18152419-18152438-	286.0	529.0
ACTL9_chr19:8808163-8808182+	309.0	274.0
ACTL9_chr19:8808637-8808656-	339.0	195.0
ACTL9_chr19:8808659-8808678+	290.0	268.0
ACTL9_chr19:8808693-8808712+	464.0	426.0
ACTN1_chr14:69376079-69376098+	102.0	16.0
ACTN1_chr14:69378885-69378904+	436.0	295.0
ACTN1_chr14:69387706-69387725+	410.0	254.0
ACTN1_chr14:69392313-69392332-	115.0	111.0
ACTN2_chr1:236850021-236850040+	184.0	144.0
ACTN2_chr1:236881215-236881234+	224.0	150.0
ACTN2_chr1:236882199-236882218+	498.0	172.0
ACTN2_chr1:236883460-236883479-	0.0	64.0
ACTN4_chr19:39138466-39138485+	742.0	446.0
ACTN4_chr19:39191297-39191316+	493.0	170.0
ACTN4_chr19:39191648-39191667+	213.0	199.0
ACTN4_chr19:39195585-39195604+	128.0	159.0
ACTR10_chr14:58666930-58666949+	90.0	15.0
ACTR10_chr14:58675744-58675763-	29.0	7.0
ACTR10_chr14:58678077-58678096-	6.0	112.0
ACTR10_chr14:58681980-58681999+	41.0	38.0
ACTR1A_chr10:104240898-104240917+	3.0	22.0
ACTR1A_chr10:104241764-104241783+	4.0	0.0
ACTR1A_chr10:104242753-104242772+	178.0	519.0
ACTR1A_chr10:104247999-104248018-	14.0	4.0
ACTR1B_chr2:98274905-98274924+	42.0	80.0
ACTR1B_chr2:98275406-98275425-	52.0	115.0
ACTR1B_chr2:98275820-98275839-	43.0	10.0
ACTR1B_chr2:98277103-98277122-	132.0	144.0
ACTR2_chr2:65455070-65455089+	5.0	18.0
ACTR2_chr2:65473743-65473762+	2.0	25.0
ACTR2_chr2:65480876-65480895+	25.0	55.0
ACTR2_chr2:65492190-65492209+	2.0	7.0
ACTR3B_chr7:152549208-152549227+	0.0	0.0
ACTR3B_chr7:152549304-152549323+	150.0	89.0
ACTR3B_chr7:152550658-152550677-	284.0	275.0
ACTR3B_chr7:152551617-152551636-	145.0	88.0
ACTR3C_chr7:149946109-149946128+	290.0	102.0
ACTR3C_chr7:149946115-149946134-	148.0	202.0
ACTR3_chr2:114647865-114647884+	82.0	21.0
ACTR3_chr2:114674488-114674507+	14.0	43.0
ACTR3_chr2:114684916-114684935+	104.0	59.0
ACTR3_chr2:114691942-114691961+	40.0	53.0
ACTR5_chr20:37377389-37377408-	25.0	77.0
ACTR5_chr20:37378736-37378755+	0.0	85.0
ACTR5_chr20:37380909-37380928+	24.0	29.0
ACTR5_chr20:37383741-37383760+	126.0	310.0
ACTR6_chr12:100594626-100594645+	103.0	24.0
ACTR6_chr12:100594640-100594659-	31.0	10.0
ACTR6_chr12:100613806-100613825+	53.0	215.0
ACTR6_chr12:100613845-100613864-	74.0	37.0
ACTR8_chr3:53904131-53904150-	0.0	24.0
ACTR8_chr3:53905281-53905300+	452.0	176.0
ACTR8_chr3:53911341-53911360-	7.0	23.0
ACTR8_chr3:53913977-53913996-	43.0	38.0
ACTRT1_chrX:127185281-127185300-	218.0	290.0
ACTRT1_chrX:127185452-127185471-	139.0	169.0
ACTRT1_chrX:127185485-127185504-	106.0	262.0
ACTRT1_chrX:127185555-127185574-	304.0	542.0
ACTRT2_chr1:2938344-2938363-	300.0	190.0
ACTRT2_chr1:2938930-2938949+	504.0	175.0
ACTRT2_chr1:2939177-2939196-	242.0	185.0
ACTRT2_chr1:2939362-2939381-	85.0	275.0
ACTRT3_chr3:169485446-169485465-	295.0	369.0
ACTRT3_chr3:169485669-169485688-	211.0	2.0
ACTRT3_chr3:169487151-169487170-	328.0	144.0
ACTRT3_chr3:169487287-169487306-	287.0	314.0
ACVR1B_chr12:52369267-52369286+	155.0	285.0
ACVR1B_chr12:52370177-52370196-	22.0	228.0
ACVR1B_chr12:52374910-52374929+	55.0	125.0
ACVR1B_chr12:52377786-52377805+	100.0	288.0
ACVR1C_chr2:158397618-158397637-	234.0	175.0
ACVR1C_chr2:158406728-158406747-	295.0	274.0
ACVR1C_chr2:158412795-158412814+	94.0	279.0
ACVR1C_chr2:158443842-158443861-	132.0	93.0
ACVR1_chr2:158626950-158626969+	195.0	163.0
ACVR1_chr2:158634804-158634823+	96.0	149.0
ACVR1_chr2:158637036-158637055+	192.0	234.0
ACVR1_chr2:158655959-158655978+	20.0	165.0
ACVR2A_chr2:148653966-148653985+	131.0	186.0
ACVR2A_chr2:148657446-148657465-	89.0	52.0
ACVR2A_chr2:148676086-148676105-	219.0	343.0
ACVR2A_chr2:148677887-148677906+	296.0	255.0
ACVR2B_chr3:38495826-38495845-	106.0	234.0
ACVR2B_chr3:38518855-38518874+	154.0	66.0
ACVR2B_chr3:38519384-38519403-	197.0	131.0
ACVR2B_chr3:38519761-38519780-	502.0	204.0
ACVRL1_chr12:52306276-52306295-	82.0	170.0
ACVRL1_chr12:52307066-52307085-	93.0	99.0
ACVRL1_chr12:52307442-52307461+	141.0	246.0
ACVRL1_chr12:52309021-52309040-	669.0	302.0
ACY1_chr3:52018080-52018099+	384.0	157.0
ACY1_chr3:52018083-52018102+	116.0	208.0
ACY1_chr3:52018114-52018133-	491.0	616.0
ACY1_chr3:52018140-52018159-	105.0	115.0
ACY3_chr11:67412299-67412318-	95.0	28.0
ACY3_chr11:67412581-67412600+	441.0	350.0
ACY3_chr11:67413295-67413314-	45.0	59.0
ACY3_chr11:67414310-67414329+	30.0	132.0
ACYP1_chr14:75520275-75520294-	446.0	220.0
ACYP1_chr14:75520289-75520308-	288.0	329.0
ACYP1_chr14:75520293-75520312+	366.0	258.0
ACYP1_chr14:75520313-75520332-	146.0	180.0
ACYP2_chr2:54342837-54342856-	137.0	156.0
ACYP2_chr2:54342844-54342863+	165.0	473.0
ACYP2_chr2:54365815-54365834+	109.0	156.0
ACYP2_chr2:54365839-54365858+	398.0	553.0
ADAD1_chr4:123301315-123301334+	117.0	301.0
ADAD1_chr4:123329074-123329093+	254.0	318.0
ADAD1_chr4:123333869-123333888+	437.0	269.0
ADAD1_chr4:123336539-123336558+	123.0	145.0
ADAD2_chr16:84224930-84224949-	251.0	366.0
ADAD2_chr16:84228118-84228137+	262.0	500.0
ADAD2_chr16:84228733-84228752-	335.0	923.0
ADAD2_chr16:84228927-84228946+	407.0	541.0
ADAL_chr15:43638163-43638182-	159.0	203.0
ADAL_chr15:43641221-43641240+	40.0	101.0
ADAL_chr15:43641240-43641259-	221.0	444.0
ADAL_chr15:43644079-43644098+	66.0	189.0
ADAM10_chr15:58938256-58938275-	180.0	181.0
ADAM10_chr15:58957369-58957388-	237.0	180.0
ADAM10_chr15:58971440-58971459+	155.0	164.0
ADAM10_chr15:59041691-59041710-	280.0	451.0
ADAM11_chr17:42836551-42836570+	21.0	159.0
ADAM11_chr17:42837238-42837257+	213.0	274.0
ADAM11_chr17:42847102-42847121-	536.0	196.0
ADAM11_chr17:42847364-42847383-	532.0	19.0
ADAM12_chr10:127824213-127824232-	262.0	539.0
ADAM12_chr10:127843793-127843812+	570.0	169.0
ADAM12_chr10:128018983-128019002-	438.0	262.0
ADAM12_chr10:128076637-128076656+	157.0	267.0
ADAM15_chr1:155025214-155025233-	374.0	369.0
ADAM15_chr1:155026422-155026441+	203.0	145.0
ADAM15_chr1:155026816-155026835+	77.0	5.0
ADAM15_chr1:155028277-155028296+	95.0	89.0
ADAM17_chr2:9645392-9645411-	205.0	148.0
ADAM17_chr2:9650199-9650218-	49.0	87.0
ADAM17_chr2:9658252-9658271-	27.0	1.0
ADAM17_chr2:9695687-9695706+	52.0	45.0
ADAM18_chr8:39442175-39442194+	94.0	102.0
ADAM18_chr8:39442846-39442865+	518.0	352.0
ADAM18_chr8:39467001-39467020+	354.0	167.0
ADAM18_chr8:39495174-39495193+	305.0	78.0
ADAM19_chr5:156936401-156936420+	86.0	67.0
ADAM19_chr5:156945848-156945867-	141.0	360.0
ADAM19_chr5:156946897-156946916-	245.0	416.0
ADAM19_chr5:156957824-156957843-	149.0	253.0
ADAM20_chr14:70989865-70989884-	241.0	210.0
ADAM20_chr14:70990669-70990688-	77.0	177.0
ADAM20_chr14:70991163-70991182+	74.0	97.0
ADAM20_chr14:70991436-70991455+	546.0	87.0
ADAM21_chr14:70925365-70925384+	90.0	82.0
ADAM21_chr14:70925366-70925385+	141.0	190.0
ADAM21_chr14:70925701-70925720-	114.0	121.0
ADAM21_chr14:70925954-70925973+	105.0	70.0
ADAM22_chr7:87563768-87563787+	344.0	602.0
ADAM22_chr7:87564411-87564430+	429.0	212.0
ADAM22_chr7:87607691-87607710-	114.0	126.0
ADAM22_chr7:87737506-87737525+	317.0	406.0
ADAM23_chr2:207308721-207308740-	363.0	212.0
ADAM23_chr2:207345996-207346015-	139.0	233.0
ADAM23_chr2:207395651-207395670+	133.0	49.0
ADAM23_chr2:207406811-207406830+	184.0	92.0
ADAM28_chr8:24167720-24167739-	103.0	38.0
ADAM28_chr8:24171009-24171028+	252.0	200.0
ADAM28_chr8:24188744-24188763-	166.0	170.0
ADAM28_chr8:24199143-24199162+	266.0	337.0
ADAM29_chr4:175896767-175896786-	199.0	246.0
ADAM29_chr4:175897494-175897513+	214.0	195.0
ADAM29_chr4:175898972-175898991-	140.0	498.0
ADAM29_chr4:175899041-175899060-	317.0	289.0
ADAM2_chr8:39624369-39624388-	245.0	450.0
ADAM2_chr8:39644506-39644525-	194.0	318.0
ADAM2_chr8:39678627-39678646+	175.0	175.0
ADAM2_chr8:39694657-39694676-	177.0	168.0
ADAM30_chr1:120436891-120436910+	14.0	55.0
ADAM30_chr1:120437038-120437057-	103.0	76.0
ADAM30_chr1:120437762-120437781+	215.0	215.0
ADAM30_chr1:120437946-120437965+	361.0	173.0
ADAM32_chr8:38994216-38994235+	334.0	182.0
ADAM32_chr8:39007365-39007384+	374.0	336.0
ADAM32_chr8:39008939-39008958-	95.0	81.0
ADAM32_chr8:39068772-39068791+	366.0	305.0
ADAM33_chr20:3655246-3655265-	177.0	83.0
ADAM33_chr20:3655480-3655499-	159.0	600.0
ADAM33_chr20:3655717-3655736-	52.0	102.0
ADAM33_chr20:3660146-3660165+	109.0	198.0
ADAM7_chr8:24298664-24298683-	438.0	370.0
ADAM7_chr8:24300074-24300093-	234.0	364.0
ADAM7_chr8:24342814-24342833+	162.0	239.0
ADAM7_chr8:24344731-24344750+	269.0	215.0
ADAM8_chr10:135087249-135087268+	428.0	610.0
ADAM8_chr10:135087462-135087481-	142.0	146.0
ADAM8_chr10:135087724-135087743-	248.0	609.0
ADAM8_chr10:135088999-135089018+	360.0	122.0
ADAM9_chr8:38854618-38854637-	82.0	161.0
ADAM9_chr8:38874844-38874863-	63.0	74.0
ADAM9_chr8:38883371-38883390+	287.0	200.0
ADAM9_chr8:38884274-38884293+	166.0	116.0
ADAMDEC1_chr8:24242071-24242090-	90.0	446.0
ADAMDEC1_chr8:24251607-24251626+	6.0	28.0
ADAMDEC1_chr8:24254883-24254902+	165.0	213.0
ADAMDEC1_chr8:24256533-24256552-	219.0	195.0
ADAMTS10_chr19:8661930-8661949+	434.0	428.0
ADAMTS10_chr19:8665995-8666014-	413.0	662.0
ADAMTS10_chr19:8668690-8668709-	69.0	222.0
ADAMTS10_chr19:8670101-8670120+	168.0	165.0
ADAMTS12_chr5:33684129-33684148-	0.0	0.0
ADAMTS12_chr5:33751520-33751539-	118.0	130.0
ADAMTS12_chr5:33881270-33881289-	187.0	329.0
ADAMTS12_chr5:33891947-33891966-	386.0	133.0
ADAMTS13_chr9:136287606-136287625+	271.0	276.0
ADAMTS13_chr9:136288245-136288264-	458.0	329.0
ADAMTS13_chr9:136291114-136291133+	599.0	195.0
ADAMTS13_chr9:136291394-136291413+	994.0	445.0
ADAMTS14_chr10:72432598-72432617-	212.0	192.0
ADAMTS14_chr10:72434658-72434677+	133.0	105.0
ADAMTS14_chr10:72462154-72462173+	389.0	121.0
ADAMTS14_chr10:72468398-72468417+	49.0	28.0
ADAMTS15_chr11:130319328-130319347+	136.0	94.0
ADAMTS15_chr11:130331415-130331434-	307.0	410.0
ADAMTS15_chr11:130332007-130332026+	562.0	536.0
ADAMTS15_chr11:130332644-130332663-	270.0	111.0
ADAMTS16_chr5:5146345-5146364-	319.0	348.0
ADAMTS16_chr5:5182369-5182388-	474.0	437.0
ADAMTS16_chr5:5186271-5186290+	355.0	199.0
ADAMTS16_chr5:5209326-5209345+	209.0	195.0
ADAMTS17_chr15:100739568-100739587-	166.0	323.0
ADAMTS17_chr15:100801732-100801751-	24.0	170.0
ADAMTS17_chr15:100821523-100821542-	305.0	264.0
ADAMTS17_chr15:100881412-100881431+	207.0	122.0
ADAMTS18_chr16:77401443-77401462+	116.0	83.0
ADAMTS18_chr16:77465272-77465291-	147.0	366.0
ADAMTS18_chr16:77468343-77468362+	503.0	284.0
ADAMTS18_chr16:77468560-77468579+	125.0	467.0
ADAMTS19_chr5:128797411-128797430-	525.0	44.0
ADAMTS19_chr5:128844902-128844921+	283.0	184.0
ADAMTS19_chr5:128861971-128861990+	234.0	329.0
ADAMTS19_chr5:128864308-128864327+	156.0	112.0
ADAMTS1_chr21:28212678-28212697-	211.0	79.0
ADAMTS1_chr21:28213349-28213368+	253.0	196.0
ADAMTS1_chr21:28214894-28214913+	200.0	305.0
ADAMTS1_chr21:28217255-28217274-	364.0	319.0
ADAMTS20_chr12:43847767-43847786+	107.0	149.0
ADAMTS20_chr12:43886336-43886355+	256.0	187.0
ADAMTS20_chr12:43944849-43944868-	327.0	102.0
ADAMTS20_chr12:43945692-43945711+	407.0	153.0
ADAMTS2_chr5:178585805-178585824+	111.0	141.0
ADAMTS2_chr5:178634640-178634659-	226.0	244.0
ADAMTS2_chr5:178770775-178770794-	192.0	254.0
ADAMTS2_chr5:178772316-178772335-	146.0	261.0
ADAMTS3_chr4:73185080-73185099+	273.0	128.0
ADAMTS3_chr4:73185629-73185648+	283.0	396.0
ADAMTS3_chr4:73188733-73188752-	90.0	69.0
ADAMTS3_chr4:73414256-73414275+	176.0	58.0
ADAMTS4_chr1:161163896-161163915+	114.0	145.0
ADAMTS4_chr1:161165319-161165338+	280.0	103.0
ADAMTS4_chr1:161165992-161166011+	105.0	255.0
ADAMTS4_chr1:161168231-161168250+	31.0	93.0
ADAMTS5_chr21:28306974-28306993+	403.0	614.0
ADAMTS5_chr21:28315701-28315720-	501.0	381.0
ADAMTS5_chr21:28327096-28327115-	143.0	529.0
ADAMTS5_chr21:28338314-28338333+	77.0	139.0
ADAMTS7_chr15:79082046-79082065+	100.0	178.0
ADAMTS7_chr15:79089047-79089066+	208.0	243.0
ADAMTS7_chr15:79092710-79092729+	312.0	390.0
ADAMTS7_chr15:79103555-79103574-	136.0	87.0
ADAMTS8_chr11:130284573-130284592+	125.0	374.0
ADAMTS8_chr11:130286148-130286167-	287.0	319.0
ADAMTS8_chr11:130288971-130288990-	209.0	279.0
ADAMTS8_chr11:130297984-130298003+	385.0	435.0
ADAMTS9_chr3:64644371-64644390-	166.0	176.0
ADAMTS9_chr3:64666860-64666879+	155.0	191.0
ADAMTS9_chr3:64672427-64672446+	165.0	309.0
ADAMTS9_chr3:64673226-64673245-	350.0	347.0
ADAMTSL1_chr9:18474245-18474264-	216.0	412.0
ADAMTSL1_chr9:18504832-18504851+	179.0	532.0
ADAMTSL1_chr9:18574180-18574199-	247.0	156.0
ADAMTSL1_chr9:18622271-18622290+	136.0	171.0
ADAMTSL2_chr9:136401842-136401861+	279.0	291.0
ADAMTSL2_chr9:136402539-136402558+	216.0	107.0
ADAMTSL2_chr9:136404904-136404923+	396.0	203.0
ADAMTSL2_chr9:136405801-136405820-	938.0	289.0
ADAMTSL3_chr15:84324534-84324553-	490.0	506.0
ADAMTSL3_chr15:84373176-84373195-	125.0	71.0
ADAMTSL3_chr15:84442363-84442382+	239.0	118.0
ADAMTSL3_chr15:84488656-84488675-	193.0	262.0
ADAMTSL4-AS1_chr1:150533611-150533630+	356.0	135.0
ADAMTSL4-AS1_chr1:150533673-150533692+	256.0	41.0
ADAMTSL4-AS1_chr1:150533701-150533720-	109.0	133.0
ADAMTSL4-AS1_chr1:150533781-150533800+	31.0	90.0
ADAMTSL4_chr1:150525052-150525071-	284.0	64.0
ADAMTSL4_chr1:150525700-150525719+	63.0	112.0
ADAMTSL4_chr1:150526273-150526292-	201.0	285.0
ADAMTSL4_chr1:150527945-150527964-	332.0	225.0
ADAMTSL5_chr19:1508429-1508448+	161.0	91.0
ADAMTSL5_chr19:1510168-1510187-	190.0	122.0
ADAMTSL5_chr19:1510363-1510382+	203.0	207.0
ADAMTSL5_chr19:1510691-1510710+	115.0	109.0
ADAP1_chr7:939771-939790-	162.0	124.0
ADAP1_chr7:943871-943890+	134.0	138.0
ADAP1_chr7:944728-944747-	81.0	81.0
ADAP1_chr7:966248-966267+	3.0	0.0
ADAP2_chr17:29249034-29249053-	150.0	255.0
ADAP2_chr17:29250019-29250038-	249.0	187.0
ADAP2_chr17:29253921-29253940-	37.0	81.0
ADAP2_chr17:29258927-29258946+	20.0	99.0
ADARB1_chr21:46595725-46595744+	123.0	187.0
ADARB1_chr21:46603303-46603322+	102.0	190.0
ADARB1_chr21:46604862-46604881+	222.0	816.0
ADARB1_chr21:46624577-46624596-	500.0	257.0
ADARB2_chr10:1313219-1313238-	225.0	119.0
ADARB2_chr10:1405756-1405775-	147.0	95.0
ADARB2_chr10:1421287-1421306-	123.0	91.0
ADARB2_chr10:1779309-1779328-	118.0	278.0
ADAR_chr1:154569596-154569615+	255.0	47.0
ADAR_chr1:154570937-154570956-	92.0	122.0
ADAR_chr1:154574318-154574337-	538.0	279.0
ADAR_chr1:154580474-154580493-	458.0	346.0
ADAT1_chr16:75646269-75646288-	579.0	304.0
ADAT1_chr16:75651119-75651138+	95.0	133.0
ADAT1_chr16:75652486-75652505-	60.0	360.0
ADAT1_chr16:75654668-75654687+	227.0	521.0
ADAT2_chr6:143753721-143753740+	42.0	5.0
ADAT2_chr6:143759779-143759798+	73.0	32.0
ADAT2_chr6:143771786-143771805-	106.0	79.0
ADAT3_chr19:1912358-1912377-	462.0	312.0
ADAT3_chr19:1912573-1912592-	82.0	85.0
ADAT3_chr19:1912723-1912742-	38.0	47.0
ADAT3_chr19:1913044-1913063-	26.0	47.0
ADA_chr20:43254217-43254236+	103.0	96.0
ADA_chr20:43255164-43255183-	672.0	210.0
ADA_chr20:43257752-43257771-	304.0	177.0
ADA_chr20:43280228-43280247+	188.0	318.0
ADCK1_chr14:78285377-78285396-	187.0	498.0
ADCK1_chr14:78325505-78325524+	185.0	275.0
ADCK1_chr14:78353553-78353572+	216.0	257.0
ADCK1_chr14:78374187-78374206-	150.0	138.0
ADCK2_chr7:140373232-140373251-	179.0	143.0
ADCK2_chr7:140374422-140374441-	411.0	225.0
ADCK2_chr7:140386808-140386827+	401.0	277.0
ADCK2_chr7:140390559-140390578-	131.0	115.0
ADCK3_chr1:227149098-227149117+	255.0	200.0
ADCK3_chr1:227153090-227153109+	230.0	72.0
ADCK3_chr1:227153417-227153436+	28.0	55.0
ADCK3_chr1:227165221-227165240-	321.0	85.0
ADCK4_chr19:41215981-41216000-	225.0	218.0
ADCK4_chr19:41219982-41220001+	241.0	107.0
ADCK4_chr19:41220277-41220296+	437.0	466.0
ADCK4_chr19:41220423-41220442+	276.0	294.0
ADCK5_chr8:145608306-145608325+	160.0	125.0
ADCK5_chr8:145615900-145615919-	200.0	78.0
ADCK5_chr8:145616224-145616243+	179.0	269.0
ADCY10_chr1:167830229-167830248+	126.0	73.0
ADCY10_chr1:167849355-167849374-	56.0	73.0
ADCY10_chr1:167871024-167871043-	144.0	295.0
ADCY10_chr1:167873181-167873200-	73.0	58.0
ADCY1_chr7:45614540-45614559-	110.0	141.0
ADCY1_chr7:45632432-45632451+	269.0	309.0
ADCY1_chr7:45662321-45662340+	45.0	137.0
ADCY1_chr7:45697329-45697348+	77.0	85.0
ADCY2_chr5:7396491-7396510-	310.0	232.0
ADCY2_chr5:7414834-7414853-	35.0	123.0
ADCY2_chr5:7520954-7520973-	114.0	227.0
ADCY2_chr5:7626342-7626361-	235.0	94.0
ADCY3_chr2:25062875-25062894-	334.0	299.0
ADCY3_chr2:25064124-25064143+	388.0	420.0
ADCY3_chr2:25095495-25095514-	194.0	247.0
ADCY3_chr2:25141269-25141288+	211.0	62.0
ADCY4_chr14:24801021-24801040-	58.0	189.0
ADCY4_chr14:24801760-24801779+	248.0	33.0
ADCY4_chr14:24802023-24802042-	492.0	534.0
ADCY4_chr14:24803807-24803826+	86.0	141.0
ADCY5_chr3:123049746-123049765-	156.0	90.0
ADCY5_chr3:123066678-123066697-	91.0	834.0
ADCY5_chr3:123071297-123071316-	336.0	224.0
ADCY5_chr3:123166544-123166563+	133.0	143.0
ADCY6_chr12:49170272-49170291+	127.0	295.0
ADCY6_chr12:49171000-49171019-	325.0	382.0
ADCY6_chr12:49172011-49172030+	35.0	119.0
ADCY6_chr12:49177058-49177077+	94.0	8.0
ADCY7_chr16:50322221-50322240-	250.0	193.0
ADCY7_chr16:50324544-50324563+	918.0	525.0
ADCY7_chr16:50325745-50325764-	350.0	262.0
ADCY7_chr16:50326597-50326616-	459.0	422.0
ADCY8_chr8:131949341-131949360+	112.0	153.0
ADCY8_chr8:131964199-131964218+	184.0	293.0
ADCY8_chr8:132002692-132002711+	0.0	0.0
ADCY8_chr8:132052048-132052067+	267.0	351.0
ADCY9_chr16:4042275-4042294+	68.0	37.0
ADCY9_chr16:4043483-4043502+	434.0	181.0
ADCY9_chr16:4057524-4057543-	96.0	367.0
ADCY9_chr16:4164982-4165001+	158.0	112.0
ADCYAP1R1_chr7:31104494-31104513+	112.0	164.0
ADCYAP1R1_chr7:31123766-31123785+	156.0	249.0
ADCYAP1R1_chr7:31124428-31124447-	363.0	145.0
ADCYAP1R1_chr7:31126030-31126049-	63.0	805.0
ADCYAP1_chr18:905489-905508-	316.0	401.0
ADCYAP1_chr18:908277-908296-	176.0	114.0
ADCYAP1_chr18:908278-908297-	190.0	94.0
ADCYAP1_chr18:909442-909461+	206.0	236.0
ADC_chr1:33557764-33557783+	320.0	108.0
ADC_chr1:33560266-33560285-	125.0	122.0
ADC_chr1:33562448-33562467+	362.0	160.0
ADC_chr1:33563683-33563702-	77.0	79.0
ADD1_chr4:2877777-2877796+	678.0	240.0
ADD1_chr4:2883760-2883779-	260.0	268.0
ADD1_chr4:2895739-2895758+	27.0	68.0
ADD1_chr4:2899948-2899967-	449.0	356.0
ADD2_chr2:70919601-70919620+	114.0	73.0
ADD2_chr2:70923468-70923487-	76.0	216.0
ADD2_chr2:70931496-70931515+	220.0	217.0
ADD2_chr2:70933399-70933418-	506.0	487.0
ADD3_chr10:111860412-111860431+	148.0	321.0
ADD3_chr10:111878360-111878379+	236.0	170.0
ADD3_chr10:111878976-111878995-	192.0	293.0
ADD3_chr10:111879256-111879275+	301.0	113.0
ADGB_chr6:146978024-146978043-	625.0	487.0
ADGB_chr6:147012372-147012391-	705.0	283.0
ADGB_chr6:147022114-147022133-	274.0	196.0
ADGB_chr6:147054371-147054390-	109.0	211.0
ADH1A_chr4:100201303-100201322-	291.0	341.0
ADH1A_chr4:100205610-100205629+	183.0	108.0
ADH1A_chr4:100205760-100205779-	353.0	442.0
ADH1A_chr4:100205924-100205943+	186.0	362.0
ADH1B_chr4:100237102-100237121+	413.0	197.0
ADH1B_chr4:100237103-100237122+	53.0	93.0
ADH1B_chr4:100237259-100237278-	116.0	200.0
ADH1B_chr4:100239287-100239306+	610.0	529.0
ADH4_chr4:100052889-100052908+	192.0	154.0
ADH4_chr4:100057619-100057638-	123.0	43.0
ADH4_chr4:100062715-100062734-	156.0	76.0
ADH4_chr4:100063905-100063924-	211.0	327.0
ADH5_chr4:100003128-100003147-	7.0	5.0
ADH5_chr4:100003238-100003257+	214.0	80.0
ADH5_chr4:99997492-99997511-	63.0	39.0
ADH5_chr4:99998060-99998079-	295.0	525.0
ADH6_chr4:100129953-100129972-	91.0	243.0
ADH6_chr4:100131251-100131270+	56.0	186.0
ADH6_chr4:100131611-100131630+	87.0	166.0
ADH6_chr4:100137393-100137412-	46.0	304.0
ADH7_chr4:100341730-100341749-	62.0	349.0
ADH7_chr4:100348942-100348961+	182.0	212.0
ADH7_chr4:100349758-100349777+	167.0	114.0
ADH7_chr4:100350736-100350755-	270.0	259.0
ADHFE1_chr8:67352403-67352422-	294.0	211.0
ADHFE1_chr8:67356954-67356973+	661.0	350.0
ADHFE1_chr8:67357563-67357582-	78.0	353.0
ADHFE1_chr8:67361111-67361130+	194.0	368.0
ADI1_chr2:3502752-3502771+	200.0	98.0
ADI1_chr2:3504596-3504615-	119.0	139.0
ADI1_chr2:3504666-3504685-	75.0	128.0
ADI1_chr2:3517682-3517701-	49.0	17.0
ADIG_chr20:37209896-37209915+	416.0	518.0
ADIG_chr20:37209915-37209934-	154.0	1935.0
ADIG_chr20:37209962-37209981-	168.0	144.0
ADIG_chr20:37209996-37210015+	281.0	143.0
ADIPOQ_chr3:186570902-186570921+	240.0	157.0
ADIPOQ_chr3:186570960-186570979+	238.0	319.0
ADIPOQ_chr3:186572198-186572217-	334.0	433.0
ADIPOQ_chr3:186572271-186572290+	40.0	419.0
ADIPOR1_chr1:202911287-202911306-	57.0	172.0
ADIPOR1_chr1:202912969-202912988+	219.0	43.0
ADIPOR1_chr1:202915619-202915638+	21.0	87.0
ADIPOR1_chr1:202917461-202917480-	70.0	78.0
ADIPOR2_chr12:1887049-1887068-	3377.0	4382.0
ADIPOR2_chr12:1889762-1889781+	2931.0	3166.0
ADIPOR2_chr12:1893086-1893105+	2471.0	3396.0
ADIPOR2_chr12:1895184-1895203-	2825.0	1847.0
ADIRF_chr10:88728319-88728338+	500.0	110.0
ADIRF_chr10:88729985-88730004+	268.0	110.0
ADIRF_chr10:88729988-88730007+	16.0	27.0
ADIRF_chr10:88729990-88730009+	261.0	198.0
ADK_chr10:75911080-75911099+	313.0	79.0
ADK_chr10:75960553-75960572-	238.0	206.0
ADK_chr10:75984323-75984342+	379.0	273.0
ADK_chr10:76074450-76074469+	169.0	163.0
ADM2_chr22:50920299-50920318-	212.0	148.0
ADM2_chr22:50920336-50920355-	154.0	171.0
ADM2_chr22:50921112-50921131-	686.0	324.0
ADM2_chr22:50921179-50921198-	144.0	278.0
ADM5_chr19:50193118-50193137-	99.0	88.0
ADM5_chr19:50193411-50193430-	17.0	22.0
ADM5_chr19:50193513-50193532+	362.0	192.0
ADM5_chr19:50193642-50193661-	231.0	157.0
ADM_chr11:10327264-10327283-	290.0	211.0
ADM_chr11:10327298-10327317-	189.0	167.0
ADM_chr11:10327558-10327577-	363.0	670.0
ADM_chr11:10327945-10327964-	190.0	60.0
ADNP2_chr18:77894191-77894210+	630.0	326.0
ADNP2_chr18:77895126-77895145+	84.0	105.0
ADNP2_chr18:77895659-77895678+	291.0	261.0
ADNP2_chr18:77896031-77896050-	170.0	141.0
ADNP_chr20:49508526-49508545-	63.0	68.0
ADNP_chr20:49509654-49509673-	202.0	116.0
ADNP_chr20:49509922-49509941+	167.0	210.0
ADNP_chr20:49510099-49510118-	132.0	71.0
ADORA1_chr1:203098163-203098182-	225.0	629.0
ADORA1_chr1:203098290-203098309-	136.0	166.0
ADORA1_chr1:203134621-203134640-	214.0	274.0
ADORA1_chr1:203134904-203134923-	67.0	135.0
ADORA2A_chr22:24829438-24829457-	130.0	130.0
ADORA2A_chr22:24829597-24829616-	113.0	149.0
ADORA2A_chr22:24836669-24836688+	94.0	195.0
ADORA2A_chr22:24836851-24836870+	50.0	94.0
ADORA2B_chr17:15848654-15848673-	371.0	434.0
ADORA2B_chr17:15848756-15848775-	35.0	217.0
ADORA2B_chr17:15878319-15878338+	200.0	92.0
ADORA2B_chr17:15878520-15878539-	494.0	442.0
ADORA3_chr1:112042941-112042960+	154.0	157.0
ADORA3_chr1:112042943-112042962+	8.0	56.0
ADORA3_chr1:112045647-112045666+	209.0	327.0
ADORA3_chr1:112045756-112045775+	11.0	74.0
ADO_chr10:64565219-64565238+	365.0	194.0
ADO_chr10:64565332-64565351+	4.0	25.0
ADO_chr10:64565392-64565411+	1099.0	444.0
ADO_chr10:64565494-64565513+	67.0	155.0
ADPGK_chr15:73045205-73045224+	56.0	211.0
ADPGK_chr15:73047948-73047967+	169.0	141.0
ADPGK_chr15:73048610-73048629-	115.0	54.0
ADPGK_chr15:73075964-73075983+	495.0	391.0
ADPRHL1_chr13:114083361-114083380+	226.0	300.0
ADPRHL1_chr13:114088102-114088121-	452.0	371.0
ADPRHL1_chr13:114098828-114098847-	327.0	331.0
ADPRHL1_chr13:114107631-114107650-	187.0	114.0
ADPRHL2_chr1:36554564-36554583-	101.0	104.0
ADPRHL2_chr1:36556887-36556906-	115.0	195.0
ADPRHL2_chr1:36557232-36557251+	109.0	111.0
ADPRHL2_chr1:36557551-36557570-	105.0	335.0
ADPRH_chr3:119301047-119301066+	278.0	71.0
ADPRH_chr3:119305180-119305199-	343.0	404.0
ADPRH_chr3:119305384-119305403+	114.0	162.0
ADPRH_chr3:119306548-119306567-	303.0	255.0
ADPRM_chr17:10614178-10614197-	203.0	203.0
ADPRM_chr17:10614217-10614236-	90.0	454.0
ADPRM_chr17:10614258-10614277+	229.0	209.0
ADPRM_chr17:10614358-10614377-	337.0	219.0
ADRA1A_chr8:26627835-26627854+	126.0	113.0
ADRA1A_chr8:26627981-26628000+	155.0	155.0
ADRA1A_chr8:26722187-26722206+	138.0	223.0
ADRA1A_chr8:26722235-26722254+	16.0	21.0
ADRA1B_chr5:159344638-159344657+	198.0	155.0
ADRA1B_chr5:159344779-159344798+	266.0	277.0
ADRA1B_chr5:159399248-159399267-	248.0	269.0
ADRA1B_chr5:159399447-159399466-	387.0	388.0
ADRA1D_chr20:4202319-4202338-	46.0	142.0
ADRA1D_chr20:4202589-4202608+	47.0	197.0
ADRA1D_chr20:4229065-4229084+	23.0	77.0
ADRA1D_chr20:4229397-4229416-	205.0	124.0
ADRA2A_chr10:112837763-112837782+	296.0	377.0
ADRA2A_chr10:112838301-112838320-	448.0	263.0
ADRA2A_chr10:112838313-112838332+	196.0	279.0
ADRA2A_chr10:112838995-112839014-	175.0	80.0
ADRA2B_chr2:96781056-96781075+	40.0	142.0
ADRA2B_chr2:96781343-96781362+	167.0	147.0
ADRA2B_chr2:96781384-96781403-	300.0	119.0
ADRA2B_chr2:96781448-96781467+	251.0	252.0
ADRA2C_chr4:3768848-3768867-	191.0	164.0
ADRA2C_chr4:3768892-3768911-	561.0	259.0
ADRA2C_chr4:3769185-3769204+	78.0	247.0
ADRA2C_chr4:3769391-3769410-	94.0	31.0
ADRB1_chr10:115804139-115804158-	127.0	256.0
ADRB1_chr10:115804260-115804279-	161.0	281.0
ADRB1_chr10:115804562-115804581-	241.0	125.0
ADRB1_chr10:115804799-115804818+	181.0	181.0
ADRB2_chr5:148206567-148206586-	155.0	189.0
ADRB2_chr5:148206760-148206779+	415.0	530.0
ADRB2_chr5:148207028-148207047-	1.0	2.0
ADRB2_chr5:148207029-148207048-	285.0	366.0
ADRB3_chr8:37823312-37823331-	197.0	189.0
ADRB3_chr8:37823389-37823408+	80.0	337.0
ADRB3_chr8:37823469-37823488+	154.0	109.0
ADRB3_chr8:37823679-37823698+	360.0	502.0
ADRBK1_chr11:67034200-67034219+	972.0	349.0
ADRBK1_chr11:67044752-67044771+	447.0	427.0
ADRBK1_chr11:67046723-67046742+	227.0	76.0
ADRBK1_chr11:67046894-67046913+	191.0	229.0
ADRBK2_chr22:26099522-26099541+	158.0	241.0
ADRBK2_chr22:26100151-26100170+	239.0	247.0
ADRBK2_chr22:26110395-26110414+	441.0	467.0
ADRBK2_chr22:26114224-26114243+	188.0	142.0
ADRM1_chr20:60878705-60878724+	329.0	553.0
ADRM1_chr20:60879572-60879591-	995.0	834.0
ADRM1_chr20:60881341-60881360-	647.0	730.0
ADRM1_chr20:60881744-60881763-	565.0	537.0
ADSL_chr22:40742630-40742649-	34.0	0.0
ADSL_chr22:40745889-40745908+	3.0	6.0
ADSL_chr22:40750259-40750278-	267.0	1.0
ADSL_chr22:40754885-40754904-	3.0	16.0
ADSSL1_chr14:105190592-105190611+	100.0	157.0
ADSSL1_chr14:105201362-105201381+	235.0	199.0
ADSSL1_chr14:105207001-105207020-	260.0	120.0
ADSSL1_chr14:105207459-105207478+	221.0	337.0
ADSS_chr1:244581001-244581020-	30.0	24.0
ADSS_chr1:244583555-244583574+	107.0	86.0
ADSS_chr1:244587632-244587651-	0.0	15.0
ADSS_chr1:244615095-244615114-	139.0	11.0
ADTRP_chr6:11723651-11723670+	459.0	263.0
ADTRP_chr6:11735878-11735897+	194.0	269.0
ADTRP_chr6:11766531-11766550+	236.0	247.0
ADTRP_chr6:11778972-11778991+	192.0	252.0
AEBP1_chr7:44144361-44144380+	173.0	70.0
AEBP1_chr7:44146281-44146300+	77.0	331.0
AEBP1_chr7:44147054-44147073+	156.0	90.0
AEBP1_chr7:44147238-44147257+	125.0	271.0
AEBP2_chr12:19592796-19592815+	270.0	182.0
AEBP2_chr12:19593165-19593184+	230.0	364.0
AEBP2_chr12:19615466-19615485+	258.0	429.0
AEBP2_chr12:19615467-19615486+	2.0	4.0
AEN_chr15:89169535-89169554+	295.0	139.0
AEN_chr15:89169898-89169917-	103.0	191.0
AEN_chr15:89172579-89172598-	191.0	257.0
AEN_chr15:89173460-89173479+	290.0	506.0
AES_chr19:3053860-3053879-	20.0	515.0
AES_chr19:3054162-3054181-	222.0	231.0
AES_chr19:3055688-3055707-	177.0	172.0
AES_chr19:3061196-3061215+	204.0	249.0
AFAP1L1_chr5:148651526-148651545+	98.0	59.0
AFAP1L1_chr5:148679115-148679134-	260.0	270.0
AFAP1L1_chr5:148679860-148679879+	240.0	187.0
AFAP1L1_chr5:148689665-148689684+	117.0	92.0
AFAP1L2_chr10:116075432-116075451-	409.0	987.0
AFAP1L2_chr10:116082976-116082995+	203.0	99.0
AFAP1L2_chr10:116091629-116091648-	248.0	89.0
AFAP1L2_chr10:116100377-116100396+	74.0	48.0
AFAP1_chr4:7840312-7840331-	100.0	112.0
AFAP1_chr4:7844908-7844927-	93.0	82.0
AFAP1_chr4:7870355-7870374-	138.0	276.0
AFAP1_chr4:7873662-7873681+	254.0	574.0
AFF1_chr4:87968580-87968599-	443.0	274.0
AFF1_chr4:88036365-88036384+	64.0	168.0
AFF1_chr4:88047354-88047373+	79.0	68.0
AFF1_chr4:88055809-88055828-	87.0	465.0
AFF2_chrX:147743753-147743772+	137.0	159.0
AFF2_chrX:147924509-147924528-	429.0	430.0
AFF2_chrX:148035138-148035157+	298.0	74.0
AFF2_chrX:148037778-148037797-	97.0	201.0
AFF3_chr2:100368726-100368745+	114.0	52.0
AFF3_chr2:100623135-100623154-	277.0	128.0
AFF3_chr2:100623711-100623730+	66.0	92.0
AFF3_chr2:100625364-100625383-	93.0	127.0
AFF4_chr5:132233923-132233942+	81.0	30.0
AFF4_chr5:132234813-132234832-	126.0	203.0
AFF4_chr5:132262856-132262875+	145.0	114.0
AFF4_chr5:132269977-132269996+	194.0	465.0
AFG3L2_chr18:12359987-12360006-	94.0	127.0
AFG3L2_chr18:12366999-12367018-	83.0	4.0
AFG3L2_chr18:12367293-12367312-	0.0	0.0
AFG3L2_chr18:12376955-12376974+	21.0	223.0
AFMID_chr17:76183494-76183513-	87.0	379.0
AFMID_chr17:76187075-76187094-	286.0	73.0
AFMID_chr17:76198601-76198620-	110.0	264.0
AFMID_chr17:76198792-76198811+	116.0	212.0
AFM_chr4:74347551-74347570+	612.0	641.0
AFM_chr4:74354455-74354474+	353.0	373.0
AFM_chr4:74364872-74364891-	131.0	107.0
AFM_chr4:74365762-74365781+	245.0	610.0
AFP_chr4:74303967-74303986+	176.0	282.0
AFP_chr4:74310789-74310808+	286.0	141.0
AFP_chr4:74313238-74313257+	216.0	315.0
AFP_chr4:74315083-74315102-	169.0	225.0
AFTPH_chr2:64779464-64779483+	48.0	72.0
AFTPH_chr2:64796330-64796349-	280.0	201.0
AFTPH_chr2:64800144-64800163-	492.0	630.0
AFTPH_chr2:64819053-64819072+	126.0	216.0
AGAP1_chr2:236403384-236403403-	491.0	163.0
AGAP1_chr2:236617829-236617848-	375.0	476.0
AGAP1_chr2:236626204-236626223+	280.0	404.0
AGAP1_chr2:236653349-236653368-	825.0	745.0
AGAP2_chr12:58126631-58126650-	147.0	143.0
AGAP2_chr12:58127857-58127876+	198.0	215.0
AGAP2_chr12:58128119-58128138-	91.0	9.0
AGAP2_chr12:58131425-58131444-	112.0	90.0
AGAP3_chr7:150784050-150784069-	391.0	414.0
AGAP3_chr7:150814199-150814218+	198.0	244.0
AGAP3_chr7:150814531-150814550-	87.0	124.0
AGAP3_chr7:150814733-150814752-	168.0	447.0
AGA_chr4:178355553-178355572+	223.0	18.0
AGA_chr4:178357469-178357488-	369.0	359.0
AGA_chr4:178361559-178361578-	281.0	398.0
AGA_chr4:178363452-178363471+	213.0	154.0
AGBL1_chr15:86697720-86697739+	131.0	148.0
AGBL1_chr15:86702180-86702199+	79.0	152.0
AGBL1_chr15:86790910-86790929+	93.0	62.0
AGBL1_chr15:86800171-86800190-	263.0	95.0
AGBL2_chr11:47701579-47701598+	311.0	112.0
AGBL2_chr11:47703519-47703538+	208.0	464.0
AGBL2_chr11:47712350-47712369-	106.0	329.0
AGBL2_chr11:47731944-47731963-	193.0	251.0
AGBL3_chr7:134678364-134678383+	273.0	461.0
AGBL3_chr7:134701822-134701841+	785.0	323.0
AGBL3_chr7:134717701-134717720+	108.0	84.0
AGBL3_chr7:134718941-134718960+	109.0	21.0
AGBL4_chr1:49100211-49100230+	283.0	61.0
AGBL4_chr1:49119058-49119077+	73.0	163.0
AGBL4_chr1:49128854-49128873-	233.0	224.0
AGBL4_chr1:50317144-50317163+	260.0	219.0
AGBL5_chr2:27275889-27275908-	294.0	695.0
AGBL5_chr2:27276434-27276453-	193.0	105.0
AGBL5_chr2:27277522-27277541-	50.0	44.0
AGBL5_chr2:27277953-27277972+	108.0	200.0
AGER_chr6:32150412-32150431-	271.0	60.0
AGER_chr6:32151117-32151136-	229.0	199.0
AGER_chr6:32151454-32151473+	347.0	383.0
AGER_chr6:32151699-32151718-	181.0	218.0
AGFG1_chr2:228337277-228337296-	552.0	252.0
AGFG1_chr2:228356265-228356284+	222.0	178.0
AGFG1_chr2:228388488-228388507+	534.0	689.0
AGFG1_chr2:228389482-228389501-	838.0	971.0
AGFG2_chr7:100137107-100137126-	37.0	372.0
AGFG2_chr7:100146509-100146528+	2.0	23.0
AGFG2_chr7:100148090-100148109+	145.0	67.0
AGFG2_chr7:100151063-100151082-	33.0	63.0
AGGF1_chr5:76326780-76326799+	147.0	372.0
AGGF1_chr5:76330313-76330332+	630.0	144.0
AGGF1_chr5:76332415-76332434-	200.0	134.0
AGGF1_chr5:76342295-76342314+	113.0	112.0
AGK_chr7:141311046-141311065+	331.0	368.0
AGK_chr7:141315278-141315297-	290.0	135.0
AGK_chr7:141333725-141333744+	139.0	121.0
AGK_chr7:141341177-141341196+	62.0	35.0
AGL_chr1:100327889-100327908-	68.0	216.0
AGL_chr1:100329968-100329987-	55.0	52.0
AGL_chr1:100340944-100340963+	132.0	249.0
AGL_chr1:100342032-100342051+	126.0	147.0
AGMAT_chr1:15905470-15905489-	63.0	122.0
AGMAT_chr1:15906599-15906618-	16.0	99.0
AGMAT_chr1:15909671-15909690+	242.0	229.0
AGMAT_chr1:15911206-15911225+	247.0	128.0
AGMO_chr7:15405805-15405824+	449.0	136.0
AGMO_chr7:15433771-15433790+	151.0	264.0
AGMO_chr7:15584444-15584463+	582.0	398.0
AGMO_chr7:15584456-15584475+	94.0	213.0
AGO1_chr1:36349019-36349038+	98.0	16.0
AGO1_chr1:36354152-36354171+	212.0	402.0
AGO1_chr1:36358246-36358265+	408.0	358.0
AGO1_chr1:36358801-36358820-	348.0	306.0
AGO2_chr8:141569522-141569541-	108.0	28.0
AGO2_chr8:141570579-141570598+	307.0	148.0
AGO2_chr8:141572623-141572642-	729.0	289.0
AGO2_chr8:141595232-141595251-	634.0	385.0
AGO3_chr1:36397025-36397044+	267.0	367.0
AGO3_chr1:36411322-36411341+	408.0	375.0
AGO3_chr1:36437795-36437814-	48.0	121.0
AGO3_chr1:36439017-36439036+	66.0	53.0
AGO4_chr1:36282488-36282507-	198.0	39.0
AGO4_chr1:36288460-36288479+	177.0	65.0
AGO4_chr1:36291088-36291107-	262.0	155.0
AGO4_chr1:36291314-36291333-	8.0	74.0
AGPAT1_chr6:32137997-32138016-	101.0	75.0
AGPAT1_chr6:32138255-32138274-	33.0	160.0
AGPAT1_chr6:32138746-32138765+	27.0	34.0
AGPAT1_chr6:32139097-32139116+	183.0	84.0
AGPAT2_chr9:139569226-139569245+	795.0	1246.0
AGPAT2_chr9:139571110-139571129-	282.0	215.0
AGPAT2_chr9:139571565-139571584+	867.0	512.0
AGPAT2_chr9:139581666-139581685+	642.0	678.0
AGPAT3_chr21:45379579-45379598-	71.0	37.0
AGPAT3_chr21:45387870-45387889+	626.0	296.0
AGPAT3_chr21:45389094-45389113+	9.0	79.0
AGPAT3_chr21:45390661-45390680+	225.0	262.0
AGPAT4_chr6:161574474-161574493-	39.0	54.0
AGPAT4_chr6:161575270-161575289-	66.0	63.0
AGPAT4_chr6:161587285-161587304+	80.0	71.0
AGPAT4_chr6:161653218-161653237+	351.0	319.0
AGPAT5_chr8:6566381-6566400+	90.0	56.0
AGPAT5_chr8:6566401-6566420-	96.0	44.0
AGPAT5_chr8:6605298-6605317+	230.0	260.0
AGPAT5_chr8:6605327-6605346+	201.0	70.0
AGPAT6_chr8:41456777-41456796-	135.0	30.0
AGPAT6_chr8:41466966-41466985-	453.0	318.0
AGPAT6_chr8:41468285-41468304+	97.0	182.0
AGPAT6_chr8:41469746-41469765-	128.0	550.0
AGPAT9_chr4:84457813-84457832-	56.0	243.0
AGPAT9_chr4:84502829-84502848+	217.0	288.0
AGPAT9_chr4:84508416-84508435-	70.0	93.0
AGPAT9_chr4:84515995-84516014+	59.0	225.0
AGPS_chr2:178257505-178257524+	106.0	0.0
AGPS_chr2:178299112-178299131-	110.0	390.0
AGPS_chr2:178301507-178301526-	257.0	171.0
AGPS_chr2:178388509-178388528+	24.0	89.0
AGR2_chr7:16834619-16834638+	128.0	207.0
AGR2_chr7:16839361-16839380+	85.0	105.0
AGR2_chr7:16840777-16840796-	183.0	140.0
AGR2_chr7:16841265-16841284+	361.0	401.0
AGR3_chr7:16900140-16900159-	226.0	138.0
AGR3_chr7:16902237-16902256+	86.0	168.0
AGR3_chr7:16918133-16918152+	309.0	292.0
AGR3_chr7:16918224-16918243-	547.0	564.0
AGRN_chr1:955702-955721+	18.0	46.0
AGRN_chr1:976076-976095+	66.0	58.0
AGRN_chr1:979295-979314-	534.0	766.0
AGRN_chr1:979301-979320+	201.0	384.0
AGRP_chr16:67516599-67516618+	346.0	408.0
AGRP_chr16:67516673-67516692+	643.0	326.0
AGRP_chr16:67516916-67516935+	208.0	351.0
AGRP_chr16:67517272-67517291+	417.0	568.0
AGTPBP1_chr9:88193948-88193967-	13.0	80.0
AGTPBP1_chr9:88201836-88201855-	160.0	235.0
AGTPBP1_chr9:88203269-88203288+	396.0	298.0
AGTPBP1_chr9:88247656-88247675-	263.0	397.0
AGTR1_chr3:148459071-148459090+	162.0	183.0
AGTR1_chr3:148459082-148459101+	212.0	36.0
AGTR1_chr3:148459142-148459161-	55.0	206.0
AGTR1_chr3:148459473-148459492+	201.0	381.0
AGTR2_chrX:115303580-115303599-	360.0	404.0
AGTR2_chrX:115303776-115303795+	546.0	304.0
AGTR2_chrX:115304029-115304048-	326.0	158.0
AGTR2_chrX:115304030-115304049-	473.0	291.0
AGTRAP_chr1:11807529-11807548-	546.0	379.0
AGTRAP_chr1:11807553-11807572-	171.0	228.0
AGTRAP_chr1:11808535-11808554-	130.0	27.0
AGTRAP_chr1:11810221-11810240+	341.0	56.0
AGT_chr1:230838952-230838971+	276.0	335.0
AGT_chr1:230839996-230840015+	63.0	159.0
AGT_chr1:230841923-230841942-	164.0	170.0
AGT_chr1:230845883-230845902+	267.0	177.0
AGXT2_chr5:35035344-35035363+	287.0	319.0
AGXT2_chr5:35039562-35039581-	322.0	535.0
AGXT2_chr5:35040690-35040709+	253.0	363.0
AGXT2_chr5:35047945-35047964+	322.0	733.0
AGXT_chr2:241808414-241808433+	287.0	234.0
AGXT_chr2:241808658-241808677+	458.0	347.0
AGXT_chr2:241810095-241810114+	422.0	177.0
AGXT_chr2:241810787-241810806+	177.0	456.0
AHCTF1_chr1:247068867-247068886+	0.0	0.0
AHCTF1_chr1:247070943-247070962+	263.0	161.0
AHCTF1_chr1:247076640-247076659-	12.0	28.0
AHCTF1_chr1:247094451-247094470+	292.0	267.0
AHCYL1_chr1:110527686-110527705+	473.0	339.0
AHCYL1_chr1:110551747-110551766-	122.0	440.0
AHCYL1_chr1:110553882-110553901+	80.0	70.0
AHCYL1_chr1:110555063-110555082+	305.0	380.0
AHCYL2_chr7:128865147-128865166-	423.0	282.0
AHCYL2_chr7:129028918-129028937+	196.0	250.0
AHCYL2_chr7:129046253-129046272-	122.0	177.0
AHCYL2_chr7:129049344-129049363+	181.0	194.0
AHCY_chr20:32878140-32878159-	97.0	291.0
AHCY_chr20:32878571-32878590+	123.0	49.0
AHCY_chr20:32880214-32880233-	39.0	85.0
AHCY_chr20:32883248-32883267-	37.0	29.0
AHDC1_chr1:27874090-27874109-	716.0	481.0
AHDC1_chr1:27874624-27874643-	269.0	182.0
AHDC1_chr1:27875317-27875336-	89.0	140.0
AHDC1_chr1:27878349-27878368+	224.0	267.0
AHI1_chr6:135759603-135759622+	0.0	0.0
AHI1_chr6:135763724-135763743+	76.0	50.0
AHI1_chr6:135768152-135768171-	26.0	240.0
AHI1_chr6:135787198-135787217+	284.0	334.0
AHNAK2_chr14:105409002-105409021+	349.0	151.0
AHNAK2_chr14:105409180-105409199-	81.0	137.0
AHNAK2_chr14:105409181-105409200-	139.0	133.0
AHNAK2_chr14:105417595-105417614-	74.0	199.0
AHNAK_chr11:62295649-62295668+	273.0	271.0
AHNAK_chr11:62296503-62296522-	274.0	168.0
AHNAK_chr11:62297739-62297758-	64.0	128.0
AHNAK_chr11:62298435-62298454-	204.0	237.0
AHRR_chr5:344011-344030+	148.0	96.0
AHRR_chr5:354004-354023-	22.0	404.0
AHRR_chr5:376769-376788-	74.0	66.0
AHRR_chr5:422964-422983-	205.0	233.0
AHR_chr7:17338914-17338933+	392.0	111.0
AHR_chr7:17349586-17349605+	108.0	153.0
AHR_chr7:17362193-17362212+	24.0	31.0
AHR_chr7:17370396-17370415-	125.0	30.0
AHSA1_chr14:77926080-77926099+	57.0	68.0
AHSA1_chr14:77928564-77928583+	373.0	392.0
AHSA1_chr14:77929008-77929027+	44.0	108.0
AHSA1_chr14:77930950-77930969-	251.0	291.0
AHSA2_chr2:61411872-61411891+	128.0	174.0
AHSA2_chr2:61411914-61411933+	248.0	20.0
AHSA2_chr2:61412636-61412655+	176.0	30.0
AHSA2_chr2:61412663-61412682+	115.0	118.0
AHSG_chr3:186330941-186330960-	223.0	240.0
AHSG_chr3:186333481-186333500-	255.0	132.0
AHSG_chr3:186334965-186334984+	0.0	0.0
AHSG_chr3:186336344-186336363-	315.0	292.0
AHSP_chr16:31539479-31539498+	76.0	197.0
AHSP_chr16:31539802-31539821+	339.0	151.0
AHSP_chr16:31539805-31539824+	254.0	104.0
AHSP_chr16:31539886-31539905+	181.0	150.0
AICDA_chr12:8756911-8756930+	22.0	67.0
AICDA_chr12:8757868-8757887-	109.0	178.0
AICDA_chr12:8758051-8758070+	37.0	55.0
AICDA_chr12:8759593-8759612-	343.0	261.0
AIDA_chr1:222843475-222843494+	46.0	155.0
AIDA_chr1:222849547-222849566-	298.0	184.0
AIDA_chr1:222885588-222885607-	228.0	256.0
AIDA_chr1:222885639-222885658+	467.0	379.0
AIF1L_chr9:133972210-133972229+	174.0	549.0
AIF1L_chr9:133972229-133972248+	242.0	79.0
AIF1L_chr9:133993211-133993230+	344.0	192.0
AIF1L_chr9:133995689-133995708+	353.0	249.0
AIF1_chr6:31583100-31583119+	286.0	235.0
AIF1_chr6:31584189-31584208+	367.0	157.0
AIF1_chr6:31584197-31584216+	125.0	84.0
AIF1_chr6:31584646-31584665-	461.0	377.0
AIFM1_chrX:129271071-129271090-	20.0	95.0
AIFM1_chrX:129281488-129281507-	98.0	201.0
AIFM1_chrX:129290561-129290580-	162.0	134.0
AIFM1_chrX:129299556-129299575+	120.0	201.0
AIFM2_chr10:71880331-71880350-	153.0	155.0
AIFM2_chr10:71880917-71880936+	112.0	8.0
AIFM2_chr10:71883220-71883239-	28.0	67.0
AIFM2_chr10:71883681-71883700+	75.0	61.0
AIFM3_chr22:21327699-21327718+	458.0	325.0
AIFM3_chr22:21328116-21328135-	186.0	481.0
AIFM3_chr22:21328383-21328402-	235.0	168.0
AIFM3_chr22:21328839-21328858-	426.0	248.0
AIG1_chr6:143382147-143382166+	433.0	400.0
AIG1_chr6:143382166-143382185-	256.0	371.0
AIG1_chr6:143486299-143486318+	276.0	257.0
AIG1_chr6:143654462-143654481+	213.0	196.0
AIM1L_chr1:26664486-26664505+	235.0	146.0
AIM1L_chr1:26665851-26665870-	68.0	23.0
AIM1L_chr1:26669345-26669364-	79.0	63.0
AIM1L_chr1:26670255-26670274+	73.0	237.0
AIM1_chr6:106960384-106960403+	78.0	195.0
AIM1_chr6:106968929-106968948+	258.0	543.0
AIM1_chr6:106992506-106992525+	20.0	132.0
AIM1_chr6:107000057-107000076+	704.0	269.0
AIM2_chr1:159033275-159033294-	56.0	107.0
AIM2_chr1:159033418-159033437-	123.0	267.0
AIM2_chr1:159035869-159035888-	79.0	268.0
AIM2_chr1:159036104-159036123-	284.0	44.0
AIMP1_chr4:107249253-107249272-	299.0	148.0
AIMP1_chr4:107252899-107252918-	34.0	23.0
AIMP1_chr4:107253016-107253035-	441.0	200.0
AIMP1_chr4:107258079-107258098+	98.0	138.0
AIMP2_chr7:6049080-6049099-	85.0	279.0
AIMP2_chr7:6049090-6049109+	87.0	51.0
AIMP2_chr7:6054938-6054957+	81.0	65.0
AIMP2_chr7:6057572-6057591-	606.0	363.0
AIPL1_chr17:6329977-6329996-	169.0	215.0
AIPL1_chr17:6330278-6330297+	233.0	314.0
AIPL1_chr17:6331645-6331664+	159.0	140.0
AIPL1_chr17:6338339-6338358-	376.0	165.0
AIP_chr11:67250675-67250694+	688.0	302.0
AIP_chr11:67254604-67254623-	181.0	104.0
AIP_chr11:67256767-67256786+	162.0	295.0
AIP_chr11:67257574-67257593+	199.0	120.0
AIRE_chr21:45705928-45705947+	348.0	163.0
AIRE_chr21:45706547-45706566+	68.0	143.0
AIRE_chr21:45707447-45707466+	333.0	380.0
AIRE_chr21:45709643-45709662+	355.0	428.0
AJAP1_chr1:4772128-4772147+	444.0	639.0
AJAP1_chr1:4772200-4772219-	148.0	114.0
AJAP1_chr1:4832535-4832554+	161.0	263.0
AJAP1_chr1:4834499-4834518+	424.0	241.0
AJUBA_chr14:23443274-23443293+	398.0	474.0
AJUBA_chr14:23444212-23444231+	200.0	237.0
AJUBA_chr14:23447557-23447576+	90.0	124.0
AJUBA_chr14:23451097-23451116+	99.0	319.0
AK1_chr9:130630709-130630728-	489.0	289.0
AK1_chr9:130634163-130634182-	236.0	25.0
AK1_chr9:130635019-130635038-	289.0	169.0
AK1_chr9:130635308-130635327-	42.0	45.0
AK2_chr1:33478836-33478855+	9.0	0.0
AK2_chr1:33478890-33478909-	13.0	68.0
AK2_chr1:33480161-33480180-	1.0	35.0
AK2_chr1:33486970-33486989-	0.0	0.0
AK3_chr9:4719159-4719178+	316.0	526.0
AK3_chr9:4722608-4722627-	127.0	93.0
AK3_chr9:4740973-4740992-	85.0	20.0
AK3_chr9:4740975-4740994-	334.0	65.0
AK4_chr1:65614197-65614216-	257.0	26.0
AK4_chr1:65656457-65656476+	56.0	130.0
AK4_chr1:65656470-65656489+	123.0	133.0
AK4_chr1:65656508-65656527-	205.0	216.0
AK5_chr1:77748015-77748034+	231.0	356.0
AK5_chr1:77759490-77759509+	191.0	92.0
AK5_chr1:77806072-77806091-	244.0	312.0
AK5_chr1:77876692-77876711+	222.0	175.0
AK7_chr14:96858575-96858594+	211.0	172.0
AK7_chr14:96864567-96864586+	465.0	325.0
AK7_chr14:96871114-96871133-	165.0	108.0
AK7_chr14:96875251-96875270+	195.0	238.0
AK8_chr9:135703402-135703421-	298.0	115.0
AK8_chr9:135704055-135704074-	284.0	264.0
AK8_chr9:135730283-135730302+	82.0	113.0
AK8_chr9:135739123-135739142-	341.0	267.0
AK9_chr6:109954223-109954242+	166.0	164.0
AK9_chr6:109978063-109978082-	101.0	294.0
AK9_chr6:109980536-109980555-	499.0	317.0
AK9_chr6:109995428-109995447-	135.0	395.0
AKAP10_chr17:19835202-19835221-	223.0	251.0
AKAP10_chr17:19839587-19839606+	879.0	369.0
AKAP10_chr17:19844261-19844280-	663.0	644.0
AKAP10_chr17:19880911-19880930+	262.0	159.0
AKAP11_chr13:42866616-42866635+	446.0	374.0
AKAP11_chr13:42872865-42872884-	132.0	172.0
AKAP11_chr13:42874018-42874037+	516.0	314.0
AKAP11_chr13:42891731-42891750-	452.0	329.0
AKAP12_chr6:151561852-151561871-	478.0	412.0
AKAP12_chr6:151671303-151671322+	49.0	58.0
AKAP12_chr6:151671762-151671781+	294.0	117.0
AKAP12_chr6:151672943-151672962+	185.0	453.0
AKAP13_chr15:86064748-86064767-	258.0	132.0
AKAP13_chr15:86076870-86076889-	254.0	137.0
AKAP13_chr15:86087014-86087033-	150.0	136.0
AKAP13_chr15:86123423-86123442-	43.0	111.0
AKAP14_chrX:119037264-119037283+	38.0	125.0
AKAP14_chrX:119037294-119037313+	328.0	128.0
AKAP14_chrX:119037492-119037511+	821.0	263.0
AKAP14_chrX:119048690-119048709+	621.0	382.0
AKAP1_chr17:55184518-55184537+	146.0	106.0
AKAP1_chr17:55187413-55187432-	238.0	244.0
AKAP1_chr17:55189247-55189266-	120.0	36.0
AKAP1_chr17:55191825-55191844+	81.0	49.0
AKAP2_chr9:112811077-112811096-	166.0	401.0
AKAP2_chr9:112811132-112811151-	552.0	466.0
AKAP3_chr12:4735782-4735801+	0.0	31.0
AKAP3_chr12:4735804-4735823+	125.0	376.0
AKAP3_chr12:4737832-4737851-	280.0	291.0
AKAP3_chr12:4747281-4747300-	446.0	312.0
AKAP4_chrX:49955680-49955699-	248.0	420.0
AKAP4_chrX:49957415-49957434-	223.0	154.0
AKAP4_chrX:49957815-49957834-	197.0	261.0
AKAP4_chrX:49961606-49961625-	509.0	526.0
AKAP5_chr14:64935245-64935264+	47.0	327.0
AKAP5_chr14:64935320-64935339+	336.0	490.0
AKAP5_chr14:64935321-64935340+	0.0	0.0
AKAP5_chr14:64935322-64935341+	216.0	101.0
AKAP6_chr14:32902927-32902946+	67.0	133.0
AKAP6_chr14:33004885-33004904-	252.0	111.0
AKAP6_chr14:33015138-33015157-	176.0	103.0
AKAP6_chr14:33068648-33068667+	0.0	100.0
AKAP7_chr6:131466532-131466551+	282.0	191.0
AKAP7_chr6:131486268-131486287+	320.0	473.0
AKAP7_chr6:131540940-131540959-	60.0	89.0
AKAP7_chr6:131602710-131602729+	265.0	78.0
AKAP8L_chr19:15512033-15512052+	64.0	249.0
AKAP8L_chr19:15514338-15514357+	195.0	496.0
AKAP8L_chr19:15521335-15521354+	138.0	119.0
AKAP8L_chr19:15529721-15529740-	173.0	211.0
AKAP8_chr19:15484810-15484829-	334.0	301.0
AKAP8_chr19:15485403-15485422+	82.0	33.0
AKAP8_chr19:15487770-15487789+	290.0	451.0
AKAP8_chr19:15490529-15490548-	275.0	139.0
AKAP9_chr7:91603247-91603266+	135.0	113.0
AKAP9_chr7:91622328-91622347+	127.0	143.0
AKAP9_chr7:91623950-91623969+	38.0	133.0
AKAP9_chr7:91641772-91641791-	355.0	301.0
AKIP1_chr11:8933114-8933133+	557.0	489.0
AKIP1_chr11:8933125-8933144+	381.0	393.0
AKIP1_chr11:8938881-8938900+	309.0	267.0
AKIP1_chr11:8941022-8941041-	24.0	32.0
AKIRIN1_chr1:39457076-39457095+	100.0	102.0
AKIRIN1_chr1:39457215-39457234-	164.0	31.0
AKIRIN1_chr1:39466684-39466703-	177.0	219.0
AKIRIN1_chr1:39469046-39469065+	33.0	2.0
AKIRIN2_chr6:88391338-88391357+	28.0	45.0
AKIRIN2_chr6:88411213-88411232-	0.0	14.0
AKIRIN2_chr6:88411214-88411233+	4.0	1.0
AKIRIN2_chr6:88411296-88411315+	27.0	4.0
AKNAD1_chr1:109380216-109380235+	198.0	65.0
AKNAD1_chr1:109385832-109385851-	130.0	119.0
AKNAD1_chr1:109392161-109392180-	184.0	55.0
AKNAD1_chr1:109394535-109394554-	133.0	190.0
AKNA_chr9:117130702-117130721+	516.0	581.0
AKNA_chr9:117136414-117136433-	141.0	108.0
AKNA_chr9:117139378-117139397-	251.0	148.0
AKNA_chr9:117143433-117143452-	135.0	195.0
AKR1A1_chr1:46032267-46032286-	22.0	74.0
AKR1A1_chr1:46032621-46032640-	66.0	124.0
AKR1A1_chr1:46033827-46033846-	266.0	277.0
AKR1A1_chr1:46034241-46034260-	61.0	263.0
AKR1B10_chr7:134212697-134212716+	371.0	385.0
AKR1B10_chr7:134217783-134217802+	26.0	100.0
AKR1B10_chr7:134217829-134217848-	254.0	92.0
AKR1B10_chr7:134222338-134222357+	185.0	117.0
AKR1B15_chr7:134252987-134253006+	162.0	190.0
AKR1B15_chr7:134256429-134256448-	389.0	461.0
AKR1B1_chr7:134127509-134127528-	809.0	488.0
AKR1B1_chr7:134132803-134132822-	292.0	258.0
AKR1B1_chr7:134134509-134134528+	187.0	134.0
AKR1B1_chr7:134134543-134134562-	344.0	269.0
AKR1C2_chr10:5043826-5043845-	501.0	222.0
AKR1C3_chr10:5136715-5136734-	125.0	185.0
AKR1C3_chr10:5140997-5141016-	179.0	165.0
AKR1C3_chr10:5141046-5141065+	108.0	129.0
AKR1C3_chr10:5144381-5144400+	86.0	76.0
AKR1C4_chr10:5246363-5246382+	15.0	73.0
AKR1C4_chr10:5254667-5254686+	65.0	126.0
AKR1D1_chr7:137773468-137773487+	315.0	152.0
AKR1D1_chr7:137776579-137776598-	263.0	202.0
AKR1D1_chr7:137782682-137782701-	183.0	274.0
AKR1D1_chr7:137791365-137791384-	190.0	191.0
AKR1E2_chr10:4868516-4868535+	72.0	85.0
AKR1E2_chr10:4872992-4873011+	117.0	98.0
AKR1E2_chr10:4875628-4875647+	284.0	666.0
AKR1E2_chr10:4879659-4879678+	235.0	158.0
AKR7A2_chr1:19632545-19632564+	33.0	215.0
AKR7A2_chr1:19633541-19633560-	150.0	285.0
AKR7A2_chr1:19635106-19635125-	61.0	21.0
AKR7A2_chr1:19638427-19638446+	553.0	268.0
AKR7A3_chr1:19611182-19611201+	292.0	739.0
AKR7A3_chr1:19612723-19612742-	24.0	74.0
AKR7A3_chr1:19612821-19612840+	266.0	334.0
AKR7A3_chr1:19615155-19615174-	244.0	219.0
AKT1S1_chr19:50373199-50373218+	271.0	247.0
AKT1S1_chr19:50373205-50373224+	288.0	104.0
AKT1S1_chr19:50376240-50376259-	187.0	174.0
AKT1S1_chr19:50376387-50376406-	189.0	139.0
AKT1_chr14:105242060-105242079-	59.0	85.0
AKT1_chr14:105243019-105243038+	266.0	99.0
AKT1_chr14:105246455-105246474-	172.0	177.0
AKT1_chr14:105258955-105258974-	221.0	96.0
AKT2_chr19:40747939-40747958-	49.0	49.0
AKT2_chr19:40748569-40748588-	112.0	16.0
AKT2_chr19:40761084-40761103-	267.0	387.0
AKT2_chr19:40762881-40762900-	83.0	150.0
AKT3_chr1:243708877-243708896+	515.0	390.0
AKT3_chr1:243727005-243727024+	794.0	247.0
AKT3_chr1:243736314-243736333-	78.0	253.0
AKT3_chr1:244006437-244006456+	56.0	192.0
AKTIP_chr16:53529058-53529077-	171.0	113.0
AKTIP_chr16:53529191-53529210+	73.0	89.0
AKTIP_chr16:53529214-53529233+	386.0	225.0
AKTIP_chr16:53532342-53532361-	217.0	309.0
ALAD_chr9:116152717-116152736-	401.0	113.0
ALAD_chr9:116153178-116153197+	79.0	108.0
ALAD_chr9:116153830-116153849+	101.0	35.0
ALAD_chr9:116155804-116155823+	137.0	399.0
ALAS1_chr3:52233393-52233412-	57.0	93.0
ALAS1_chr3:52236657-52236676+	67.0	141.0
ALAS1_chr3:52237942-52237961-	261.0	216.0
ALAS1_chr3:52238892-52238911+	299.0	595.0
ALAS2_chrX:55046751-55046770+	396.0	104.0
ALAS2_chrX:55047594-55047613+	196.0	197.0
ALAS2_chrX:55051219-55051238-	165.0	155.0
ALAS2_chrX:55052255-55052274-	328.0	177.0
ALB_chr4:74270081-74270100+	183.0	204.0
ALB_chr4:74272360-74272379-	154.0	157.0
ALB_chr4:74279229-74279248-	468.0	128.0
ALB_chr4:74283890-74283909-	443.0	558.0
ALCAM_chr3:105086278-105086297-	230.0	97.0
ALCAM_chr3:105252462-105252481+	260.0	164.0
ALCAM_chr3:105253571-105253590+	38.0	281.0
ALCAM_chr3:105271005-105271024+	69.0	100.0
ALDH16A1_chr19:49956657-49956676+	194.0	61.0
ALDH16A1_chr19:49962294-49962313+	197.0	114.0
ALDH16A1_chr19:49963056-49963075+	76.0	53.0
ALDH16A1_chr19:49964148-49964167-	383.0	334.0
[truncated: 68,810 more rows]

## Sheet: ILY_2ng_Screen2
sgRNA	# of reads, replicate A	# of reads, replicate B
A1BG_chr19:58862759-58862778-	54.0	111.0
A1BG_chr19:58863885-58863904+	64.0	80.0
A1BG_chr19:58864319-58864338+	84.0	219.0
A1BG_chr19:58864777-58864796+	129.0	269.0
A1CF_chr10:52575966-52575985-	106.0	113.0
A1CF_chr10:52595871-52595890+	26.0	56.0
A1CF_chr10:52603830-52603849+	102.0	117.0
A1CF_chr10:52619622-52619641+	140.0	45.0
A2ML1_chr12:8975265-8975284-	158.0	342.0
A2ML1_chr12:8975819-8975838-	263.0	156.0
A2ML1_chr12:8976403-8976422+	140.0	234.0
A2ML1_chr12:8982344-8982363-	366.0	183.0
A2M_chr12:9264748-9264767+	117.0	146.0
A2M_chr12:9265042-9265061-	397.0	525.0
A2M_chr12:9265941-9265960+	84.0	300.0
A2M_chr12:9268406-9268425+	232.0	145.0
A3GALT2_chr1:33772570-33772589-	75.0	260.0
A3GALT2_chr1:33777680-33777699-	146.0	301.0
A3GALT2_chr1:33778135-33778154+	84.0	271.0
A3GALT2_chr1:33778470-33778489-	205.0	105.0
A4GALT_chr22:43089501-43089520+	727.0	1023.0
A4GALT_chr22:43089528-43089547-	1069.0	1455.0
A4GALT_chr22:43089583-43089602-	379.0	201.0
A4GALT_chr22:43089602-43089621-	1481.0	1119.0
A4GNT_chr3:137843207-137843226-	107.0	345.0
A4GNT_chr3:137843402-137843421-	168.0	123.0
A4GNT_chr3:137849936-137849955+	394.0	357.0
A4GNT_chr3:137850092-137850111-	128.0	312.0
AAAS_chr12:53708578-53708597-	131.0	59.0
AAAS_chr12:53709182-53709201-	91.0	163.0
AAAS_chr12:53714392-53714411+	72.0	292.0
AAAS_chr12:53715177-53715196-	47.0	28.0
AACS_chr12:125550211-125550230+	40.0	133.0
AACS_chr12:125558444-125558463-	171.0	325.0
AACS_chr12:125587293-125587312+	202.0	168.0
AACS_chr12:125587591-125587610-	128.0	74.0
AADACL2_chr3:151458585-151458604+	44.0	51.0
AADACL2_chr3:151474816-151474835+	192.0	395.0
AADACL2_chr3:151474923-151474942+	119.0	297.0
AADACL2_chr3:151474941-151474960+	125.0	220.0
AADACL3_chr1:12779648-12779667+	36.0	218.0
AADACL3_chr1:12780895-12780914-	107.0	44.0
AADACL3_chr1:12780933-12780952-	263.0	218.0
AADACL3_chr1:12785305-12785324+	198.0	381.0
AADACL4_chr1:12704577-12704596-	1.0	0.0
AADACL4_chr1:12704578-12704597-	517.0	603.0
AADACL4_chr1:12711307-12711326-	132.0	463.0
AADACL4_chr1:12726098-12726117+	134.0	241.0
AADAC_chr3:151535310-151535329+	278.0	139.0
AADAC_chr3:151542573-151542592+	81.0	308.0
AADAC_chr3:151545555-151545574+	124.0	319.0
AADAC_chr3:151545722-151545741-	77.0	199.0
AADAT_chr4:170990283-170990302+	465.0	615.0
AADAT_chr4:170994468-170994487+	168.0	221.0
AADAT_chr4:171009700-171009719-	140.0	229.0
AADAT_chr4:171010830-171010849-	86.0	94.0
AAED1_chr9:99413655-99413674+	113.0	93.0
AAED1_chr9:99413674-99413693-	45.0	83.0
AAED1_chr9:99417369-99417388+	851.0	459.0
AAED1_chr9:99417374-99417393+	115.0	166.0
AAGAB_chr15:67496441-67496460-	123.0	74.0
AAGAB_chr15:67501828-67501847-	87.0	115.0
AAGAB_chr15:67528326-67528345-	146.0	277.0
AAGAB_chr15:67546931-67546950+	71.0	61.0
AAK1_chr2:69759261-69759280+	92.0	234.0
AAK1_chr2:69769648-69769667+	53.0	90.0
AAK1_chr2:69771583-69771602-	172.0	241.0
AAK1_chr2:69870078-69870097-	156.0	335.0
AAMDC_chr11:77553613-77553632+	81.0	83.0
AAMDC_chr11:77553614-77553633+	174.0	80.0
AAMDC_chr11:77580794-77580813+	432.0	223.0
AAMDC_chr11:77583292-77583311+	171.0	58.0
AAMP_chr2:219131584-219131603-	14.0	0.0
AAMP_chr2:219132282-219132301-	3.0	6.0
AAMP_chr2:219134187-219134206-	99.0	76.0
AAMP_chr2:219134745-219134764+	58.0	171.0
AANAT_chr17:74464953-74464972-	54.0	179.0
AANAT_chr17:74464955-74464974-	214.0	268.0
AANAT_chr17:74465788-74465807-	221.0	185.0
AANAT_chr17:74465935-74465954+	129.0	112.0
AAR2_chr20:34827976-34827995+	73.0	168.0
AAR2_chr20:34828009-34828028-	49.0	74.0
AAR2_chr20:34832791-34832810-	79.0	53.0
AAR2_chr20:34843586-34843605+	301.0	678.0
AARD_chr8:117950508-117950527+	334.0	227.0
AARD_chr8:117950602-117950621+	214.0	297.0
AARD_chr8:117950605-117950624+	53.0	140.0
AARD_chr8:117950668-117950687+	223.0	163.0
AARS2_chr6:44278038-44278057-	110.0	58.0
AARS2_chr6:44278753-44278772+	89.0	206.0
AARS2_chr6:44279199-44279218+	27.0	64.0
AARS2_chr6:44280923-44280942+	85.0	97.0
AARSD1_chr17:41116421-41116440-	186.0	129.0
AARS_chr16:70303523-70303542-	0.0	8.0
AARS_chr16:70305823-70305842-	2.0	7.0
AARS_chr16:70310519-70310538-	37.0	9.0
AARS_chr16:70310893-70310912+	8.0	1.0
AASDHPPT_chr11:105948545-105948564+	35.0	61.0
AASDHPPT_chr11:105948581-105948600+	55.0	44.0
AASDHPPT_chr11:105965343-105965362+	0.0	13.0
AASDHPPT_chr11:105967483-105967502+	40.0	65.0
AASDH_chr4:57217551-57217570-	95.0	64.0
AASDH_chr4:57220329-57220348-	74.0	70.0
AASDH_chr4:57220894-57220913-	23.0	19.0
AASDH_chr4:57221481-57221500+	142.0	166.0
AASS_chr7:121731764-121731783-	133.0	147.0
AASS_chr7:121732935-121732954-	82.0	51.0
AASS_chr7:121741476-121741495-	380.0	378.0
AASS_chr7:121773675-121773694-	63.0	165.0
AATF_chr17:35306470-35306489+	80.0	60.0
AATF_chr17:35307610-35307629-	78.0	137.0
AATF_chr17:35310452-35310471+	80.0	125.0
AATF_chr17:35344005-35344024+	0.0	12.0
AATK_chr17:79102286-79102305-	168.0	129.0
AATK_chr17:79104904-79104923+	111.0	125.0
AATK_chr17:79108243-79108262+	77.0	108.0
AATK_chr17:79139772-79139791+	43.0	203.0
ABAT_chr16:8829604-8829623-	289.0	472.0
ABAT_chr16:8839921-8839940+	143.0	126.0
ABAT_chr16:8844303-8844322+	169.0	321.0
ABAT_chr16:8851629-8851648-	106.0	124.0
ABCA10_chr17:67148225-67148244+	110.0	267.0
ABCA10_chr17:67152037-67152056+	33.0	58.0
ABCA10_chr17:67212092-67212111-	256.0	111.0
ABCA10_chr17:67215827-67215846+	0.0	0.0
ABCA12_chr2:215876321-215876340+	206.0	271.0
ABCA12_chr2:215891555-215891574-	175.0	217.0
ABCA12_chr2:215914352-215914371-	61.0	105.0
ABCA12_chr2:215928846-215928865-	94.0	210.0
ABCA13_chr7:48211112-48211131-	244.0	164.0
ABCA13_chr7:48259011-48259030+	232.0	144.0
ABCA13_chr7:48278857-48278876-	157.0	125.0
ABCA13_chr7:48280496-48280515+	195.0	407.0
ABCA1_chr9:107624058-107624077-	23.0	87.0
ABCA1_chr9:107645374-107645393-	44.0	145.0
ABCA1_chr9:107646751-107646770+	136.0	161.0
ABCA1_chr9:107665940-107665959-	167.0	569.0
ABCA2_chr9:139916395-139916414-	162.0	408.0
ABCA2_chr9:139917283-139917302-	144.0	214.0
ABCA2_chr9:139918638-139918657+	151.0	150.0
ABCA2_chr9:139922536-139922555-	16.0	58.0
ABCA3_chr16:2373645-2373664-	200.0	235.0
ABCA3_chr16:2374498-2374517+	172.0	300.0
ABCA3_chr16:2376094-2376113+	254.0	268.0
ABCA3_chr16:2376416-2376435+	117.0	110.0
ABCA4_chr1:94546053-94546072+	16.0	60.0
ABCA4_chr1:94564499-94564518-	163.0	302.0
ABCA4_chr1:94574139-94574158+	208.0	353.0
ABCA4_chr1:94577017-94577036+	74.0	218.0
ABCA5_chr17:67280096-67280115-	111.0	186.0
ABCA5_chr17:67287416-67287435-	306.0	215.0
ABCA5_chr17:67297292-67297311+	58.0	155.0
ABCA5_chr17:67309235-67309254-	94.0	103.0
ABCA6_chr17:67119471-67119490-	189.0	300.0
ABCA6_chr17:67124879-67124898+	62.0	107.0
ABCA6_chr17:67132252-67132271-	155.0	254.0
ABCA6_chr17:67133611-67133630+	157.0	386.0
ABCA7_chr19:1042670-1042689+	156.0	168.0
ABCA7_chr19:1043418-1043437-	121.0	323.0
ABCA7_chr19:1043806-1043825-	221.0	237.0
ABCA7_chr19:1044620-1044639+	139.0	198.0
ABCA8_chr17:66917582-66917601-	238.0	212.0
ABCA8_chr17:66920859-66920878-	14.0	22.0
ABCA8_chr17:66924137-66924156+	276.0	491.0
ABCA8_chr17:66925304-66925323+	72.0	92.0
ABCA9_chr17:67023120-67023139-	63.0	196.0
ABCA9_chr17:67024735-67024754-	130.0	350.0
ABCA9_chr17:67039757-67039776+	293.0	387.0
ABCA9_chr17:67041464-67041483-	499.0	511.0
ABCB10_chr1:229675222-229675241+	91.0	113.0
ABCB10_chr1:229678051-229678070+	195.0	318.0
ABCB10_chr1:229685038-229685057+	395.0	354.0
ABCB10_chr1:229694356-229694375+	16.0	66.0
ABCB11_chr2:169851884-169851903-	81.0	216.0
ABCB11_chr2:169853158-169853177-	118.0	259.0
ABCB11_chr2:169869817-169869836+	48.0	92.0
ABCB11_chr2:169870829-169870848-	222.0	332.0
ABCB1_chr7:87175299-87175318+	105.0	191.0
ABCB1_chr7:87178678-87178697-	157.0	146.0
ABCB1_chr7:87179150-87179169+	54.0	177.0
ABCB1_chr7:87183106-87183125-	359.0	177.0
ABCB4_chr7:87079308-87079327-	329.0	162.0
ABCB4_chr7:87080975-87080994+	24.0	71.0
ABCB4_chr7:87082265-87082284+	468.0	491.0
ABCB4_chr7:87092147-87092166+	173.0	414.0
ABCB5_chr7:20666199-20666218+	175.0	314.0
ABCB5_chr7:20668388-20668407-	185.0	339.0
ABCB5_chr7:20685408-20685427+	127.0	163.0
ABCB5_chr7:20685745-20685764-	334.0	149.0
ABCB6_chr2:220081108-220081127-	332.0	560.0
ABCB6_chr2:220081479-220081498+	181.0	249.0
ABCB6_chr2:220082515-220082534-	199.0	234.0
ABCB6_chr2:220083045-220083064+	97.0	81.0
ABCB7_chrX:74295301-74295320-	36.0	163.0
ABCB7_chrX:74296361-74296380+	108.0	265.0
ABCB7_chrX:74332752-74332771-	104.0	147.0
ABCB7_chrX:74375988-74376007-	29.0	89.0
ABCB8_chr7:150730863-150730882-	92.0	125.0
ABCB8_chr7:150731432-150731451+	307.0	102.0
ABCB8_chr7:150731641-150731660+	10.0	69.0
ABCB8_chr7:150732956-150732975+	88.0	193.0
ABCB9_chr12:123433216-123433235+	292.0	152.0
ABCB9_chr12:123434380-123434399+	209.0	1082.0
ABCB9_chr12:123435062-123435081+	326.0	388.0
ABCB9_chr12:123444563-123444582-	290.0	356.0
ABCC10_chr6:43395739-43395758+	141.0	136.0
ABCC10_chr6:43400664-43400683+	98.0	115.0
ABCC10_chr6:43402387-43402406+	135.0	187.0
ABCC10_chr6:43403546-43403565-	64.0	256.0
ABCC11_chr16:48258304-48258323-	151.0	258.0
ABCC11_chr16:48261837-48261856+	25.0	121.0
ABCC11_chr16:48264404-48264423-	94.0	100.0
ABCC11_chr16:48265792-48265811-	478.0	302.0
ABCC12_chr16:48173155-48173174+	99.0	210.0
ABCC12_chr16:48174769-48174788+	204.0	208.0
ABCC12_chr16:48175183-48175202-	95.0	214.0
ABCC12_chr16:48177960-48177979-	316.0	400.0
ABCC1_chr16:16101790-16101809+	255.0	468.0
ABCC1_chr16:16103737-16103756+	131.0	96.0
ABCC1_chr16:16108433-16108452-	195.0	149.0
ABCC1_chr16:16110405-16110424-	26.0	113.0
ABCC2_chr10:101544466-101544485-	177.0	357.0
ABCC2_chr10:101552074-101552093-	68.0	150.0
ABCC2_chr10:101553677-101553696-	93.0	138.0
ABCC2_chr10:101554195-101554214+	137.0	272.0
ABCC3_chr17:48733324-48733343-	201.0	185.0
ABCC3_chr17:48734442-48734461+	100.0	150.0
ABCC3_chr17:48735462-48735481-	30.0	54.0
ABCC3_chr17:48735815-48735834-	43.0	41.0
ABCC4_chr13:95861690-95861709-	65.0	164.0
ABCC4_chr13:95886980-95886999-	153.0	239.0
ABCC4_chr13:95899915-95899934-	210.0	203.0
ABCC4_chr13:95953550-95953569-	183.0	153.0
ABCC5_chr3:183700564-183700583-	277.0	367.0
ABCC5_chr3:183705630-183705649+	144.0	160.0
ABCC5_chr3:183706502-183706521-	40.0	314.0
ABCC5_chr3:183707131-183707150-	269.0	248.0
ABCC6_chr16:16297351-16297370+	94.0	136.0
ABCC6_chr16:16313413-16313432-	53.0	100.0
ABCC6_chr16:16313681-16313700-	45.0	54.0
ABCC6_chr16:16315584-16315603+	12.0	99.0
ABCC8_chr11:17483330-17483349-	10.0	88.0
ABCC8_chr11:17485065-17485084+	174.0	243.0
ABCC8_chr11:17491682-17491701+	113.0	102.0
ABCC8_chr11:17496485-17496504+	153.0	334.0
ABCC9_chr12:22061049-22061068+	290.0	419.0
ABCC9_chr12:22063756-22063775+	294.0	131.0
ABCC9_chr12:22069897-22069916-	309.0	474.0
ABCC9_chr12:22078994-22079013-	175.0	197.0
ABCD1_chrX:152991020-152991039-	140.0	293.0
ABCD1_chrX:152994761-152994780-	145.0	308.0
ABCD1_chrX:153001687-153001706+	297.0	179.0
ABCD1_chrX:153001807-153001826+	61.0	218.0
ABCD2_chr12:39967520-39967539-	104.0	137.0
ABCD2_chr12:39973382-39973401-	107.0	115.0
ABCD2_chr12:40012552-40012571-	156.0	186.0
ABCD2_chr12:40012568-40012587-	118.0	243.0
ABCD3_chr1:94884058-94884077+	87.0	55.0
ABCD3_chr1:94940779-94940798-	50.0	96.0
ABCD3_chr1:94946016-94946035+	85.0	368.0
ABCD3_chr1:94953259-94953278-	53.0	48.0
ABCD4_chr14:74759918-74759937-	303.0	202.0
ABCD4_chr14:74762583-74762602+	39.0	247.0
ABCD4_chr14:74763019-74763038+	119.0	105.0
ABCD4_chr14:74766944-74766963-	79.0	327.0
ABCE1_chr4:146038512-146038531+	32.0	42.0
ABCE1_chr4:146042361-146042380+	202.0	99.0
ABCE1_chr4:146044364-146044383+	0.0	18.0
ABCE1_chr4:146044659-146044678-	0.0	0.0
ABCF1_chr6:30539252-30539271+	115.0	199.0
ABCF1_chr6:30545610-30545629+	33.0	41.0
ABCF1_chr6:30550913-30550932-	66.0	110.0
ABCF1_chr6:30551459-30551478-	27.0	26.0
ABCF2_chr7:150920897-150920916-	27.0	27.0
ABCF2_chr7:150921020-150921039-	234.0	134.0
ABCF2_chr7:150921874-150921893+	39.0	70.0
ABCF2_chr7:150923482-150923501-	193.0	310.0
ABCF3_chr3:183904359-183904378+	398.0	697.0
ABCF3_chr3:183904582-183904601+	113.0	275.0
ABCF3_chr3:183905463-183905482+	161.0	345.0
ABCF3_chr3:183906138-183906157+	93.0	193.0
ABCG1_chr21:43639393-43639412+	85.0	142.0
ABCG1_chr21:43645930-43645949-	45.0	148.0
ABCG1_chr21:43691193-43691212-	248.0	219.0
ABCG1_chr21:43702461-43702480+	174.0	142.0
ABCG2_chr4:89039282-89039301+	15.0	156.0
ABCG2_chr4:89042925-89042944-	192.0	69.0
ABCG2_chr4:89053034-89053053-	20.0	238.0
ABCG2_chr4:89061050-89061069-	455.0	160.0
ABCG4_chr11:119020701-119020720+	391.0	683.0
ABCG4_chr11:119025029-119025048-	181.0	190.0
ABCG4_chr11:119025557-119025576+	94.0	298.0
ABCG5_chr2:44055185-44055204-	99.0	174.0
ABCG5_chr2:44058916-44058935+	79.0	112.0
ABCG5_chr2:44059188-44059207+	131.0	171.0
ABCG5_chr2:44065774-44065793+	104.0	69.0
ABCG8_chr2:44066211-44066230+	84.0	226.0
ABCG8_chr2:44071651-44071670-	49.0	135.0
ABCG8_chr2:44073317-44073336-	248.0	271.0
ABCG8_chr2:44078922-44078941+	73.0	99.0
ABHD10_chr3:111697992-111698011-	100.0	151.0
ABHD10_chr3:111698001-111698020-	70.0	147.0
ABHD10_chr3:111705144-111705163+	8.0	123.0
ABHD10_chr3:111705781-111705800-	144.0	170.0
ABHD11_chr7:73151679-73151698-	0.0	15.0
ABHD11_chr7:73151931-73151950+	18.0	82.0
ABHD11_chr7:73152673-73152692+	40.0	50.0
ABHD11_chr7:73153031-73153050-	126.0	59.0
ABHD12B_chr14:51338895-51338914+	54.0	212.0
ABHD12B_chr14:51345498-51345517-	99.0	167.0
ABHD12B_chr14:51347225-51347244+	112.0	299.0
ABHD12B_chr14:51355614-51355633-	131.0	131.0
ABHD12_chr20:25297698-25297717-	114.0	243.0
ABHD12_chr20:25300887-25300906-	85.0	136.0
ABHD12_chr20:25303970-25303989-	302.0	295.0
ABHD12_chr20:25371298-25371317+	192.0	174.0
ABHD13_chr13:108881599-108881618+	23.0	130.0
ABHD13_chr13:108882147-108882166-	194.0	291.0
ABHD13_chr13:108882190-108882209+	358.0	372.0
ABHD13_chr13:108882461-108882480+	210.0	235.0
ABHD14A_chr3:52014416-52014435+	92.0	185.0
ABHD14A_chr3:52014522-52014541-	112.0	313.0
ABHD14A_chr3:52014550-52014569-	164.0	350.0
ABHD14A_chr3:52014602-52014621+	142.0	70.0
ABHD14B_chr3:52003484-52003503-	35.0	33.0
ABHD14B_chr3:52004079-52004098+	188.0	213.0
ABHD14B_chr3:52004080-52004099+	115.0	97.0
ABHD14B_chr3:52005661-52005680-	55.0	133.0
ABHD15_chr17:27889585-27889604-	101.0	178.0
ABHD15_chr17:27889722-27889741-	123.0	295.0
ABHD15_chr17:27893867-27893886-	157.0	275.0
ABHD15_chr17:27893943-27893962+	165.0	52.0
ABHD16A_chr6:31670915-31670934+	52.0	154.0
ABHD16A_chr6:31670923-31670942+	149.0	75.0
ABHD16A_chr6:31670983-31671002-	47.0	49.0
ABHD16A_chr6:31670989-31671008-	59.0	74.0
ABHD16B_chr20:62493232-62493251-	473.0	749.0
ABHD16B_chr20:62493541-62493560+	229.0	199.0
ABHD16B_chr20:62493922-62493941-	134.0	268.0
ABHD16B_chr20:62494225-62494244+	185.0	278.0
ABHD17A_chr19:1877417-1877436-	111.0	31.0
ABHD17A_chr19:1877494-1877513+	18.0	203.0
ABHD17A_chr19:1881222-1881241+	229.0	364.0
ABHD17B_chr9:74481810-74481829-	204.0	219.0
ABHD17B_chr9:74485101-74485120+	75.0	173.0
ABHD17B_chr9:74489862-74489881-	179.0	47.0
ABHD17B_chr9:74489940-74489959-	406.0	428.0
ABHD17C_chr15:80988090-80988109-	23.0	71.0
ABHD17C_chr15:80988162-80988181-	2.0	11.0
ABHD17C_chr15:81041911-81041930-	416.0	415.0
ABHD17C_chr15:81046550-81046569+	168.0	229.0
ABHD1_chr2:27351376-27351395+	190.0	208.0
ABHD1_chr2:27351903-27351922-	32.0	70.0
ABHD1_chr2:27352185-27352204+	118.0	95.0
ABHD1_chr2:27352466-27352485-	239.0	300.0
ABHD2_chr15:89659569-89659588-	128.0	164.0
ABHD2_chr15:89695063-89695082-	375.0	255.0
ABHD2_chr15:89698745-89698764-	232.0	472.0
ABHD2_chr15:89719032-89719051+	166.0	124.0
ABHD3_chr18:19239214-19239233+	116.0	209.0
ABHD3_chr18:19263895-19263914-	132.0	423.0
ABHD3_chr18:19283624-19283643-	132.0	117.0
ABHD3_chr18:19284584-19284603+	73.0	77.0
ABHD4_chr14:23072393-23072412-	100.0	115.0
ABHD4_chr14:23072830-23072849+	30.0	142.0
ABHD4_chr14:23075335-23075354+	216.0	159.0
ABHD4_chr14:23078774-23078793+	184.0	263.0
ABHD5_chr3:43743799-43743818+	216.0	280.0
ABHD5_chr3:43743908-43743927+	90.0	200.0
ABHD5_chr3:43744035-43744054-	879.0	565.0
ABHD5_chr3:43759997-43760016+	322.0	305.0
ABHD6_chr3:58253017-58253036-	117.0	125.0
ABHD6_chr3:58255115-58255134-	119.0	159.0
ABHD6_chr3:58256697-58256716-	250.0	278.0
ABHD6_chr3:58260448-58260467-	96.0	152.0
ABHD8_chr19:17403607-17403626-	272.0	194.0
ABHD8_chr19:17405201-17405220-	69.0	121.0
ABHD8_chr19:17405583-17405602-	104.0	129.0
ABHD8_chr19:17412034-17412053+	65.0	139.0
ABI1_chr10:27052823-27052842+	220.0	364.0
ABI1_chr10:27054149-27054168+	324.0	385.0
ABI1_chr10:27066004-27066023-	195.0	274.0
ABI1_chr10:27149708-27149727-	147.0	213.0
ABI2_chr2:204193285-204193304-	128.0	223.0
ABI2_chr2:204231685-204231704-	345.0	325.0
ABI2_chr2:204255771-204255790+	78.0	93.0
ABI2_chr2:204259496-204259515-	276.0	149.0
ABI3BP_chr3:100551147-100551166+	85.0	133.0
ABI3BP_chr3:100605033-100605052-	125.0	208.0
ABI3BP_chr3:100645223-100645242-	55.0	123.0
ABI3BP_chr3:100712176-100712195-	216.0	164.0
ABI3_chr17:47288148-47288167+	182.0	174.0
ABI3_chr17:47293927-47293946-	59.0	168.0
ABI3_chr17:47295114-47295133+	116.0	233.0
ABI3_chr17:47297309-47297328-	250.0	184.0
ABL1_chr9:133710859-133710878+	131.0	232.0
ABL1_chr9:133730321-133730340-	325.0	271.0
ABL1_chr9:133738383-133738402+	72.0	20.0
ABL1_chr9:133747526-133747545-	79.0	363.0
ABL2_chr1:179089397-179089416-	117.0	128.0
ABL2_chr1:179090939-179090958-	231.0	226.0
ABL2_chr1:179095568-179095587+	185.0	393.0
ABL2_chr1:179100598-179100617-	185.0	184.0
ABLIM1_chr10:116331133-116331152+	152.0	155.0
ABLIM1_chr10:116335185-116335204+	74.0	101.0
ABLIM1_chr10:116361672-116361691+	139.0	375.0
ABLIM1_chr10:116417764-116417783-	153.0	391.0
ABLIM2_chr4:8082459-8082478+	462.0	617.0
ABLIM2_chr4:8089907-8089926-	197.0	363.0
ABLIM2_chr4:8098947-8098966-	146.0	200.0
ABLIM2_chr4:8108316-8108335+	319.0	291.0
ABLIM3_chr5:148577900-148577919+	183.0	134.0
ABLIM3_chr5:148579953-148579972-	163.0	247.0
ABLIM3_chr5:148586662-148586681+	283.0	252.0
ABLIM3_chr5:148596550-148596569-	224.0	231.0
ABRACL_chr6:139355312-139355331+	141.0	369.0
ABRACL_chr6:139355328-139355347+	158.0	204.0
ABRACL_chr6:139363899-139363918-	180.0	167.0
ABRACL_chr6:139363920-139363939-	121.0	136.0
ABRA_chr8:107773305-107773324-	169.0	96.0
ABRA_chr8:107773687-107773706-	94.0	390.0
ABRA_chr8:107782289-107782308-	38.0	165.0
ABRA_chr8:107782349-107782368+	360.0	734.0
ABR_chr17:1003898-1003917+	40.0	158.0
ABR_chr17:1028675-1028694-	106.0	127.0
ABR_chr17:1083002-1083021-	221.0	119.0
ABR_chr17:986762-986781-	166.0	150.0
ABT1_chr6:26597267-26597286+	135.0	142.0
ABT1_chr6:26597301-26597320+	13.0	42.0
ABT1_chr6:26598200-26598219+	74.0	22.0
ABT1_chr6:26598555-26598574+	1.0	12.0
ABTB1_chr3:127391879-127391898-	199.0	246.0
ABTB1_chr3:127394883-127394902-	172.0	223.0
ABTB1_chr3:127395124-127395143+	90.0	206.0
ABTB1_chr3:127395404-127395423-	232.0	199.0
ABTB2_chr11:34192591-34192610-	166.0	90.0
ABTB2_chr11:34194754-34194773-	103.0	280.0
ABTB2_chr11:34218878-34218897+	255.0	262.0
ABTB2_chr11:34378982-34379001-	179.0	328.0
AC007040.11_chr2:71169482-71169501+	140.0	228.0
AC007040.11_chr2:71169536-71169555-	224.0	376.0
AC007040.11_chr2:71169541-71169560-	187.0	59.0
AC007431.1_chr17:55822314-55822333-	204.0	216.0
AC007431.1_chr17:55822354-55822373-	66.0	140.0
AC007431.1_chr17:55822514-55822533+	51.0	114.0
AC007431.1_chr17:55822580-55822599-	106.0	119.0
AC009892.10_chr19:55147372-55147391+	195.0	318.0
AC016722.1_chr2:47044435-47044454+	115.0	204.0
AC016722.1_chr2:47044528-47044547+	245.0	415.0
AC016722.1_chr2:47044529-47044548+	0.0	1.0
AC016722.1_chr2:47049258-47049277-	305.0	370.0
AC016757.3_chr2:239133789-239133808+	103.0	181.0
AC016757.3_chr2:239133916-239133935+	170.0	488.0
AC016757.3_chr2:239136327-239136346-	356.0	307.0
AC016757.3_chr2:239136387-239136406+	190.0	265.0
AC018755.1_chr19:52096140-52096159-	83.0	283.0
AC018755.1_chr19:52097224-52097243-	278.0	164.0
AC018755.1_chr19:52097375-52097394-	436.0	265.0
AC018755.1_chr19:52097520-52097539-	205.0	60.0
AC079612.1_chr2:240500480-240500499-	399.0	300.0
AC079612.1_chr2:240500481-240500500-	105.0	214.0
AC079612.1_chr2:240500584-240500603+	286.0	331.0
AC079612.1_chr2:240504743-240504762-	162.0	352.0
AC091801.1_chr7:3180756-3180775+	218.0	238.0
AC091801.1_chr7:3180822-3180841-	190.0	100.0
AC091801.1_chr7:3197764-3197783+	294.0	344.0
AC093802.1_chr2:240702026-240702045+	295.0	253.0
AC093802.1_chr2:240702027-240702046+	1.0	0.0
AC093802.1_chr2:240702045-240702064-	147.0	223.0
AC093802.1_chr2:240702096-240702115+	352.0	320.0
AC106876.2_chr2:233877601-233877620+	66.0	108.0
AC106876.2_chr2:233877619-233877638-	1.0	0.0
AC106876.2_chr2:233877620-233877639-	569.0	949.0
AC106876.2_chr2:233877877-233877896-	162.0	293.0
ACAA1_chr3:38173445-38173464-	259.0	296.0
ACAA1_chr3:38175457-38175476+	147.0	199.0
ACAA1_chr3:38178137-38178156-	6.0	13.0
ACAA1_chr3:38178401-38178420+	182.0	253.0
ACAA2_chr18:47320726-47320745+	115.0	217.0
ACAA2_chr18:47323833-47323852+	140.0	303.0
ACAA2_chr18:47329152-47329171+	179.0	142.0
ACAA2_chr18:47339841-47339860-	124.0	85.0
ACACA_chr17:35616386-35616405-	18.0	7.0
ACACA_chr17:35640253-35640272-	44.0	9.0
ACACA_chr17:35641795-35641814-	28.0	54.0
ACACA_chr17:35687213-35687232-	97.0	167.0
ACACB_chr12:109577830-109577849-	215.0	294.0
ACACB_chr12:109604723-109604742+	150.0	116.0
ACACB_chr12:109605816-109605835-	157.0	185.0
ACACB_chr12:109609605-109609624+	166.0	299.0
ACAD10_chr12:112130624-112130643+	118.0	183.0
ACAD10_chr12:112140040-112140059-	66.0	134.0
ACAD10_chr12:112143552-112143571-	75.0	92.0
ACAD10_chr12:112147352-112147371+	139.0	151.0
ACAD11_chr3:132347196-132347215+	386.0	356.0
ACAD11_chr3:132350264-132350283+	24.0	87.0
ACAD11_chr3:132358326-132358345+	258.0	133.0
ACAD11_chr3:132363651-132363670+	258.0	296.0
ACAD8_chr11:134123481-134123500+	198.0	242.0
ACAD8_chr11:134126521-134126540+	316.0	177.0
ACAD8_chr11:134126975-134126994+	228.0	231.0
ACAD8_chr11:134128483-134128502-	65.0	143.0
ACAD9_chr3:128598637-128598656-	116.0	152.0
ACAD9_chr3:128614231-128614250-	41.0	161.0
ACAD9_chr3:128615340-128615359-	48.0	137.0
ACAD9_chr3:128616524-128616543+	30.0	104.0
ACADL_chr2:211081144-211081163+	284.0	394.0
ACADL_chr2:211082737-211082756-	235.0	143.0
ACADL_chr2:211085512-211085531-	248.0	498.0
ACADL_chr2:211089968-211089987-	149.0	623.0
ACADM_chr1:76190460-76190479+	109.0	117.0
ACADM_chr1:76198378-76198397+	36.0	122.0
ACADM_chr1:76198598-76198617-	40.0	152.0
ACADM_chr1:76205761-76205780+	72.0	168.0
ACADSB_chr10:124797295-124797314-	119.0	259.0
ACADSB_chr10:124800160-124800179-	101.0	202.0
ACADSB_chr10:124800779-124800798+	87.0	176.0
ACADSB_chr10:124812627-124812646+	233.0	427.0
ACADS_chr12:121164965-121164984+	91.0	127.0
ACADS_chr12:121174863-121174882+	231.0	514.0
ACADS_chr12:121175178-121175197-	51.0	241.0
ACADS_chr12:121175716-121175735+	120.0	189.0
ACADVL_chr17:7123291-7123310+	81.0	226.0
ACADVL_chr17:7123922-7123941+	216.0	383.0
ACADVL_chr17:7124356-7124375+	124.0	91.0
ACADVL_chr17:7124894-7124913+	353.0	408.0
ACAN_chr15:89379433-89379452+	120.0	117.0
ACAN_chr15:89400260-89400279+	16.0	80.0
ACAN_chr15:89400290-89400309-	0.0	238.0
ACAN_chr15:89400404-89400423-	155.0	194.0
ACAP1_chr17:7245326-7245345-	172.0	280.0
ACAP1_chr17:7246722-7246741+	21.0	169.0
ACAP1_chr17:7247254-7247273+	38.0	249.0
ACAP1_chr17:7247876-7247895+	45.0	57.0
ACAP2_chr3:195022694-195022713-	159.0	197.0
ACAP2_chr3:195027968-195027987-	187.0	208.0
ACAP2_chr3:195053774-195053793-	231.0	186.0
ACAP2_chr3:195063197-195063216+	130.0	273.0
ACAP3_chr1:1235948-1235967-	88.0	212.0
ACAP3_chr1:1238344-1238363-	184.0	235.0
ACAP3_chr1:1239507-1239526-	480.0	523.0
ACAP3_chr1:1243169-1243188+	42.0	119.0
ACAT1_chr11:108004562-108004581+	41.0	91.0
ACAT1_chr11:108004980-108004999+	167.0	140.0
ACAT1_chr11:108005918-108005937+	106.0	240.0
ACAT1_chr11:108009682-108009701+	70.0	133.0
ACAT2_chr6:160188167-160188186+	533.0	602.0
ACAT2_chr6:160189597-160189616+	283.0	363.0
ACAT2_chr6:160197199-160197218+	486.0	579.0
ACAT2_chr6:160199291-160199310+	160.0	125.0
ACBD3_chr1:226349287-226349306-	170.0	149.0
ACBD3_chr1:226352567-226352586+	69.0	102.0
ACBD3_chr1:226353578-226353597+	22.0	141.0
ACBD3_chr1:226374302-226374321-	45.0	145.0
ACBD4_chr17:43213910-43213929+	109.0	240.0
ACBD4_chr17:43214074-43214093+	33.0	34.0
ACBD4_chr17:43214446-43214465-	82.0	130.0
ACBD4_chr17:43215122-43215141+	249.0	289.0
ACBD5_chr10:27493440-27493459+	117.0	214.0
ACBD5_chr10:27497350-27497369-	142.0	327.0
ACBD5_chr10:27499811-27499830-	185.0	96.0
ACBD5_chr10:27499835-27499854-	239.0	328.0
ACBD6_chr1:180257506-180257525-	78.0	201.0
ACBD6_chr1:180471355-180471374-	149.0	157.0
ACBD6_chr1:180471379-180471398-	1.0	2.0
ACBD6_chr1:180471380-180471399-	297.0	159.0
ACBD7_chr10:15120594-15120613-	112.0	173.0
ACBD7_chr10:15120706-15120725-	145.0	192.0
ACBD7_chr10:15120963-15120982-	13.0	33.0
ACBD7_chr10:15120984-15121003-	307.0	343.0
ACCSL_chr11:44070000-44070019-	227.0	254.0
ACCSL_chr11:44072888-44072907-	109.0	167.0
ACCSL_chr11:44073243-44073262-	327.0	174.0
ACCSL_chr11:44074255-44074274+	168.0	197.0
ACCS_chr11:44089414-44089433+	70.0	206.0
ACCS_chr11:44095002-44095021+	260.0	345.0
ACCS_chr11:44096165-44096184-	364.0	288.0
ACCS_chr11:44097073-44097092+	288.0	485.0
ACD_chr16:67693440-67693459+	304.0	374.0
ACD_chr16:67693674-67693693-	112.0	162.0
ACD_chr16:67693927-67693946-	445.0	374.0
ACD_chr16:67694149-67694168+	29.0	184.0
ACE2_chrX:15593835-15593854-	216.0	309.0
ACE2_chrX:15596413-15596432-	211.0	289.0
ACE2_chrX:15605873-15605892+	153.0	101.0
ACE2_chrX:15607507-15607526-	51.0	98.0
ACER1_chr19:6306830-6306849+	151.0	225.0
ACER1_chr19:6309758-6309777+	198.0	199.0
ACER1_chr19:6312203-6312222+	149.0	147.0
ACER1_chr19:6312231-6312250-	380.0	375.0
ACER2_chr9:19409169-19409188+	11.0	59.0
ACER2_chr9:19423917-19423936+	43.0	50.0
ACER2_chr9:19435040-19435059-	144.0	291.0
ACER2_chr9:19446335-19446354-	139.0	215.0
ACER3_chr11:76572067-76572086-	114.0	257.0
ACER3_chr11:76726070-76726089-	32.0	238.0
ACER3_chr11:76727797-76727816-	285.0	177.0
ACER3_chr11:76731339-76731358-	344.0	239.0
ACE_chr17:61559020-61559039+	109.0	326.0
ACE_chr17:61559024-61559043+	119.0	219.0
ACE_chr17:61568668-61568687+	277.0	173.0
ACE_chr17:61568709-61568728-	109.0	218.0
ACHE_chr7:100487910-100487929-	454.0	207.0
ACHE_chr7:100488815-100488834+	120.0	189.0
ACHE_chr7:100490125-100490144+	196.0	201.0
ACHE_chr7:100491304-100491323-	137.0	107.0
ACIN1_chr14:23548125-23548144-	35.0	163.0
ACIN1_chr14:23549099-23549118-	123.0	94.0
ACIN1_chr14:23550969-23550988-	48.0	111.0
ACIN1_chr14:23559271-23559290-	66.0	39.0
ACKR2_chr3:42906125-42906144-	308.0	504.0
ACKR2_chr3:42906311-42906330-	190.0	259.0
ACKR2_chr3:42906608-42906627-	119.0	35.0
ACKR2_chr3:42906923-42906942-	126.0	163.0
ACKR3_chr2:237489122-237489141+	369.0	474.0
ACKR3_chr2:237489381-237489400-	82.0	131.0
ACKR3_chr2:237489423-237489442+	115.0	238.0
ACKR3_chr2:237489878-237489897-	100.0	262.0
ACKR4_chr3:132319373-132319392-	79.0	102.0
ACKR4_chr3:132319423-132319442-	21.0	36.0
ACKR4_chr3:132319808-132319827-	93.0	234.0
ACKR4_chr3:132320035-132320054-	118.0	322.0
ACLY_chr17:40065225-40065244+	42.0	24.0
ACLY_chr17:40065812-40065831-	13.0	50.0
ACLY_chr17:40068758-40068777-	58.0	156.0
ACLY_chr17:40070030-40070049-	78.0	124.0
ACMSD_chr2:135602826-135602845+	93.0	235.0
ACMSD_chr2:135616851-135616870+	70.0	247.0
ACMSD_chr2:135619558-135619577-	15.0	94.0
ACMSD_chr2:135621114-135621133+	95.0	87.0
ACN9_chr7:96747042-96747061-	285.0	448.0
ACN9_chr7:96747124-96747143-	133.0	195.0
ACN9_chr7:96747150-96747169+	297.0	285.0
ACN9_chr7:96747161-96747180+	29.0	28.0
ACO1_chr9:32408523-32408542-	164.0	150.0
ACO1_chr9:32418410-32418429+	328.0	135.0
ACO1_chr9:32419137-32419156-	614.0	706.0
ACO1_chr9:32424604-32424623-	119.0	90.0
ACO2_chr22:41895785-41895804-	63.0	346.0
ACO2_chr22:41903869-41903888+	82.0	129.0
ACO2_chr22:41911407-41911426-	11.0	9.0
ACO2_chr22:41911870-41911889+	6.0	6.0
ACOT11_chr1:55050391-55050410+	155.0	182.0
ACOT11_chr1:55051507-55051526-	371.0	277.0
ACOT11_chr1:55058228-55058247+	148.0	225.0
ACOT11_chr1:55059678-55059697-	32.0	52.0
ACOT12_chr5:80641798-80641817+	117.0	437.0
ACOT12_chr5:80681590-80681609+	281.0	167.0
ACOT12_chr5:80689895-80689914+	131.0	143.0
ACOT13_chr6:24667521-24667540+	219.0	266.0
ACOT13_chr6:24698177-24698196+	74.0	186.0
ACOT13_chr6:24698180-24698199+	129.0	170.0
ACOT13_chr6:24701775-24701794+	84.0	163.0
ACOT2_chr14:74035974-74035993-	136.0	171.0
ACOT2_chr14:74036028-74036047-	44.0	142.0
ACOT2_chr14:74036030-74036049+	169.0	460.0
ACOT2_chr14:74036060-74036079+	115.0	277.0
ACOT4_chr14:74059005-74059024-	121.0	331.0
ACOT4_chr14:74060403-74060422+	149.0	425.0
ACOT4_chr14:74060542-74060561+	58.0	278.0
ACOT4_chr14:74062107-74062126+	353.0	262.0
ACOT6_chr14:74086029-74086048-	168.0	406.0
ACOT6_chr14:74086382-74086401-	55.0	299.0
ACOT6_chr14:74086435-74086454+	163.0	125.0
ACOT6_chr14:74086441-74086460+	54.0	189.0
ACOT7_chr1:6393597-6393616-	73.0	271.0
ACOT7_chr1:6399611-6399630+	45.0	152.0
ACOT7_chr1:6409882-6409901-	17.0	53.0
ACOT7_chr1:6445560-6445579+	83.0	169.0
ACOT8_chr20:44472331-44472350-	116.0	269.0
ACOT8_chr20:44472914-44472933-	235.0	181.0
ACOT8_chr20:44477285-44477304-	336.0	170.0
ACOT8_chr20:44485867-44485886+	250.0	371.0
ACOT9_chrX:23748969-23748988+	182.0	119.0
ACOT9_chrX:23751291-23751310-	174.0	340.0
ACOT9_chrX:23754103-23754122+	645.0	665.0
ACOT9_chrX:23761256-23761275-	196.0	73.0
ACOX1_chr17:73951981-73952000-	186.0	200.0
ACOX1_chr17:73953544-73953563+	163.0	329.0
ACOX1_chr17:73956327-73956346+	122.0	207.0
ACOX1_chr17:73974691-73974710+	88.0	239.0
ACOX2_chr3:58517496-58517515+	183.0	279.0
ACOX2_chr3:58519212-58519231+	111.0	125.0
ACOX2_chr3:58520164-58520183-	255.0	68.0
ACOX2_chr3:58520737-58520756-	250.0	161.0
ACOX3_chr4:8412004-8412023-	197.0	176.0
ACOX3_chr4:8416074-8416093-	151.0	80.0
ACOX3_chr4:8417640-8417659+	195.0	201.0
ACOX3_chr4:8418236-8418255-	385.0	505.0
ACOXL_chr2:111525984-111526003+	309.0	477.0
ACOXL_chr2:111542347-111542366+	39.0	91.0
ACOXL_chr2:111551670-111551689+	15.0	55.0
ACOXL_chr2:111556598-111556617-	118.0	46.0
ACP1_chr2:272210-272229+	113.0	216.0
ACP1_chr2:272248-272267-	271.0	679.0
ACP1_chr2:277274-277293+	271.0	422.0
ACP1_chr2:277284-277303+	233.0	341.0
ACP2_chr11:47267108-47267127-	103.0	310.0
ACP2_chr11:47267290-47267309+	270.0	262.0
ACP2_chr11:47269222-47269241+	127.0	228.0
ACP2_chr11:47269642-47269661-	137.0	139.0
ACP5_chr19:11685855-11685874+	288.0	350.0
ACP5_chr19:11687213-11687232-	142.0	222.0
ACP5_chr19:11687533-11687552-	194.0	61.0
ACP5_chr19:11687931-11687950+	209.0	155.0
ACP6_chr1:147124289-147124308-	43.0	186.0
ACP6_chr1:147131518-147131537-	112.0	169.0
ACP6_chr1:147131817-147131836-	293.0	212.0
ACP6_chr1:147142096-147142115+	175.0	75.0
ACPL2_chr3:140979055-140979074-	199.0	255.0
ACPL2_chr3:140998252-140998271+	125.0	170.0
ACPL2_chr3:141006232-141006251-	114.0	164.0
ACPL2_chr3:141012018-141012037+	187.0	132.0
ACPP_chr3:132036328-132036347+	123.0	111.0
ACPP_chr3:132051159-132051178-	82.0	353.0
ACPP_chr3:132063882-132063901+	59.0	71.0
ACPP_chr3:132071591-132071610+	61.0	199.0
ACPT_chr19:51293906-51293925+	55.0	165.0
ACPT_chr19:51294108-51294127-	298.0	374.0
ACPT_chr19:51295046-51295065-	406.0	268.0
ACRBP_chr12:6754374-6754393+	265.0	148.0
ACRBP_chr12:6755651-6755670-	245.0	193.0
ACRBP_chr12:6755957-6755976+	213.0	368.0
ACRBP_chr12:6756516-6756535-	70.0	88.0
ACRC_chrX:70811991-70812010+	312.0	356.0
ACRC_chrX:70814200-70814219+	310.0	279.0
ACRC_chrX:70817805-70817824-	150.0	424.0
ACRC_chrX:70824428-70824447+	281.0	316.0
ACRV1_chr11:125542546-125542565-	174.0	256.0
ACRV1_chr11:125547931-125547950-	205.0	322.0
ACRV1_chr11:125550607-125550626+	122.0	182.0
ACRV1_chr11:125550626-125550645-	235.0	388.0
ACR_chr22:51177733-51177752-	460.0	397.0
ACR_chr22:51178291-51178310-	183.0	141.0
ACR_chr22:51182543-51182562+	73.0	55.0
ACR_chr22:51183135-51183154+	72.0	29.0
ACSBG1_chr15:78474939-78474958-	194.0	229.0
ACSBG1_chr15:78486294-78486313+	134.0	196.0
ACSBG1_chr15:78486850-78486869-	106.0	106.0
ACSBG1_chr15:78500357-78500376-	256.0	186.0
ACSBG2_chr19:6147598-6147617-	70.0	82.0
ACSBG2_chr19:6165981-6166000+	82.0	210.0
ACSBG2_chr19:6177278-6177297+	38.0	44.0
ACSBG2_chr19:6182824-6182843+	218.0	172.0
ACSF2_chr17:48503726-48503745-	173.0	80.0
ACSF2_chr17:48538139-48538158+	144.0	105.0
ACSF2_chr17:48538709-48538728-	195.0	274.0
ACSF2_chr17:48539790-48539809+	215.0	222.0
ACSF3_chr16:89167223-89167242-	128.0	162.0
ACSF3_chr16:89169089-89169108-	336.0	280.0
ACSF3_chr16:89178513-89178532+	24.0	123.0
ACSF3_chr16:89211748-89211767+	83.0	164.0
ACSL1_chr4:185697643-185697662-	23.0	187.0
ACSL1_chr4:185701507-185701526+	287.0	363.0
ACSL1_chr4:185705116-185705135+	134.0	127.0
ACSL1_chr4:185709790-185709809-	157.0	138.0
ACSL3_chr2:223783861-223783880-	553.0	185.0
ACSL3_chr2:223786057-223786076+	12.0	44.0
ACSL3_chr2:223787424-223787443+	140.0	441.0
ACSL3_chr2:223791748-223791767+	57.0	332.0
ACSL4_chrX:108906460-108906479-	46.0	149.0
ACSL4_chrX:108911470-108911489-	179.0	212.0
ACSL4_chrX:108921614-108921633+	48.0	154.0
ACSL4_chrX:108924286-108924305-	132.0	204.0
ACSL5_chr10:114158655-114158674+	93.0	100.0
ACSL5_chr10:114164486-114164505-	389.0	337.0
ACSL5_chr10:114169374-114169393-	102.0	181.0
ACSL5_chr10:114170363-114170382+	237.0	460.0
ACSL6_chr5:131325083-131325102+	387.0	457.0
ACSL6_chr5:131325811-131325830-	288.0	159.0
ACSL6_chr5:131326563-131326582-	164.0	235.0
ACSL6_chr5:131329811-131329830+	161.0	228.0
ACSM1_chr16:20682866-20682885+	33.0	188.0
ACSM1_chr16:20693711-20693730-	214.0	193.0
ACSM1_chr16:20696611-20696630+	14.0	15.0
ACSM1_chr16:20702372-20702391-	42.0	131.0
ACSM2A_chr16:20486990-20487009+	173.0	83.0
ACSM2A_chr16:20497990-20498009-	86.0	162.0
ACSM2B_chr16:20548571-20548590+	100.0	126.0
ACSM2B_chr16:20559470-20559489-	127.0	112.0
ACSM2B_chr16:20559472-20559491-	449.0	443.0
ACSM2B_chr16:20559475-20559494-	91.0	363.0
ACSM3_chr16:20781493-20781512+	193.0	447.0
ACSM3_chr16:20787278-20787297+	34.0	95.0
ACSM3_chr16:20788854-20788873+	71.0	277.0
ACSM3_chr16:20792326-20792345+	78.0	97.0
ACSM4_chr12:7456990-7457009-	58.0	95.0
ACSM4_chr12:7459139-7459158+	235.0	181.0
ACSM4_chr12:7463255-7463274-	104.0	161.0
ACSM4_chr12:7469850-7469869-	178.0	337.0
ACSM5_chr16:20422816-20422835-	49.0	129.0
ACSM5_chr16:20429477-20429496+	126.0	219.0
ACSM5_chr16:20430619-20430638-	135.0	174.0
ACSM5_chr16:20432666-20432685-	63.0	87.0
ACSS1_chr20:25004159-25004178+	175.0	444.0
ACSS1_chr20:25011535-25011554-	124.0	306.0
ACSS1_chr20:25028765-25028784+	116.0	20.0
ACSS1_chr20:25038596-25038615+	301.0	175.0
ACSS2_chr20:33464529-33464548+	54.0	94.0
ACSS2_chr20:33470658-33470677-	115.0	232.0
ACSS2_chr20:33500882-33500901+	141.0	210.0
ACSS2_chr20:33501259-33501278-	103.0	195.0
ACSS3_chr12:81471923-81471942+	138.0	291.0
ACSS3_chr12:81528676-81528695-	303.0	231.0
ACSS3_chr12:81532913-81532932-	0.0	0.0
ACSS3_chr12:81545623-81545642+	191.0	288.0
ACTA1_chr1:229567242-229567261+	102.0	137.0
ACTA1_chr1:229567551-229567570-	452.0	275.0
ACTA1_chr1:229567858-229567877-	56.0	119.0
ACTA1_chr1:229568790-229568809-	12.0	1.0
ACTA2_chr10:90697900-90697919-	9.0	33.0
ACTA2_chr10:90699298-90699317+	22.0	71.0
ACTA2_chr10:90701578-90701597-	317.0	309.0
ACTA2_chr10:90708660-90708679-	254.0	173.0
ACTBL2_chr5:56777574-56777593-	182.0	50.0
ACTBL2_chr5:56777612-56777631-	260.0	143.0
ACTBL2_chr5:56778410-56778429-	217.0	379.0
ACTBL2_chr5:56778490-56778509+	93.0	131.0
ACTB_chr7:5567898-5567917+	312.0	310.0
ACTB_chr7:5569250-5569269+	207.0	277.0
ACTB_chr7:5569254-5569273-	540.0	361.0
ACTC1_chr15:35082609-35082628+	57.0	95.0
ACTC1_chr15:35084592-35084611+	102.0	322.0
ACTC1_chr15:35086870-35086889+	100.0	87.0
ACTC1_chr15:35086982-35087001-	164.0	403.0
ACTG1_chr17:79478204-79478223+	179.0	274.0
ACTG1_chr17:79479279-79479298+	151.0	316.0
ACTG1_chr17:79479280-79479299+	0.0	0.0
ACTG1_chr17:79479359-79479378-	190.0	220.0
ACTG2_chr2:74128537-74128556-	72.0	133.0
ACTG2_chr2:74128539-74128558-	272.0	304.0
ACTG2_chr2:74146579-74146598+	161.0	207.0
ACTG2_chr2:74146680-74146699-	259.0	287.0
ACTL10_chr20:32255771-32255790+	30.0	303.0
ACTL10_chr20:32255784-32255803+	9.0	30.0
ACTL10_chr20:32255791-32255810-	77.0	162.0
ACTL10_chr20:32255978-32255997-	105.0	162.0
ACTL6A_chr3:179280869-179280888+	32.0	43.0
ACTL6A_chr3:179287924-179287943+	84.0	29.0
ACTL6A_chr3:179294060-179294079+	0.0	1.0
ACTL6B_chr7:100252650-100252669-	246.0	367.0
ACTL6B_chr7:100253067-100253086+	544.0	426.0
ACTL6B_chr7:100253409-100253428+	50.0	60.0
ACTL6B_chr7:100253970-100253989-	161.0	156.0
ACTL7A_chr9:111625183-111625202-	43.0	84.0
ACTL7A_chr9:111625553-111625572-	176.0	178.0
ACTL7A_chr9:111625668-111625687+	26.0	38.0
ACTL7A_chr9:111625856-111625875-	59.0	116.0
ACTL7B_chr9:111617056-111617075+	101.0	280.0
ACTL7B_chr9:111617493-111617512-	85.0	206.0
ACTL7B_chr9:111617850-111617869-	201.0	195.0
ACTL7B_chr9:111617895-111617914-	315.0	261.0
ACTL8_chr1:18149746-18149765-	0.0	0.0
ACTL8_chr1:18149830-18149849+	132.0	207.0
ACTL8_chr1:18152380-18152399-	97.0	112.0
ACTL8_chr1:18152419-18152438-	195.0	313.0
ACTL9_chr19:8808163-8808182+	201.0	298.0
ACTL9_chr19:8808637-8808656-	87.0	57.0
ACTL9_chr19:8808659-8808678+	154.0	211.0
ACTL9_chr19:8808693-8808712+	89.0	406.0
ACTN1_chr14:69376079-69376098+	12.0	42.0
ACTN1_chr14:69378885-69378904+	153.0	267.0
ACTN1_chr14:69387706-69387725+	112.0	176.0
ACTN1_chr14:69392313-69392332-	130.0	253.0
ACTN2_chr1:236850021-236850040+	98.0	82.0
ACTN2_chr1:236881215-236881234+	101.0	90.0
ACTN2_chr1:236882199-236882218+	186.0	116.0
ACTN2_chr1:236883460-236883479-	12.0	49.0
ACTN4_chr19:39138466-39138485+	204.0	451.0
ACTN4_chr19:39191297-39191316+	322.0	168.0
ACTN4_chr19:39191648-39191667+	125.0	234.0
ACTN4_chr19:39195585-39195604+	168.0	82.0
ACTR10_chr14:58666930-58666949+	51.0	81.0
ACTR10_chr14:58675744-58675763-	7.0	37.0
ACTR10_chr14:58678077-58678096-	8.0	2.0
ACTR10_chr14:58681980-58681999+	52.0	7.0
ACTR1A_chr10:104240898-104240917+	21.0	0.0
ACTR1A_chr10:104241764-104241783+	11.0	139.0
ACTR1A_chr10:104242753-104242772+	207.0	332.0
ACTR1A_chr10:104247999-104248018-	15.0	16.0
ACTR1B_chr2:98274905-98274924+	177.0	96.0
ACTR1B_chr2:98275406-98275425-	70.0	281.0
ACTR1B_chr2:98275820-98275839-	43.0	13.0
ACTR1B_chr2:98277103-98277122-	75.0	33.0
ACTR2_chr2:65455070-65455089+	28.0	43.0
ACTR2_chr2:65473743-65473762+	39.0	23.0
ACTR2_chr2:65480876-65480895+	20.0	71.0
ACTR2_chr2:65492190-65492209+	2.0	15.0
ACTR3B_chr7:152549208-152549227+	9.0	16.0
ACTR3B_chr7:152549304-152549323+	10.0	85.0
ACTR3B_chr7:152550658-152550677-	216.0	396.0
ACTR3B_chr7:152551617-152551636-	141.0	158.0
ACTR3C_chr7:149946109-149946128+	104.0	225.0
ACTR3C_chr7:149946115-149946134-	67.0	170.0
ACTR3_chr2:114647865-114647884+	212.0	96.0
ACTR3_chr2:114674488-114674507+	52.0	143.0
ACTR3_chr2:114684916-114684935+	83.0	111.0
ACTR3_chr2:114691942-114691961+	55.0	74.0
ACTR5_chr20:37377389-37377408-	44.0	72.0
ACTR5_chr20:37378736-37378755+	24.0	42.0
ACTR5_chr20:37380909-37380928+	26.0	58.0
ACTR5_chr20:37383741-37383760+	96.0	147.0
ACTR6_chr12:100594626-100594645+	53.0	68.0
ACTR6_chr12:100594640-100594659-	25.0	24.0
ACTR6_chr12:100613806-100613825+	71.0	136.0
ACTR6_chr12:100613845-100613864-	39.0	176.0
ACTR8_chr3:53904131-53904150-	4.0	56.0
ACTR8_chr3:53905281-53905300+	45.0	186.0
ACTR8_chr3:53911341-53911360-	1.0	65.0
ACTR8_chr3:53913977-53913996-	117.0	41.0
ACTRT1_chrX:127185281-127185300-	163.0	169.0
ACTRT1_chrX:127185452-127185471-	80.0	85.0
ACTRT1_chrX:127185485-127185504-	128.0	247.0
ACTRT1_chrX:127185555-127185574-	322.0	251.0
ACTRT2_chr1:2938344-2938363-	373.0	489.0
ACTRT2_chr1:2938930-2938949+	222.0	299.0
ACTRT2_chr1:2939177-2939196-	136.0	187.0
ACTRT2_chr1:2939362-2939381-	157.0	69.0
ACTRT3_chr3:169485446-169485465-	364.0	335.0
ACTRT3_chr3:169485669-169485688-	142.0	145.0
ACTRT3_chr3:169487151-169487170-	97.0	154.0
ACTRT3_chr3:169487287-169487306-	130.0	239.0
ACVR1B_chr12:52369267-52369286+	172.0	350.0
ACVR1B_chr12:52370177-52370196-	18.0	16.0
ACVR1B_chr12:52374910-52374929+	16.0	113.0
ACVR1B_chr12:52377786-52377805+	96.0	147.0
ACVR1C_chr2:158397618-158397637-	142.0	117.0
ACVR1C_chr2:158406728-158406747-	104.0	164.0
ACVR1C_chr2:158412795-158412814+	226.0	285.0
ACVR1C_chr2:158443842-158443861-	29.0	209.0
ACVR1_chr2:158626950-158626969+	71.0	195.0
ACVR1_chr2:158634804-158634823+	96.0	128.0
ACVR1_chr2:158637036-158637055+	219.0	217.0
ACVR1_chr2:158655959-158655978+	119.0	42.0
ACVR2A_chr2:148653966-148653985+	161.0	181.0
ACVR2A_chr2:148657446-148657465-	14.0	85.0
ACVR2A_chr2:148676086-148676105-	143.0	235.0
ACVR2A_chr2:148677887-148677906+	96.0	116.0
ACVR2B_chr3:38495826-38495845-	41.0	266.0
ACVR2B_chr3:38518855-38518874+	64.0	13.0
ACVR2B_chr3:38519384-38519403-	98.0	159.0
ACVR2B_chr3:38519761-38519780-	254.0	222.0
ACVRL1_chr12:52306276-52306295-	61.0	108.0
ACVRL1_chr12:52307066-52307085-	250.0	160.0
ACVRL1_chr12:52307442-52307461+	86.0	209.0
ACVRL1_chr12:52309021-52309040-	337.0	537.0
ACY1_chr3:52018080-52018099+	70.0	106.0
ACY1_chr3:52018083-52018102+	15.0	168.0
ACY1_chr3:52018114-52018133-	155.0	219.0
ACY1_chr3:52018140-52018159-	93.0	71.0
ACY3_chr11:67412299-67412318-	196.0	131.0
ACY3_chr11:67412581-67412600+	129.0	295.0
ACY3_chr11:67413295-67413314-	49.0	72.0
ACY3_chr11:67414310-67414329+	84.0	57.0
ACYP1_chr14:75520275-75520294-	168.0	136.0
ACYP1_chr14:75520289-75520308-	112.0	290.0
ACYP1_chr14:75520293-75520312+	195.0	408.0
ACYP1_chr14:75520313-75520332-	39.0	67.0
ACYP2_chr2:54342837-54342856-	147.0	233.0
ACYP2_chr2:54342844-54342863+	432.0	525.0
ACYP2_chr2:54365815-54365834+	209.0	280.0
ACYP2_chr2:54365839-54365858+	306.0	448.0
ADAD1_chr4:123301315-123301334+	91.0	156.0
ADAD1_chr4:123329074-123329093+	98.0	110.0
ADAD1_chr4:123333869-123333888+	156.0	252.0
ADAD1_chr4:123336539-123336558+	76.0	79.0
ADAD2_chr16:84224930-84224949-	405.0	358.0
ADAD2_chr16:84228118-84228137+	161.0	232.0
ADAD2_chr16:84228733-84228752-	242.0	408.0
ADAD2_chr16:84228927-84228946+	252.0	258.0
ADAL_chr15:43638163-43638182-	271.0	258.0
ADAL_chr15:43641221-43641240+	52.0	169.0
ADAL_chr15:43641240-43641259-	235.0	422.0
ADAL_chr15:43644079-43644098+	139.0	230.0
ADAM10_chr15:58938256-58938275-	68.0	402.0
ADAM10_chr15:58957369-58957388-	105.0	244.0
ADAM10_chr15:58971440-58971459+	29.0	116.0
ADAM10_chr15:59041691-59041710-	340.0	424.0
ADAM11_chr17:42836551-42836570+	149.0	116.0
ADAM11_chr17:42837238-42837257+	38.0	93.0
ADAM11_chr17:42847102-42847121-	44.0	353.0
ADAM11_chr17:42847364-42847383-	75.0	468.0
ADAM12_chr10:127824213-127824232-	134.0	330.0
ADAM12_chr10:127843793-127843812+	545.0	563.0
ADAM12_chr10:128018983-128019002-	180.0	256.0
ADAM12_chr10:128076637-128076656+	166.0	248.0
ADAM15_chr1:155025214-155025233-	308.0	318.0
ADAM15_chr1:155026422-155026441+	172.0	92.0
ADAM15_chr1:155026816-155026835+	102.0	84.0
ADAM15_chr1:155028277-155028296+	13.0	84.0
ADAM17_chr2:9645392-9645411-	166.0	229.0
ADAM17_chr2:9650199-9650218-	7.0	51.0
ADAM17_chr2:9658252-9658271-	9.0	0.0
ADAM17_chr2:9695687-9695706+	120.0	187.0
ADAM18_chr8:39442175-39442194+	170.0	113.0
ADAM18_chr8:39442846-39442865+	147.0	246.0
ADAM18_chr8:39467001-39467020+	181.0	234.0
ADAM18_chr8:39495174-39495193+	173.0	77.0
ADAM19_chr5:156936401-156936420+	177.0	109.0
ADAM19_chr5:156945848-156945867-	211.0	239.0
ADAM19_chr5:156946897-156946916-	208.0	514.0
ADAM19_chr5:156957824-156957843-	67.0	117.0
ADAM20_chr14:70989865-70989884-	412.0	463.0
ADAM20_chr14:70990669-70990688-	159.0	119.0
ADAM20_chr14:70991163-70991182+	96.0	185.0
ADAM20_chr14:70991436-70991455+	165.0	183.0
ADAM21_chr14:70925365-70925384+	9.0	9.0
ADAM21_chr14:70925366-70925385+	56.0	24.0
ADAM21_chr14:70925701-70925720-	99.0	103.0
ADAM21_chr14:70925954-70925973+	83.0	97.0
ADAM22_chr7:87563768-87563787+	272.0	301.0
ADAM22_chr7:87564411-87564430+	196.0	246.0
ADAM22_chr7:87607691-87607710-	166.0	179.0
ADAM22_chr7:87737506-87737525+	244.0	388.0
ADAM23_chr2:207308721-207308740-	128.0	246.0
ADAM23_chr2:207345996-207346015-	98.0	239.0
ADAM23_chr2:207395651-207395670+	82.0	217.0
ADAM23_chr2:207406811-207406830+	64.0	143.0
ADAM28_chr8:24167720-24167739-	68.0	164.0
ADAM28_chr8:24171009-24171028+	126.0	195.0
ADAM28_chr8:24188744-24188763-	57.0	305.0
ADAM28_chr8:24199143-24199162+	178.0	364.0
ADAM29_chr4:175896767-175896786-	255.0	235.0
ADAM29_chr4:175897494-175897513+	153.0	225.0
ADAM29_chr4:175898972-175898991-	214.0	882.0
ADAM29_chr4:175899041-175899060-	452.0	527.0
ADAM2_chr8:39624369-39624388-	141.0	462.0
ADAM2_chr8:39644506-39644525-	86.0	107.0
ADAM2_chr8:39678627-39678646+	166.0	291.0
ADAM2_chr8:39694657-39694676-	163.0	409.0
ADAM30_chr1:120436891-120436910+	18.0	40.0
ADAM30_chr1:120437038-120437057-	68.0	143.0
ADAM30_chr1:120437762-120437781+	102.0	357.0
ADAM30_chr1:120437946-120437965+	334.0	191.0
ADAM32_chr8:38994216-38994235+	137.0	296.0
ADAM32_chr8:39007365-39007384+	353.0	341.0
ADAM32_chr8:39008939-39008958-	208.0	137.0
ADAM32_chr8:39068772-39068791+	164.0	312.0
ADAM33_chr20:3655246-3655265-	295.0	158.0
ADAM33_chr20:3655480-3655499-	126.0	37.0
ADAM33_chr20:3655717-3655736-	64.0	187.0
ADAM33_chr20:3660146-3660165+	133.0	79.0
ADAM7_chr8:24298664-24298683-	227.0	183.0
ADAM7_chr8:24300074-24300093-	295.0	287.0
ADAM7_chr8:24342814-24342833+	57.0	136.0
ADAM7_chr8:24344731-24344750+	112.0	175.0
ADAM8_chr10:135087249-135087268+	325.0	723.0
ADAM8_chr10:135087462-135087481-	178.0	255.0
ADAM8_chr10:135087724-135087743-	96.0	197.0
ADAM8_chr10:135088999-135089018+	63.0	175.0
ADAM9_chr8:38854618-38854637-	129.0	209.0
ADAM9_chr8:38874844-38874863-	70.0	102.0
ADAM9_chr8:38883371-38883390+	180.0	388.0
ADAM9_chr8:38884274-38884293+	63.0	165.0
ADAMDEC1_chr8:24242071-24242090-	43.0	177.0
ADAMDEC1_chr8:24251607-24251626+	27.0	2.0
ADAMDEC1_chr8:24254883-24254902+	152.0	242.0
ADAMDEC1_chr8:24256533-24256552-	70.0	331.0
ADAMTS10_chr19:8661930-8661949+	154.0	248.0
ADAMTS10_chr19:8665995-8666014-	229.0	206.0
ADAMTS10_chr19:8668690-8668709-	173.0	301.0
ADAMTS10_chr19:8670101-8670120+	93.0	208.0
ADAMTS12_chr5:33684129-33684148-	3.0	0.0
ADAMTS12_chr5:33751520-33751539-	103.0	211.0
ADAMTS12_chr5:33881270-33881289-	272.0	401.0
ADAMTS12_chr5:33891947-33891966-	155.0	215.0
ADAMTS13_chr9:136287606-136287625+	136.0	276.0
ADAMTS13_chr9:136288245-136288264-	358.0	270.0
ADAMTS13_chr9:136291114-136291133+	220.0	227.0
ADAMTS13_chr9:136291394-136291413+	378.0	888.0
ADAMTS14_chr10:72432598-72432617-	82.0	265.0
ADAMTS14_chr10:72434658-72434677+	15.0	185.0
ADAMTS14_chr10:72462154-72462173+	626.0	497.0
ADAMTS14_chr10:72468398-72468417+	203.0	156.0
ADAMTS15_chr11:130319328-130319347+	53.0	53.0
ADAMTS15_chr11:130331415-130331434-	463.0	350.0
ADAMTS15_chr11:130332007-130332026+	269.0	285.0
ADAMTS15_chr11:130332644-130332663-	309.0	169.0
ADAMTS16_chr5:5146345-5146364-	323.0	409.0
ADAMTS16_chr5:5182369-5182388-	349.0	728.0
ADAMTS16_chr5:5186271-5186290+	130.0	178.0
ADAMTS16_chr5:5209326-5209345+	171.0	247.0
ADAMTS17_chr15:100739568-100739587-	165.0	267.0
ADAMTS17_chr15:100801732-100801751-	8.0	44.0
ADAMTS17_chr15:100821523-100821542-	202.0	118.0
ADAMTS17_chr15:100881412-100881431+	140.0	307.0
ADAMTS18_chr16:77401443-77401462+	135.0	137.0
ADAMTS18_chr16:77465272-77465291-	169.0	222.0
ADAMTS18_chr16:77468343-77468362+	156.0	126.0
ADAMTS18_chr16:77468560-77468579+	122.0	146.0
ADAMTS19_chr5:128797411-128797430-	336.0	290.0
ADAMTS19_chr5:128844902-128844921+	104.0	138.0
ADAMTS19_chr5:128861971-128861990+	148.0	244.0
ADAMTS19_chr5:128864308-128864327+	149.0	122.0
ADAMTS1_chr21:28212678-28212697-	113.0	65.0
ADAMTS1_chr21:28213349-28213368+	163.0	205.0
ADAMTS1_chr21:28214894-28214913+	408.0	242.0
ADAMTS1_chr21:28217255-28217274-	175.0	309.0
ADAMTS20_chr12:43847767-43847786+	34.0	75.0
ADAMTS20_chr12:43886336-43886355+	222.0	219.0
ADAMTS20_chr12:43944849-43944868-	184.0	119.0
ADAMTS20_chr12:43945692-43945711+	149.0	346.0
ADAMTS2_chr5:178585805-178585824+	63.0	206.0
ADAMTS2_chr5:178634640-178634659-	99.0	125.0
ADAMTS2_chr5:178770775-178770794-	193.0	200.0
ADAMTS2_chr5:178772316-178772335-	263.0	224.0
ADAMTS3_chr4:73185080-73185099+	89.0	262.0
ADAMTS3_chr4:73185629-73185648+	75.0	74.0
ADAMTS3_chr4:73188733-73188752-	15.0	38.0
ADAMTS3_chr4:73414256-73414275+	75.0	123.0
ADAMTS4_chr1:161163896-161163915+	146.0	242.0
ADAMTS4_chr1:161165319-161165338+	179.0	245.0
ADAMTS4_chr1:161165992-161166011+	114.0	290.0
ADAMTS4_chr1:161168231-161168250+	42.0	53.0
ADAMTS5_chr21:28306974-28306993+	280.0	311.0
ADAMTS5_chr21:28315701-28315720-	281.0	439.0
ADAMTS5_chr21:28327096-28327115-	320.0	315.0
ADAMTS5_chr21:28338314-28338333+	36.0	67.0
ADAMTS7_chr15:79082046-79082065+	73.0	105.0
ADAMTS7_chr15:79089047-79089066+	249.0	154.0
ADAMTS7_chr15:79092710-79092729+	298.0	198.0
ADAMTS7_chr15:79103555-79103574-	22.0	26.0
ADAMTS8_chr11:130284573-130284592+	95.0	84.0
ADAMTS8_chr11:130286148-130286167-	330.0	327.0
ADAMTS8_chr11:130288971-130288990-	140.0	189.0
ADAMTS8_chr11:130297984-130298003+	255.0	468.0
ADAMTS9_chr3:64644371-64644390-	206.0	197.0
ADAMTS9_chr3:64666860-64666879+	382.0	280.0
ADAMTS9_chr3:64672427-64672446+	179.0	179.0
ADAMTS9_chr3:64673226-64673245-	140.0	205.0
ADAMTSL1_chr9:18474245-18474264-	184.0	378.0
ADAMTSL1_chr9:18504832-18504851+	527.0	302.0
ADAMTSL1_chr9:18574180-18574199-	103.0	184.0
ADAMTSL1_chr9:18622271-18622290+	209.0	457.0
ADAMTSL2_chr9:136401842-136401861+	145.0	127.0
ADAMTSL2_chr9:136402539-136402558+	320.0	215.0
ADAMTSL2_chr9:136404904-136404923+	421.0	373.0
ADAMTSL2_chr9:136405801-136405820-	229.0	226.0
ADAMTSL3_chr15:84324534-84324553-	174.0	329.0
ADAMTSL3_chr15:84373176-84373195-	91.0	110.0
ADAMTSL3_chr15:84442363-84442382+	150.0	148.0
ADAMTSL3_chr15:84488656-84488675-	70.0	106.0
ADAMTSL4-AS1_chr1:150533611-150533630+	402.0	180.0
ADAMTSL4-AS1_chr1:150533673-150533692+	88.0	55.0
ADAMTSL4-AS1_chr1:150533701-150533720-	26.0	23.0
ADAMTSL4-AS1_chr1:150533781-150533800+	58.0	109.0
ADAMTSL4_chr1:150525052-150525071-	144.0	50.0
ADAMTSL4_chr1:150525700-150525719+	64.0	134.0
ADAMTSL4_chr1:150526273-150526292-	49.0	364.0
ADAMTSL4_chr1:150527945-150527964-	102.0	97.0
ADAMTSL5_chr19:1508429-1508448+	146.0	65.0
ADAMTSL5_chr19:1510168-1510187-	130.0	151.0
ADAMTSL5_chr19:1510363-1510382+	136.0	166.0
ADAMTSL5_chr19:1510691-1510710+	135.0	198.0
ADAP1_chr7:939771-939790-	74.0	95.0
ADAP1_chr7:943871-943890+	370.0	244.0
ADAP1_chr7:944728-944747-	17.0	121.0
ADAP1_chr7:966248-966267+	9.0	3.0
ADAP2_chr17:29249034-29249053-	72.0	118.0
ADAP2_chr17:29250019-29250038-	185.0	246.0
ADAP2_chr17:29253921-29253940-	120.0	272.0
ADAP2_chr17:29258927-29258946+	36.0	65.0
ADARB1_chr21:46595725-46595744+	65.0	399.0
ADARB1_chr21:46603303-46603322+	187.0	204.0
ADARB1_chr21:46604862-46604881+	231.0	284.0
ADARB1_chr21:46624577-46624596-	177.0	226.0
ADARB2_chr10:1313219-1313238-	257.0	173.0
ADARB2_chr10:1405756-1405775-	150.0	170.0
ADARB2_chr10:1421287-1421306-	19.0	81.0
ADARB2_chr10:1779309-1779328-	173.0	166.0
ADAR_chr1:154569596-154569615+	40.0	123.0
ADAR_chr1:154570937-154570956-	141.0	82.0
ADAR_chr1:154574318-154574337-	161.0	328.0
ADAR_chr1:154580474-154580493-	494.0	432.0
ADAT1_chr16:75646269-75646288-	266.0	525.0
ADAT1_chr16:75651119-75651138+	178.0	261.0
ADAT1_chr16:75652486-75652505-	170.0	117.0
ADAT1_chr16:75654668-75654687+	312.0	365.0
ADAT2_chr6:143753721-143753740+	52.0	40.0
ADAT2_chr6:143759779-143759798+	29.0	75.0
ADAT2_chr6:143771786-143771805-	215.0	98.0
ADAT3_chr19:1912358-1912377-	283.0	141.0
ADAT3_chr19:1912573-1912592-	35.0	176.0
ADAT3_chr19:1912723-1912742-	81.0	73.0
ADAT3_chr19:1913044-1913063-	47.0	21.0
ADA_chr20:43254217-43254236+	99.0	353.0
ADA_chr20:43255164-43255183-	141.0	321.0
ADA_chr20:43257752-43257771-	157.0	141.0
ADA_chr20:43280228-43280247+	155.0	235.0
ADCK1_chr14:78285377-78285396-	58.0	333.0
ADCK1_chr14:78325505-78325524+	149.0	160.0
ADCK1_chr14:78353553-78353572+	23.0	231.0
ADCK1_chr14:78374187-78374206-	174.0	242.0
ADCK2_chr7:140373232-140373251-	156.0	69.0
ADCK2_chr7:140374422-140374441-	254.0	146.0
ADCK2_chr7:140386808-140386827+	119.0	242.0
ADCK2_chr7:140390559-140390578-	315.0	233.0
ADCK3_chr1:227149098-227149117+	161.0	369.0
ADCK3_chr1:227153090-227153109+	74.0	84.0
ADCK3_chr1:227153417-227153436+	194.0	189.0
ADCK3_chr1:227165221-227165240-	107.0	219.0
ADCK4_chr19:41215981-41216000-	98.0	166.0
ADCK4_chr19:41219982-41220001+	143.0	198.0
ADCK4_chr19:41220277-41220296+	191.0	229.0
ADCK4_chr19:41220423-41220442+	120.0	195.0
ADCK5_chr8:145608306-145608325+	32.0	113.0
ADCK5_chr8:145615900-145615919-	277.0	334.0
ADCK5_chr8:145616224-145616243+	364.0	175.0
ADCY10_chr1:167830229-167830248+	134.0	142.0
ADCY10_chr1:167849355-167849374-	134.0	315.0
ADCY10_chr1:167871024-167871043-	283.0	297.0
ADCY10_chr1:167873181-167873200-	63.0	55.0
ADCY1_chr7:45614540-45614559-	118.0	144.0
ADCY1_chr7:45632432-45632451+	264.0	293.0
ADCY1_chr7:45662321-45662340+	219.0	209.0
ADCY1_chr7:45697329-45697348+	75.0	185.0
ADCY2_chr5:7396491-7396510-	230.0	316.0
ADCY2_chr5:7414834-7414853-	125.0	63.0
ADCY2_chr5:7520954-7520973-	144.0	276.0
ADCY2_chr5:7626342-7626361-	102.0	278.0
ADCY3_chr2:25062875-25062894-	76.0	385.0
ADCY3_chr2:25064124-25064143+	189.0	434.0
ADCY3_chr2:25095495-25095514-	311.0	259.0
ADCY3_chr2:25141269-25141288+	41.0	111.0
ADCY4_chr14:24801021-24801040-	125.0	105.0
ADCY4_chr14:24801760-24801779+	19.0	33.0
ADCY4_chr14:24802023-24802042-	478.0	475.0
ADCY4_chr14:24803807-24803826+	75.0	66.0
ADCY5_chr3:123049746-123049765-	85.0	71.0
ADCY5_chr3:123066678-123066697-	144.0	306.0
ADCY5_chr3:123071297-123071316-	50.0	227.0
ADCY5_chr3:123166544-123166563+	151.0	225.0
ADCY6_chr12:49170272-49170291+	186.0	189.0
ADCY6_chr12:49171000-49171019-	79.0	115.0
ADCY6_chr12:49172011-49172030+	327.0	181.0
ADCY6_chr12:49177058-49177077+	45.0	40.0
ADCY7_chr16:50322221-50322240-	132.0	160.0
ADCY7_chr16:50324544-50324563+	272.0	502.0
ADCY7_chr16:50325745-50325764-	119.0	194.0
ADCY7_chr16:50326597-50326616-	137.0	269.0
ADCY8_chr8:131949341-131949360+	182.0	172.0
ADCY8_chr8:131964199-131964218+	59.0	125.0
ADCY8_chr8:132002692-132002711+	0.0	0.0
ADCY8_chr8:132052048-132052067+	96.0	316.0
ADCY9_chr16:4042275-4042294+	155.0	170.0
ADCY9_chr16:4043483-4043502+	120.0	91.0
ADCY9_chr16:4057524-4057543-	137.0	226.0
ADCY9_chr16:4164982-4165001+	174.0	219.0
ADCYAP1R1_chr7:31104494-31104513+	30.0	67.0
ADCYAP1R1_chr7:31123766-31123785+	177.0	141.0
ADCYAP1R1_chr7:31124428-31124447-	56.0	249.0
ADCYAP1R1_chr7:31126030-31126049-	150.0	83.0
ADCYAP1_chr18:905489-905508-	431.0	527.0
ADCYAP1_chr18:908277-908296-	358.0	253.0
ADCYAP1_chr18:908278-908297-	146.0	158.0
ADCYAP1_chr18:909442-909461+	298.0	345.0
ADC_chr1:33557764-33557783+	101.0	97.0
ADC_chr1:33560266-33560285-	120.0	255.0
ADC_chr1:33562448-33562467+	244.0	249.0
ADC_chr1:33563683-33563702-	339.0	140.0
ADD1_chr4:2877777-2877796+	134.0	174.0
ADD1_chr4:2883760-2883779-	287.0	390.0
ADD1_chr4:2895739-2895758+	109.0	153.0
ADD1_chr4:2899948-2899967-	233.0	207.0
ADD2_chr2:70919601-70919620+	114.0	239.0
ADD2_chr2:70923468-70923487-	127.0	122.0
ADD2_chr2:70931496-70931515+	243.0	303.0
ADD2_chr2:70933399-70933418-	244.0	477.0
ADD3_chr10:111860412-111860431+	289.0	319.0
ADD3_chr10:111878360-111878379+	200.0	274.0
ADD3_chr10:111878976-111878995-	128.0	187.0
ADD3_chr10:111879256-111879275+	191.0	170.0
ADGB_chr6:146978024-146978043-	179.0	433.0
ADGB_chr6:147012372-147012391-	150.0	295.0
ADGB_chr6:147022114-147022133-	44.0	61.0
ADGB_chr6:147054371-147054390-	186.0	151.0
ADH1A_chr4:100201303-100201322-	449.0	449.0
ADH1A_chr4:100205610-100205629+	136.0	190.0
ADH1A_chr4:100205760-100205779-	252.0	525.0
ADH1A_chr4:100205924-100205943+	391.0	401.0
ADH1B_chr4:100237102-100237121+	80.0	143.0
ADH1B_chr4:100237103-100237122+	152.0	129.0
ADH1B_chr4:100237259-100237278-	144.0	604.0
ADH1B_chr4:100239287-100239306+	378.0	425.0
ADH4_chr4:100052889-100052908+	86.0	128.0
ADH4_chr4:100057619-100057638-	90.0	260.0
ADH4_chr4:100062715-100062734-	104.0	406.0
ADH4_chr4:100063905-100063924-	259.0	255.0
ADH5_chr4:100003128-100003147-	46.0	32.0
ADH5_chr4:100003238-100003257+	112.0	175.0
ADH5_chr4:99997492-99997511-	20.0	215.0
ADH5_chr4:99998060-99998079-	425.0	385.0
ADH6_chr4:100129953-100129972-	129.0	72.0
ADH6_chr4:100131251-100131270+	65.0	88.0
ADH6_chr4:100131611-100131630+	67.0	101.0
ADH6_chr4:100137393-100137412-	72.0	173.0
ADH7_chr4:100341730-100341749-	104.0	55.0
ADH7_chr4:100348942-100348961+	152.0	271.0
ADH7_chr4:100349758-100349777+	194.0	152.0
ADH7_chr4:100350736-100350755-	195.0	237.0
ADHFE1_chr8:67352403-67352422-	390.0	279.0
ADHFE1_chr8:67356954-67356973+	157.0	290.0
ADHFE1_chr8:67357563-67357582-	231.0	113.0
ADHFE1_chr8:67361111-67361130+	192.0	217.0
ADI1_chr2:3502752-3502771+	99.0	186.0
ADI1_chr2:3504596-3504615-	134.0	66.0
ADI1_chr2:3504666-3504685-	83.0	99.0
ADI1_chr2:3517682-3517701-	91.0	92.0
ADIG_chr20:37209896-37209915+	326.0	249.0
ADIG_chr20:37209915-37209934-	183.0	752.0
ADIG_chr20:37209962-37209981-	208.0	151.0
ADIG_chr20:37209996-37210015+	138.0	364.0
ADIPOQ_chr3:186570902-186570921+	280.0	155.0
ADIPOQ_chr3:186570960-186570979+	90.0	211.0
ADIPOQ_chr3:186572198-186572217-	296.0	307.0
ADIPOQ_chr3:186572271-186572290+	81.0	280.0
ADIPOR1_chr1:202911287-202911306-	47.0	162.0
ADIPOR1_chr1:202912969-202912988+	113.0	200.0
ADIPOR1_chr1:202915619-202915638+	23.0	125.0
ADIPOR1_chr1:202917461-202917480-	140.0	227.0
ADIPOR2_chr12:1887049-1887068-	1416.0	1082.0
ADIPOR2_chr12:1889762-1889781+	1361.0	820.0
ADIPOR2_chr12:1893086-1893105+	1463.0	1369.0
ADIPOR2_chr12:1895184-1895203-	605.0	756.0
ADIRF_chr10:88728319-88728338+	150.0	59.0
ADIRF_chr10:88729985-88730004+	171.0	241.0
ADIRF_chr10:88729988-88730007+	14.0	114.0
ADIRF_chr10:88729990-88730009+	214.0	420.0
ADK_chr10:75911080-75911099+	136.0	210.0
ADK_chr10:75960553-75960572-	314.0	251.0
ADK_chr10:75984323-75984342+	317.0	173.0
ADK_chr10:76074450-76074469+	285.0	204.0
ADM2_chr22:50920299-50920318-	129.0	176.0
ADM2_chr22:50920336-50920355-	75.0	57.0
ADM2_chr22:50921112-50921131-	170.0	114.0
ADM2_chr22:50921179-50921198-	154.0	143.0
ADM5_chr19:50193118-50193137-	51.0	89.0
ADM5_chr19:50193411-50193430-	79.0	55.0
ADM5_chr19:50193513-50193532+	139.0	114.0
ADM5_chr19:50193642-50193661-	149.0	184.0
ADM_chr11:10327264-10327283-	970.0	623.0
ADM_chr11:10327298-10327317-	119.0	79.0
ADM_chr11:10327558-10327577-	181.0	610.0
ADM_chr11:10327945-10327964-	140.0	195.0
ADNP2_chr18:77894191-77894210+	334.0	432.0
ADNP2_chr18:77895126-77895145+	78.0	126.0
ADNP2_chr18:77895659-77895678+	105.0	194.0
ADNP2_chr18:77896031-77896050-	271.0	267.0
ADNP_chr20:49508526-49508545-	6.0	25.0
ADNP_chr20:49509654-49509673-	190.0	72.0
ADNP_chr20:49509922-49509941+	193.0	385.0
ADNP_chr20:49510099-49510118-	391.0	323.0
ADORA1_chr1:203098163-203098182-	173.0	301.0
ADORA1_chr1:203098290-203098309-	41.0	67.0
ADORA1_chr1:203134621-203134640-	155.0	121.0
ADORA1_chr1:203134904-203134923-	128.0	120.0
ADORA2A_chr22:24829438-24829457-	147.0	120.0
ADORA2A_chr22:24829597-24829616-	229.0	382.0
ADORA2A_chr22:24836669-24836688+	84.0	325.0
ADORA2A_chr22:24836851-24836870+	52.0	34.0
ADORA2B_chr17:15848654-15848673-	136.0	368.0
ADORA2B_chr17:15848756-15848775-	300.0	238.0
ADORA2B_chr17:15878319-15878338+	173.0	197.0
ADORA2B_chr17:15878520-15878539-	362.0	342.0
ADORA3_chr1:112042941-112042960+	79.0	105.0
ADORA3_chr1:112042943-112042962+	34.0	47.0
ADORA3_chr1:112045647-112045666+	74.0	237.0
ADORA3_chr1:112045756-112045775+	4.0	42.0
ADO_chr10:64565219-64565238+	79.0	61.0
ADO_chr10:64565332-64565351+	1.0	83.0
ADO_chr10:64565392-64565411+	272.0	384.0
ADO_chr10:64565494-64565513+	88.0	75.0
ADPGK_chr15:73045205-73045224+	109.0	217.0
ADPGK_chr15:73047948-73047967+	36.0	140.0
ADPGK_chr15:73048610-73048629-	61.0	68.0
ADPGK_chr15:73075964-73075983+	184.0	395.0
ADPRHL1_chr13:114083361-114083380+	125.0	238.0
ADPRHL1_chr13:114088102-114088121-	377.0	337.0
ADPRHL1_chr13:114098828-114098847-	108.0	228.0
ADPRHL1_chr13:114107631-114107650-	51.0	142.0
ADPRHL2_chr1:36554564-36554583-	140.0	75.0
ADPRHL2_chr1:36556887-36556906-	83.0	38.0
ADPRHL2_chr1:36557232-36557251+	97.0	155.0
ADPRHL2_chr1:36557551-36557570-	156.0	206.0
ADPRH_chr3:119301047-119301066+	346.0	247.0
ADPRH_chr3:119305180-119305199-	191.0	433.0
ADPRH_chr3:119305384-119305403+	104.0	320.0
ADPRH_chr3:119306548-119306567-	103.0	252.0
ADPRM_chr17:10614178-10614197-	215.0	176.0
ADPRM_chr17:10614217-10614236-	288.0	508.0
ADPRM_chr17:10614258-10614277+	93.0	279.0
ADPRM_chr17:10614358-10614377-	119.0	543.0
ADRA1A_chr8:26627835-26627854+	71.0	284.0
ADRA1A_chr8:26627981-26628000+	147.0	119.0
ADRA1A_chr8:26722187-26722206+	146.0	236.0
ADRA1A_chr8:26722235-26722254+	14.0	11.0
ADRA1B_chr5:159344638-159344657+	95.0	87.0
ADRA1B_chr5:159344779-159344798+	84.0	214.0
ADRA1B_chr5:159399248-159399267-	233.0	215.0
ADRA1B_chr5:159399447-159399466-	453.0	906.0
ADRA1D_chr20:4202319-4202338-	42.0	104.0
ADRA1D_chr20:4202589-4202608+	139.0	88.0
ADRA1D_chr20:4229065-4229084+	178.0	126.0
ADRA1D_chr20:4229397-4229416-	137.0	108.0
ADRA2A_chr10:112837763-112837782+	62.0	283.0
ADRA2A_chr10:112838301-112838320-	136.0	247.0
ADRA2A_chr10:112838313-112838332+	103.0	207.0
ADRA2A_chr10:112838995-112839014-	130.0	93.0
ADRA2B_chr2:96781056-96781075+	86.0	81.0
ADRA2B_chr2:96781343-96781362+	106.0	243.0
ADRA2B_chr2:96781384-96781403-	212.0	213.0
ADRA2B_chr2:96781448-96781467+	145.0	191.0
ADRA2C_chr4:3768848-3768867-	116.0	362.0
ADRA2C_chr4:3768892-3768911-	236.0	382.0
ADRA2C_chr4:3769185-3769204+	139.0	79.0
ADRA2C_chr4:3769391-3769410-	23.0	38.0
ADRB1_chr10:115804139-115804158-	367.0	375.0
ADRB1_chr10:115804260-115804279-	180.0	199.0
ADRB1_chr10:115804562-115804581-	287.0	283.0
ADRB1_chr10:115804799-115804818+	66.0	200.0
ADRB2_chr5:148206567-148206586-	65.0	150.0
ADRB2_chr5:148206760-148206779+	213.0	278.0
ADRB2_chr5:148207028-148207047-	0.0	0.0
ADRB2_chr5:148207029-148207048-	158.0	496.0
ADRB3_chr8:37823312-37823331-	39.0	62.0
ADRB3_chr8:37823389-37823408+	123.0	261.0
ADRB3_chr8:37823469-37823488+	78.0	118.0
ADRB3_chr8:37823679-37823698+	352.0	435.0
ADRBK1_chr11:67034200-67034219+	221.0	500.0
ADRBK1_chr11:67044752-67044771+	420.0	318.0
ADRBK1_chr11:67046723-67046742+	193.0	184.0
ADRBK1_chr11:67046894-67046913+	95.0	300.0
ADRBK2_chr22:26099522-26099541+	151.0	210.0
ADRBK2_chr22:26100151-26100170+	325.0	269.0
ADRBK2_chr22:26110395-26110414+	164.0	249.0
ADRBK2_chr22:26114224-26114243+	143.0	155.0
ADRM1_chr20:60878705-60878724+	43.0	92.0
ADRM1_chr20:60879572-60879591-	451.0	528.0
ADRM1_chr20:60881341-60881360-	477.0	445.0
ADRM1_chr20:60881744-60881763-	316.0	373.0
ADSL_chr22:40742630-40742649-	30.0	21.0
ADSL_chr22:40745889-40745908+	0.0	5.0
ADSL_chr22:40750259-40750278-	36.0	2.0
ADSL_chr22:40754885-40754904-	31.0	32.0
ADSSL1_chr14:105190592-105190611+	178.0	231.0
ADSSL1_chr14:105201362-105201381+	214.0	156.0
ADSSL1_chr14:105207001-105207020-	52.0	231.0
ADSSL1_chr14:105207459-105207478+	235.0	236.0
ADSS_chr1:244581001-244581020-	0.0	25.0
ADSS_chr1:244583555-244583574+	31.0	47.0
ADSS_chr1:244587632-244587651-	47.0	72.0
ADSS_chr1:244615095-244615114-	16.0	142.0
ADTRP_chr6:11723651-11723670+	248.0	376.0
ADTRP_chr6:11735878-11735897+	84.0	177.0
ADTRP_chr6:11766531-11766550+	165.0	205.0
ADTRP_chr6:11778972-11778991+	80.0	105.0
AEBP1_chr7:44144361-44144380+	20.0	33.0
AEBP1_chr7:44146281-44146300+	114.0	208.0
AEBP1_chr7:44147054-44147073+	110.0	246.0
AEBP1_chr7:44147238-44147257+	39.0	394.0
AEBP2_chr12:19592796-19592815+	181.0	580.0
AEBP2_chr12:19593165-19593184+	315.0	256.0
AEBP2_chr12:19615466-19615485+	380.0	365.0
AEBP2_chr12:19615467-19615486+	0.0	0.0
AEN_chr15:89169535-89169554+	14.0	76.0
AEN_chr15:89169898-89169917-	88.0	277.0
AEN_chr15:89172579-89172598-	222.0	152.0
AEN_chr15:89173460-89173479+	544.0	201.0
AES_chr19:3053860-3053879-	222.0	176.0
AES_chr19:3054162-3054181-	219.0	251.0
AES_chr19:3055688-3055707-	75.0	72.0
AES_chr19:3061196-3061215+	174.0	156.0
AFAP1L1_chr5:148651526-148651545+	72.0	87.0
AFAP1L1_chr5:148679115-148679134-	204.0	481.0
AFAP1L1_chr5:148679860-148679879+	186.0	133.0
AFAP1L1_chr5:148689665-148689684+	107.0	99.0
AFAP1L2_chr10:116075432-116075451-	366.0	379.0
AFAP1L2_chr10:116082976-116082995+	201.0	324.0
AFAP1L2_chr10:116091629-116091648-	162.0	226.0
AFAP1L2_chr10:116100377-116100396+	157.0	116.0
AFAP1_chr4:7840312-7840331-	47.0	79.0
AFAP1_chr4:7844908-7844927-	54.0	135.0
AFAP1_chr4:7870355-7870374-	85.0	273.0
AFAP1_chr4:7873662-7873681+	159.0	438.0
AFF1_chr4:87968580-87968599-	217.0	330.0
AFF1_chr4:88036365-88036384+	181.0	120.0
AFF1_chr4:88047354-88047373+	100.0	112.0
AFF1_chr4:88055809-88055828-	147.0	179.0
AFF2_chrX:147743753-147743772+	87.0	178.0
AFF2_chrX:147924509-147924528-	223.0	310.0
AFF2_chrX:148035138-148035157+	167.0	287.0
AFF2_chrX:148037778-148037797-	237.0	90.0
AFF3_chr2:100368726-100368745+	115.0	165.0
AFF3_chr2:100623135-100623154-	57.0	242.0
AFF3_chr2:100623711-100623730+	70.0	81.0
AFF3_chr2:100625364-100625383-	85.0	69.0
AFF4_chr5:132233923-132233942+	94.0	157.0
AFF4_chr5:132234813-132234832-	174.0	93.0
AFF4_chr5:132262856-132262875+	194.0	237.0
AFF4_chr5:132269977-132269996+	271.0	440.0
AFG3L2_chr18:12359987-12360006-	105.0	99.0
AFG3L2_chr18:12366999-12367018-	35.0	24.0
AFG3L2_chr18:12367293-12367312-	7.0	12.0
AFG3L2_chr18:12376955-12376974+	4.0	33.0
AFMID_chr17:76183494-76183513-	87.0	349.0
AFMID_chr17:76187075-76187094-	295.0	394.0
AFMID_chr17:76198601-76198620-	107.0	245.0
AFMID_chr17:76198792-76198811+	41.0	217.0
AFM_chr4:74347551-74347570+	391.0	572.0
AFM_chr4:74354455-74354474+	504.0	422.0
AFM_chr4:74364872-74364891-	98.0	160.0
AFM_chr4:74365762-74365781+	250.0	292.0
AFP_chr4:74303967-74303986+	15.0	21.0
AFP_chr4:74310789-74310808+	61.0	123.0
AFP_chr4:74313238-74313257+	183.0	375.0
AFP_chr4:74315083-74315102-	174.0	202.0
AFTPH_chr2:64779464-64779483+	56.0	69.0
AFTPH_chr2:64796330-64796349-	272.0	433.0
AFTPH_chr2:64800144-64800163-	298.0	280.0
AFTPH_chr2:64819053-64819072+	220.0	110.0
AGAP1_chr2:236403384-236403403-	119.0	196.0
AGAP1_chr2:236617829-236617848-	294.0	311.0
AGAP1_chr2:236626204-236626223+	350.0	304.0
AGAP1_chr2:236653349-236653368-	312.0	721.0
AGAP2_chr12:58126631-58126650-	79.0	109.0
AGAP2_chr12:58127857-58127876+	156.0	69.0
AGAP2_chr12:58128119-58128138-	92.0	55.0
AGAP2_chr12:58131425-58131444-	53.0	44.0
AGAP3_chr7:150784050-150784069-	219.0	327.0
AGAP3_chr7:150814199-150814218+	182.0	192.0
AGAP3_chr7:150814531-150814550-	123.0	168.0
AGAP3_chr7:150814733-150814752-	142.0	350.0
AGA_chr4:178355553-178355572+	119.0	161.0
AGA_chr4:178357469-178357488-	378.0	271.0
AGA_chr4:178361559-178361578-	148.0	371.0
AGA_chr4:178363452-178363471+	209.0	311.0
AGBL1_chr15:86697720-86697739+	125.0	409.0
AGBL1_chr15:86702180-86702199+	104.0	208.0
AGBL1_chr15:86790910-86790929+	116.0	205.0
AGBL1_chr15:86800171-86800190-	135.0	188.0
AGBL2_chr11:47701579-47701598+	21.0	63.0
AGBL2_chr11:47703519-47703538+	275.0	205.0
AGBL2_chr11:47712350-47712369-	58.0	136.0
AGBL2_chr11:47731944-47731963-	37.0	28.0
AGBL3_chr7:134678364-134678383+	176.0	146.0
AGBL3_chr7:134701822-134701841+	237.0	198.0
AGBL3_chr7:134717701-134717720+	142.0	102.0
AGBL3_chr7:134718941-134718960+	116.0	201.0
AGBL4_chr1:49100211-49100230+	39.0	139.0
AGBL4_chr1:49119058-49119077+	86.0	273.0
AGBL4_chr1:49128854-49128873-	152.0	224.0
AGBL4_chr1:50317144-50317163+	239.0	179.0
AGBL5_chr2:27275889-27275908-	130.0	262.0
AGBL5_chr2:27276434-27276453-	98.0	60.0
AGBL5_chr2:27277522-27277541-	56.0	67.0
AGBL5_chr2:27277953-27277972+	57.0	145.0
AGER_chr6:32150412-32150431-	52.0	105.0
AGER_chr6:32151117-32151136-	45.0	109.0
AGER_chr6:32151454-32151473+	216.0	295.0
AGER_chr6:32151699-32151718-	105.0	241.0
AGFG1_chr2:228337277-228337296-	97.0	200.0
AGFG1_chr2:228356265-228356284+	69.0	81.0
AGFG1_chr2:228388488-228388507+	175.0	259.0
AGFG1_chr2:228389482-228389501-	289.0	394.0
AGFG2_chr7:100137107-100137126-	132.0	192.0
AGFG2_chr7:100146509-100146528+	133.0	75.0
AGFG2_chr7:100148090-100148109+	92.0	84.0
AGFG2_chr7:100151063-100151082-	67.0	111.0
AGGF1_chr5:76326780-76326799+	217.0	250.0
AGGF1_chr5:76330313-76330332+	227.0	347.0
AGGF1_chr5:76332415-76332434-	96.0	216.0
AGGF1_chr5:76342295-76342314+	91.0	88.0
AGK_chr7:141311046-141311065+	125.0	228.0
AGK_chr7:141315278-141315297-	34.0	198.0
AGK_chr7:141333725-141333744+	192.0	147.0
AGK_chr7:141341177-141341196+	46.0	44.0
AGL_chr1:100327889-100327908-	276.0	277.0
AGL_chr1:100329968-100329987-	56.0	75.0
AGL_chr1:100340944-100340963+	91.0	315.0
AGL_chr1:100342032-100342051+	70.0	88.0
AGMAT_chr1:15905470-15905489-	155.0	222.0
AGMAT_chr1:15906599-15906618-	78.0	76.0
AGMAT_chr1:15909671-15909690+	309.0	691.0
AGMAT_chr1:15911206-15911225+	50.0	170.0
AGMO_chr7:15405805-15405824+	50.0	198.0
AGMO_chr7:15433771-15433790+	115.0	438.0
AGMO_chr7:15584444-15584463+	170.0	396.0
AGMO_chr7:15584456-15584475+	136.0	45.0
AGO1_chr1:36349019-36349038+	150.0	126.0
AGO1_chr1:36354152-36354171+	80.0	167.0
AGO1_chr1:36358246-36358265+	344.0	501.0
AGO1_chr1:36358801-36358820-	350.0	402.0
AGO2_chr8:141569522-141569541-	52.0	39.0
AGO2_chr8:141570579-141570598+	286.0	131.0
AGO2_chr8:141572623-141572642-	187.0	277.0
AGO2_chr8:141595232-141595251-	487.0	570.0
AGO3_chr1:36397025-36397044+	138.0	128.0
AGO3_chr1:36411322-36411341+	228.0	287.0
AGO3_chr1:36437795-36437814-	26.0	92.0
AGO3_chr1:36439017-36439036+	33.0	68.0
AGO4_chr1:36282488-36282507-	68.0	127.0
AGO4_chr1:36288460-36288479+	303.0	262.0
AGO4_chr1:36291088-36291107-	123.0	152.0
AGO4_chr1:36291314-36291333-	17.0	11.0
AGPAT1_chr6:32137997-32138016-	31.0	74.0
AGPAT1_chr6:32138255-32138274-	92.0	105.0
AGPAT1_chr6:32138746-32138765+	19.0	37.0
AGPAT1_chr6:32139097-32139116+	136.0	156.0
AGPAT2_chr9:139569226-139569245+	187.0	213.0
AGPAT2_chr9:139571110-139571129-	192.0	238.0
AGPAT2_chr9:139571565-139571584+	170.0	454.0
AGPAT2_chr9:139581666-139581685+	189.0	320.0
AGPAT3_chr21:45379579-45379598-	41.0	84.0
AGPAT3_chr21:45387870-45387889+	320.0	352.0
AGPAT3_chr21:45389094-45389113+	75.0	171.0
AGPAT3_chr21:45390661-45390680+	339.0	421.0
AGPAT4_chr6:161574474-161574493-	14.0	55.0
AGPAT4_chr6:161575270-161575289-	68.0	214.0
AGPAT4_chr6:161587285-161587304+	47.0	177.0
AGPAT4_chr6:161653218-161653237+	188.0	220.0
AGPAT5_chr8:6566381-6566400+	43.0	115.0
AGPAT5_chr8:6566401-6566420-	13.0	43.0
AGPAT5_chr8:6605298-6605317+	299.0	194.0
AGPAT5_chr8:6605327-6605346+	56.0	169.0
AGPAT6_chr8:41456777-41456796-	109.0	243.0
AGPAT6_chr8:41466966-41466985-	234.0	283.0
AGPAT6_chr8:41468285-41468304+	176.0	301.0
AGPAT6_chr8:41469746-41469765-	83.0	222.0
AGPAT9_chr4:84457813-84457832-	132.0	189.0
AGPAT9_chr4:84502829-84502848+	131.0	309.0
AGPAT9_chr4:84508416-84508435-	16.0	96.0
AGPAT9_chr4:84515995-84516014+	266.0	497.0
AGPS_chr2:178257505-178257524+	91.0	99.0
AGPS_chr2:178299112-178299131-	103.0	73.0
AGPS_chr2:178301507-178301526-	247.0	237.0
AGPS_chr2:178388509-178388528+	86.0	71.0
AGR2_chr7:16834619-16834638+	42.0	77.0
AGR2_chr7:16839361-16839380+	30.0	46.0
AGR2_chr7:16840777-16840796-	215.0	326.0
AGR2_chr7:16841265-16841284+	233.0	317.0
AGR3_chr7:16900140-16900159-	95.0	211.0
AGR3_chr7:16902237-16902256+	50.0	150.0
AGR3_chr7:16918133-16918152+	251.0	309.0
AGR3_chr7:16918224-16918243-	223.0	368.0
AGRN_chr1:955702-955721+	93.0	152.0
AGRN_chr1:976076-976095+	32.0	90.0
AGRN_chr1:979295-979314-	131.0	408.0
AGRN_chr1:979301-979320+	159.0	250.0
AGRP_chr16:67516599-67516618+	312.0	285.0
AGRP_chr16:67516673-67516692+	136.0	424.0
AGRP_chr16:67516916-67516935+	229.0	435.0
AGRP_chr16:67517272-67517291+	147.0	240.0
AGTPBP1_chr9:88193948-88193967-	27.0	49.0
AGTPBP1_chr9:88201836-88201855-	169.0	232.0
AGTPBP1_chr9:88203269-88203288+	161.0	315.0
AGTPBP1_chr9:88247656-88247675-	129.0	340.0
AGTR1_chr3:148459071-148459090+	166.0	263.0
AGTR1_chr3:148459082-148459101+	47.0	109.0
AGTR1_chr3:148459142-148459161-	113.0	109.0
AGTR1_chr3:148459473-148459492+	290.0	266.0
AGTR2_chrX:115303580-115303599-	209.0	420.0
AGTR2_chrX:115303776-115303795+	155.0	268.0
AGTR2_chrX:115304029-115304048-	157.0	454.0
AGTR2_chrX:115304030-115304049-	120.0	190.0
AGTRAP_chr1:11807529-11807548-	314.0	464.0
AGTRAP_chr1:11807553-11807572-	253.0	516.0
AGTRAP_chr1:11808535-11808554-	107.0	81.0
AGTRAP_chr1:11810221-11810240+	113.0	126.0
AGT_chr1:230838952-230838971+	392.0	275.0
AGT_chr1:230839996-230840015+	140.0	104.0
AGT_chr1:230841923-230841942-	78.0	163.0
AGT_chr1:230845883-230845902+	36.0	107.0
AGXT2_chr5:35035344-35035363+	309.0	328.0
AGXT2_chr5:35039562-35039581-	233.0	318.0
AGXT2_chr5:35040690-35040709+	189.0	333.0
AGXT2_chr5:35047945-35047964+	373.0	413.0
AGXT_chr2:241808414-241808433+	123.0	277.0
AGXT_chr2:241808658-241808677+	306.0	213.0
AGXT_chr2:241810095-241810114+	136.0	181.0
AGXT_chr2:241810787-241810806+	132.0	247.0
AHCTF1_chr1:247068867-247068886+	11.0	9.0
AHCTF1_chr1:247070943-247070962+	80.0	184.0
AHCTF1_chr1:247076640-247076659-	58.0	26.0
AHCTF1_chr1:247094451-247094470+	53.0	210.0
AHCYL1_chr1:110527686-110527705+	183.0	384.0
AHCYL1_chr1:110551747-110551766-	129.0	108.0
AHCYL1_chr1:110553882-110553901+	10.0	54.0
AHCYL1_chr1:110555063-110555082+	104.0	247.0
AHCYL2_chr7:128865147-128865166-	362.0	372.0
AHCYL2_chr7:129028918-129028937+	99.0	159.0
AHCYL2_chr7:129046253-129046272-	260.0	196.0
AHCYL2_chr7:129049344-129049363+	297.0	226.0
AHCY_chr20:32878140-32878159-	260.0	197.0
AHCY_chr20:32878571-32878590+	24.0	73.0
AHCY_chr20:32880214-32880233-	89.0	38.0
AHCY_chr20:32883248-32883267-	53.0	67.0
AHDC1_chr1:27874090-27874109-	768.0	428.0
AHDC1_chr1:27874624-27874643-	233.0	246.0
AHDC1_chr1:27875317-27875336-	46.0	100.0
AHDC1_chr1:27878349-27878368+	264.0	382.0
AHI1_chr6:135759603-135759622+	0.0	0.0
AHI1_chr6:135763724-135763743+	75.0	67.0
AHI1_chr6:135768152-135768171-	173.0	213.0
AHI1_chr6:135787198-135787217+	549.0	375.0
AHNAK2_chr14:105409002-105409021+	196.0	386.0
AHNAK2_chr14:105409180-105409199-	63.0	121.0
AHNAK2_chr14:105409181-105409200-	105.0	151.0
AHNAK2_chr14:105417595-105417614-	122.0	143.0
AHNAK_chr11:62295649-62295668+	99.0	164.0
AHNAK_chr11:62296503-62296522-	101.0	230.0
AHNAK_chr11:62297739-62297758-	73.0	96.0
AHNAK_chr11:62298435-62298454-	131.0	133.0
AHRR_chr5:344011-344030+	191.0	50.0
AHRR_chr5:354004-354023-	82.0	64.0
AHRR_chr5:376769-376788-	56.0	127.0
AHRR_chr5:422964-422983-	64.0	283.0
AHR_chr7:17338914-17338933+	365.0	198.0
AHR_chr7:17349586-17349605+	54.0	55.0
AHR_chr7:17362193-17362212+	46.0	229.0
AHR_chr7:17370396-17370415-	147.0	113.0
AHSA1_chr14:77926080-77926099+	30.0	73.0
AHSA1_chr14:77928564-77928583+	176.0	297.0
AHSA1_chr14:77929008-77929027+	24.0	122.0
AHSA1_chr14:77930950-77930969-	152.0	205.0
AHSA2_chr2:61411872-61411891+	68.0	89.0
AHSA2_chr2:61411914-61411933+	69.0	76.0
AHSA2_chr2:61412636-61412655+	120.0	131.0
AHSA2_chr2:61412663-61412682+	99.0	140.0
AHSG_chr3:186330941-186330960-	211.0	399.0
AHSG_chr3:186333481-186333500-	76.0	189.0
AHSG_chr3:186334965-186334984+	0.0	8.0
AHSG_chr3:186336344-186336363-	112.0	175.0
AHSP_chr16:31539479-31539498+	44.0	86.0
AHSP_chr16:31539802-31539821+	128.0	355.0
AHSP_chr16:31539805-31539824+	222.0	361.0
AHSP_chr16:31539886-31539905+	106.0	74.0
AICDA_chr12:8756911-8756930+	101.0	153.0
AICDA_chr12:8757868-8757887-	206.0	186.0
AICDA_chr12:8758051-8758070+	127.0	330.0
AICDA_chr12:8759593-8759612-	148.0	342.0
AIDA_chr1:222843475-222843494+	133.0	144.0
AIDA_chr1:222849547-222849566-	192.0	399.0
AIDA_chr1:222885588-222885607-	135.0	173.0
AIDA_chr1:222885639-222885658+	159.0	279.0
AIF1L_chr9:133972210-133972229+	78.0	277.0
AIF1L_chr9:133972229-133972248+	164.0	62.0
AIF1L_chr9:133993211-133993230+	289.0	335.0
AIF1L_chr9:133995689-133995708+	582.0	447.0
AIF1_chr6:31583100-31583119+	121.0	258.0
AIF1_chr6:31584189-31584208+	164.0	262.0
AIF1_chr6:31584197-31584216+	283.0	249.0
AIF1_chr6:31584646-31584665-	224.0	248.0
AIFM1_chrX:129271071-129271090-	7.0	85.0
AIFM1_chrX:129281488-129281507-	58.0	56.0
AIFM1_chrX:129290561-129290580-	100.0	106.0
AIFM1_chrX:129299556-129299575+	125.0	117.0
AIFM2_chr10:71880331-71880350-	165.0	164.0
AIFM2_chr10:71880917-71880936+	60.0	160.0
AIFM2_chr10:71883220-71883239-	85.0	115.0
AIFM2_chr10:71883681-71883700+	92.0	120.0
AIFM3_chr22:21327699-21327718+	25.0	115.0
AIFM3_chr22:21328116-21328135-	202.0	188.0
AIFM3_chr22:21328383-21328402-	142.0	107.0
AIFM3_chr22:21328839-21328858-	141.0	266.0
AIG1_chr6:143382147-143382166+	235.0	556.0
AIG1_chr6:143382166-143382185-	287.0	363.0
AIG1_chr6:143486299-143486318+	175.0	350.0
AIG1_chr6:143654462-143654481+	208.0	402.0
AIM1L_chr1:26664486-26664505+	280.0	209.0
AIM1L_chr1:26665851-26665870-	41.0	84.0
AIM1L_chr1:26669345-26669364-	299.0	158.0
AIM1L_chr1:26670255-26670274+	89.0	117.0
AIM1_chr6:106960384-106960403+	113.0	120.0
AIM1_chr6:106968929-106968948+	289.0	522.0
AIM1_chr6:106992506-106992525+	194.0	61.0
AIM1_chr6:107000057-107000076+	274.0	164.0
AIM2_chr1:159033275-159033294-	15.0	62.0
AIM2_chr1:159033418-159033437-	35.0	20.0
AIM2_chr1:159035869-159035888-	110.0	179.0
AIM2_chr1:159036104-159036123-	34.0	20.0
AIMP1_chr4:107249253-107249272-	293.0	416.0
AIMP1_chr4:107252899-107252918-	34.0	26.0
AIMP1_chr4:107253016-107253035-	192.0	172.0
AIMP1_chr4:107258079-107258098+	25.0	127.0
AIMP2_chr7:6049080-6049099-	452.0	218.0
AIMP2_chr7:6049090-6049109+	220.0	138.0
AIMP2_chr7:6054938-6054957+	110.0	123.0
AIMP2_chr7:6057572-6057591-	388.0	524.0
AIPL1_chr17:6329977-6329996-	174.0	289.0
AIPL1_chr17:6330278-6330297+	145.0	175.0
AIPL1_chr17:6331645-6331664+	354.0	374.0
AIPL1_chr17:6338339-6338358-	170.0	310.0
AIP_chr11:67250675-67250694+	206.0	267.0
AIP_chr11:67254604-67254623-	84.0	124.0
AIP_chr11:67256767-67256786+	78.0	130.0
AIP_chr11:67257574-67257593+	140.0	115.0
AIRE_chr21:45705928-45705947+	119.0	253.0
AIRE_chr21:45706547-45706566+	121.0	193.0
AIRE_chr21:45707447-45707466+	107.0	262.0
AIRE_chr21:45709643-45709662+	175.0	206.0
AJAP1_chr1:4772128-4772147+	195.0	586.0
AJAP1_chr1:4772200-4772219-	94.0	139.0
AJAP1_chr1:4832535-4832554+	42.0	283.0
AJAP1_chr1:4834499-4834518+	347.0	380.0
AJUBA_chr14:23443274-23443293+	87.0	313.0
AJUBA_chr14:23444212-23444231+	294.0	128.0
AJUBA_chr14:23447557-23447576+	131.0	159.0
AJUBA_chr14:23451097-23451116+	68.0	142.0
AK1_chr9:130630709-130630728-	69.0	247.0
AK1_chr9:130634163-130634182-	63.0	123.0
AK1_chr9:130635019-130635038-	150.0	172.0
AK1_chr9:130635308-130635327-	69.0	32.0
AK2_chr1:33478836-33478855+	0.0	17.0
AK2_chr1:33478890-33478909-	2.0	7.0
AK2_chr1:33480161-33480180-	7.0	44.0
AK2_chr1:33486970-33486989-	5.0	4.0
AK3_chr9:4719159-4719178+	244.0	277.0
AK3_chr9:4722608-4722627-	122.0	99.0
AK3_chr9:4740973-4740992-	60.0	85.0
AK3_chr9:4740975-4740994-	186.0	414.0
AK4_chr1:65614197-65614216-	127.0	182.0
AK4_chr1:65656457-65656476+	21.0	102.0
AK4_chr1:65656470-65656489+	57.0	85.0
AK4_chr1:65656508-65656527-	155.0	288.0
AK5_chr1:77748015-77748034+	236.0	200.0
AK5_chr1:77759490-77759509+	78.0	208.0
AK5_chr1:77806072-77806091-	39.0	71.0
AK5_chr1:77876692-77876711+	33.0	92.0
AK7_chr14:96858575-96858594+	209.0	247.0
AK7_chr14:96864567-96864586+	449.0	183.0
AK7_chr14:96871114-96871133-	43.0	40.0
AK7_chr14:96875251-96875270+	346.0	237.0
AK8_chr9:135703402-135703421-	93.0	98.0
AK8_chr9:135704055-135704074-	323.0	194.0
AK8_chr9:135730283-135730302+	77.0	67.0
AK8_chr9:135739123-135739142-	190.0	188.0
AK9_chr6:109954223-109954242+	48.0	140.0
AK9_chr6:109978063-109978082-	184.0	241.0
AK9_chr6:109980536-109980555-	205.0	219.0
AK9_chr6:109995428-109995447-	132.0	145.0
AKAP10_chr17:19835202-19835221-	125.0	104.0
AKAP10_chr17:19839587-19839606+	192.0	213.0
AKAP10_chr17:19844261-19844280-	181.0	220.0
AKAP10_chr17:19880911-19880930+	47.0	184.0
AKAP11_chr13:42866616-42866635+	211.0	288.0
AKAP11_chr13:42872865-42872884-	120.0	247.0
AKAP11_chr13:42874018-42874037+	143.0	249.0
AKAP11_chr13:42891731-42891750-	179.0	273.0
AKAP12_chr6:151561852-151561871-	263.0	551.0
AKAP12_chr6:151671303-151671322+	28.0	40.0
AKAP12_chr6:151671762-151671781+	299.0	297.0
AKAP12_chr6:151672943-151672962+	379.0	398.0
AKAP13_chr15:86064748-86064767-	69.0	87.0
AKAP13_chr15:86076870-86076889-	50.0	97.0
AKAP13_chr15:86087014-86087033-	47.0	139.0
AKAP13_chr15:86123423-86123442-	75.0	33.0
AKAP14_chrX:119037264-119037283+	69.0	73.0
AKAP14_chrX:119037294-119037313+	255.0	453.0
AKAP14_chrX:119037492-119037511+	108.0	156.0
AKAP14_chrX:119048690-119048709+	529.0	574.0
AKAP1_chr17:55184518-55184537+	113.0	114.0
AKAP1_chr17:55187413-55187432-	73.0	173.0
AKAP1_chr17:55189247-55189266-	93.0	58.0
AKAP1_chr17:55191825-55191844+	128.0	100.0
AKAP2_chr9:112811077-112811096-	246.0	168.0
AKAP2_chr9:112811132-112811151-	342.0	398.0
AKAP3_chr12:4735782-4735801+	7.0	18.0
AKAP3_chr12:4735804-4735823+	114.0	155.0
AKAP3_chr12:4737832-4737851-	263.0	171.0
AKAP3_chr12:4747281-4747300-	396.0	183.0
AKAP4_chrX:49955680-49955699-	312.0	310.0
AKAP4_chrX:49957415-49957434-	74.0	98.0
AKAP4_chrX:49957815-49957834-	135.0	244.0
AKAP4_chrX:49961606-49961625-	170.0	463.0
AKAP5_chr14:64935245-64935264+	62.0	129.0
AKAP5_chr14:64935320-64935339+	281.0	266.0
AKAP5_chr14:64935321-64935340+	0.0	0.0
AKAP5_chr14:64935322-64935341+	174.0	161.0
AKAP6_chr14:32902927-32902946+	204.0	62.0
AKAP6_chr14:33004885-33004904-	246.0	336.0
AKAP6_chr14:33015138-33015157-	170.0	100.0
AKAP6_chr14:33068648-33068667+	0.0	0.0
AKAP7_chr6:131466532-131466551+	221.0	263.0
AKAP7_chr6:131486268-131486287+	157.0	372.0
AKAP7_chr6:131540940-131540959-	125.0	106.0
AKAP7_chr6:131602710-131602729+	56.0	41.0
AKAP8L_chr19:15512033-15512052+	19.0	110.0
AKAP8L_chr19:15514338-15514357+	119.0	87.0
AKAP8L_chr19:15521335-15521354+	122.0	125.0
AKAP8L_chr19:15529721-15529740-	77.0	94.0
AKAP8_chr19:15484810-15484829-	249.0	308.0
AKAP8_chr19:15485403-15485422+	67.0	105.0
AKAP8_chr19:15487770-15487789+	82.0	251.0
AKAP8_chr19:15490529-15490548-	141.0	142.0
AKAP9_chr7:91603247-91603266+	42.0	207.0
AKAP9_chr7:91622328-91622347+	60.0	72.0
AKAP9_chr7:91623950-91623969+	20.0	48.0
AKAP9_chr7:91641772-91641791-	327.0	454.0
AKIP1_chr11:8933114-8933133+	282.0	280.0
AKIP1_chr11:8933125-8933144+	392.0	584.0
AKIP1_chr11:8938881-8938900+	135.0	305.0
AKIP1_chr11:8941022-8941041-	0.0	51.0
AKIRIN1_chr1:39457076-39457095+	139.0	244.0
AKIRIN1_chr1:39457215-39457234-	123.0	97.0
AKIRIN1_chr1:39466684-39466703-	173.0	382.0
AKIRIN1_chr1:39469046-39469065+	64.0	66.0
AKIRIN2_chr6:88391338-88391357+	60.0	44.0
AKIRIN2_chr6:88411213-88411232-	4.0	26.0
AKIRIN2_chr6:88411214-88411233+	6.0	139.0
AKIRIN2_chr6:88411296-88411315+	110.0	49.0
AKNAD1_chr1:109380216-109380235+	114.0	195.0
AKNAD1_chr1:109385832-109385851-	137.0	180.0
AKNAD1_chr1:109392161-109392180-	106.0	200.0
AKNAD1_chr1:109394535-109394554-	92.0	55.0
AKNA_chr9:117130702-117130721+	430.0	435.0
AKNA_chr9:117136414-117136433-	28.0	182.0
AKNA_chr9:117139378-117139397-	167.0	159.0
AKNA_chr9:117143433-117143452-	127.0	232.0
AKR1A1_chr1:46032267-46032286-	125.0	292.0
AKR1A1_chr1:46032621-46032640-	280.0	204.0
AKR1A1_chr1:46033827-46033846-	53.0	119.0
AKR1A1_chr1:46034241-46034260-	46.0	104.0
AKR1B10_chr7:134212697-134212716+	46.0	153.0
AKR1B10_chr7:134217783-134217802+	83.0	229.0
AKR1B10_chr7:134217829-134217848-	161.0	317.0
AKR1B10_chr7:134222338-134222357+	341.0	228.0
AKR1B15_chr7:134252987-134253006+	126.0	130.0
AKR1B15_chr7:134256429-134256448-	229.0	282.0
AKR1B1_chr7:134127509-134127528-	349.0	552.0
AKR1B1_chr7:134132803-134132822-	342.0	321.0
AKR1B1_chr7:134134509-134134528+	110.0	123.0
AKR1B1_chr7:134134543-134134562-	146.0	373.0
AKR1C2_chr10:5043826-5043845-	149.0	172.0
AKR1C3_chr10:5136715-5136734-	162.0	251.0
AKR1C3_chr10:5140997-5141016-	287.0	366.0
AKR1C3_chr10:5141046-5141065+	297.0	396.0
AKR1C3_chr10:5144381-5144400+	61.0	16.0
AKR1C4_chr10:5246363-5246382+	47.0	85.0
AKR1C4_chr10:5254667-5254686+	99.0	113.0
AKR1D1_chr7:137773468-137773487+	115.0	204.0
AKR1D1_chr7:137776579-137776598-	198.0	213.0
AKR1D1_chr7:137782682-137782701-	83.0	120.0
AKR1D1_chr7:137791365-137791384-	76.0	310.0
AKR1E2_chr10:4868516-4868535+	64.0	119.0
AKR1E2_chr10:4872992-4873011+	53.0	131.0
AKR1E2_chr10:4875628-4875647+	233.0	454.0
AKR1E2_chr10:4879659-4879678+	248.0	306.0
AKR7A2_chr1:19632545-19632564+	161.0	349.0
AKR7A2_chr1:19633541-19633560-	46.0	84.0
AKR7A2_chr1:19635106-19635125-	21.0	61.0
AKR7A2_chr1:19638427-19638446+	84.0	401.0
AKR7A3_chr1:19611182-19611201+	247.0	342.0
AKR7A3_chr1:19612723-19612742-	20.0	65.0
AKR7A3_chr1:19612821-19612840+	203.0	429.0
AKR7A3_chr1:19615155-19615174-	327.0	329.0
AKT1S1_chr19:50373199-50373218+	161.0	112.0
AKT1S1_chr19:50373205-50373224+	150.0	102.0
AKT1S1_chr19:50376240-50376259-	92.0	123.0
AKT1S1_chr19:50376387-50376406-	332.0	111.0
AKT1_chr14:105242060-105242079-	79.0	93.0
AKT1_chr14:105243019-105243038+	213.0	450.0
AKT1_chr14:105246455-105246474-	177.0	245.0
AKT1_chr14:105258955-105258974-	173.0	93.0
AKT2_chr19:40747939-40747958-	12.0	65.0
AKT2_chr19:40748569-40748588-	42.0	99.0
AKT2_chr19:40761084-40761103-	298.0	293.0
AKT2_chr19:40762881-40762900-	88.0	129.0
AKT3_chr1:243708877-243708896+	346.0	448.0
AKT3_chr1:243727005-243727024+	210.0	172.0
AKT3_chr1:243736314-243736333-	83.0	170.0
AKT3_chr1:244006437-244006456+	70.0	163.0
AKTIP_chr16:53529058-53529077-	55.0	49.0
AKTIP_chr16:53529191-53529210+	30.0	74.0
AKTIP_chr16:53529214-53529233+	149.0	208.0
AKTIP_chr16:53532342-53532361-	190.0	164.0
ALAD_chr9:116152717-116152736-	174.0	290.0
ALAD_chr9:116153178-116153197+	62.0	57.0
ALAD_chr9:116153830-116153849+	96.0	134.0
ALAD_chr9:116155804-116155823+	337.0	336.0
ALAS1_chr3:52233393-52233412-	127.0	176.0
ALAS1_chr3:52236657-52236676+	79.0	100.0
ALAS1_chr3:52237942-52237961-	143.0	268.0
ALAS1_chr3:52238892-52238911+	345.0	356.0
ALAS2_chrX:55046751-55046770+	212.0	327.0
ALAS2_chrX:55047594-55047613+	106.0	278.0
ALAS2_chrX:55051219-55051238-	82.0	266.0
ALAS2_chrX:55052255-55052274-	307.0	137.0
ALB_chr4:74270081-74270100+	130.0	82.0
ALB_chr4:74272360-74272379-	95.0	209.0
ALB_chr4:74279229-74279248-	103.0	292.0
ALB_chr4:74283890-74283909-	563.0	529.0
ALCAM_chr3:105086278-105086297-	135.0	205.0
ALCAM_chr3:105252462-105252481+	246.0	176.0
ALCAM_chr3:105253571-105253590+	111.0	178.0
ALCAM_chr3:105271005-105271024+	140.0	116.0
ALDH16A1_chr19:49956657-49956676+	74.0	221.0
ALDH16A1_chr19:49962294-49962313+	115.0	156.0
ALDH16A1_chr19:49963056-49963075+	216.0	100.0
ALDH16A1_chr19:49964148-49964167-	593.0	488.0
[truncated: 68,781 more rows]

## Sheet: ILY_10ng_Screen1
sgRNA	# of reads, replicate A	# of reads, replicate B
A1BG_chr19:58862759-58862778-	1.0	1.0
A1BG_chr19:58863885-58863904+	0.0	0.0
A1BG_chr19:58864319-58864338+	1.0	20.0
A1BG_chr19:58864777-58864796+	3.0	2.0
A1CF_chr10:52575966-52575985-	1.0	0.0
A1CF_chr10:52595871-52595890+	2.0	0.0
A1CF_chr10:52603830-52603849+	0.0	0.0
A1CF_chr10:52619622-52619641+	4.0	0.0
A2ML1_chr12:8975265-8975284-	1204.0	18.0
A2ML1_chr12:8975819-8975838-	2.0	2.0
A2ML1_chr12:8976403-8976422+	3.0	1.0
A2ML1_chr12:8982344-8982363-	0.0	0.0
A2M_chr12:9264748-9264767+	0.0	2.0
A2M_chr12:9265042-9265061-	2.0	5.0
A2M_chr12:9265941-9265960+	3.0	1.0
A2M_chr12:9268406-9268425+	0.0	1.0
A3GALT2_chr1:33772570-33772589-	22.0	0.0
A3GALT2_chr1:33777680-33777699-	1.0	1.0
A3GALT2_chr1:33778135-33778154+	3.0	2.0
A3GALT2_chr1:33778470-33778489-	1.0	0.0
A4GALT_chr22:43089501-43089520+	1.0	3.0
A4GALT_chr22:43089528-43089547-	5.0	127.0
A4GALT_chr22:43089583-43089602-	1.0	0.0
A4GALT_chr22:43089602-43089621-	0.0	6.0
A4GNT_chr3:137843207-137843226-	6.0	132.0
A4GNT_chr3:137843402-137843421-	1.0	12.0
A4GNT_chr3:137849936-137849955+	3.0	13.0
A4GNT_chr3:137850092-137850111-	1.0	3.0
AAAS_chr12:53708578-53708597-	1.0	0.0
AAAS_chr12:53709182-53709201-	0.0	0.0
AAAS_chr12:53714392-53714411+	1.0	0.0
AAAS_chr12:53715177-53715196-	2731.0	3.0
AACS_chr12:125550211-125550230+	1.0	1.0
AACS_chr12:125558444-125558463-	1.0	1.0
AACS_chr12:125587293-125587312+	2.0	0.0
AACS_chr12:125587591-125587610-	0.0	0.0
AADACL2_chr3:151458585-151458604+	0.0	0.0
AADACL2_chr3:151474816-151474835+	4.0	1.0
AADACL2_chr3:151474923-151474942+	1.0	637.0
AADACL2_chr3:151474941-151474960+	8.0	2.0
AADACL3_chr1:12779648-12779667+	1.0	1.0
AADACL3_chr1:12780895-12780914-	1.0	0.0
AADACL3_chr1:12780933-12780952-	2.0	0.0
AADACL3_chr1:12785305-12785324+	4.0	0.0
AADACL4_chr1:12704577-12704596-	0.0	4.0
AADACL4_chr1:12704578-12704597-	6.0	2235.0
AADACL4_chr1:12711307-12711326-	4.0	2.0
AADACL4_chr1:12726098-12726117+	4.0	0.0
AADAC_chr3:151535310-151535329+	0.0	1.0
AADAC_chr3:151542573-151542592+	0.0	0.0
AADAC_chr3:151545555-151545574+	2.0	1.0
AADAC_chr3:151545722-151545741-	0.0	0.0
AADAT_chr4:170990283-170990302+	3.0	535.0
AADAT_chr4:170994468-170994487+	1.0	0.0
AADAT_chr4:171009700-171009719-	1.0	1.0
AADAT_chr4:171010830-171010849-	2.0	2.0
AAED1_chr9:99413655-99413674+	1.0	0.0
AAED1_chr9:99413674-99413693-	1.0	0.0
AAED1_chr9:99417369-99417388+	1.0	1.0
AAED1_chr9:99417374-99417393+	2.0	2.0
AAGAB_chr15:67496441-67496460-	1.0	0.0
AAGAB_chr15:67501828-67501847-	2.0	0.0
AAGAB_chr15:67528326-67528345-	3.0	1.0
AAGAB_chr15:67546931-67546950+	2.0	0.0
AAK1_chr2:69759261-69759280+	1.0	0.0
AAK1_chr2:69769648-69769667+	0.0	1.0
AAK1_chr2:69771583-69771602-	1.0	1.0
AAK1_chr2:69870078-69870097-	1.0	1.0
AAMDC_chr11:77553613-77553632+	602.0	4.0
AAMDC_chr11:77553614-77553633+	2.0	1.0
AAMDC_chr11:77580794-77580813+	3.0	22.0
AAMDC_chr11:77583292-77583311+	5.0	0.0
AAMP_chr2:219131584-219131603-	2.0	0.0
AAMP_chr2:219132282-219132301-	1.0	0.0
AAMP_chr2:219134187-219134206-	6.0	0.0
AAMP_chr2:219134745-219134764+	3.0	1.0
AANAT_chr17:74464953-74464972-	0.0	0.0
AANAT_chr17:74464955-74464974-	0.0	1.0
AANAT_chr17:74465788-74465807-	1.0	1.0
AANAT_chr17:74465935-74465954+	0.0	2.0
AAR2_chr20:34827976-34827995+	1893.0	4.0
AAR2_chr20:34828009-34828028-	0.0	0.0
AAR2_chr20:34832791-34832810-	1.0	0.0
AAR2_chr20:34843586-34843605+	595.0	2.0
AARD_chr8:117950508-117950527+	3.0	3.0
AARD_chr8:117950602-117950621+	6.0	0.0
AARD_chr8:117950605-117950624+	3.0	1.0
AARD_chr8:117950668-117950687+	2.0	2.0
AARS2_chr6:44278038-44278057-	3471.0	0.0
AARS2_chr6:44278753-44278772+	1.0	0.0
AARS2_chr6:44279199-44279218+	0.0	1.0
AARS2_chr6:44280923-44280942+	0.0	2.0
AARSD1_chr17:41116421-41116440-	3.0	1.0
AARS_chr16:70303523-70303542-	0.0	0.0
AARS_chr16:70305823-70305842-	0.0	0.0
AARS_chr16:70310519-70310538-	3.0	0.0
AARS_chr16:70310893-70310912+	1.0	0.0
AASDHPPT_chr11:105948545-105948564+	3.0	0.0
AASDHPPT_chr11:105948581-105948600+	6.0	0.0
AASDHPPT_chr11:105965343-105965362+	0.0	0.0
AASDHPPT_chr11:105967483-105967502+	6.0	0.0
AASDH_chr4:57217551-57217570-	2.0	1.0
AASDH_chr4:57220329-57220348-	1.0	0.0
AASDH_chr4:57220894-57220913-	0.0	0.0
AASDH_chr4:57221481-57221500+	0.0	0.0
AASS_chr7:121731764-121731783-	1.0	116.0
AASS_chr7:121732935-121732954-	0.0	0.0
AASS_chr7:121741476-121741495-	4.0	3.0
AASS_chr7:121773675-121773694-	0.0	1.0
AATF_chr17:35306470-35306489+	0.0	0.0
AATF_chr17:35307610-35307629-	1.0	0.0
AATF_chr17:35310452-35310471+	0.0	0.0
AATF_chr17:35344005-35344024+	2.0	0.0
AATK_chr17:79102286-79102305-	2.0	3.0
AATK_chr17:79104904-79104923+	0.0	197.0
AATK_chr17:79108243-79108262+	5.0	0.0
AATK_chr17:79139772-79139791+	0.0	0.0
ABAT_chr16:8829604-8829623-	3.0	2.0
ABAT_chr16:8839921-8839940+	1.0	1.0
ABAT_chr16:8844303-8844322+	2.0	0.0
ABAT_chr16:8851629-8851648-	2.0	1.0
ABCA10_chr17:67148225-67148244+	0.0	0.0
ABCA10_chr17:67152037-67152056+	2.0	3.0
ABCA10_chr17:67212092-67212111-	3.0	868.0
ABCA12_chr2:215876321-215876340+	1.0	3.0
ABCA12_chr2:215891555-215891574-	1.0	3.0
ABCA12_chr2:215914352-215914371-	1.0	0.0
ABCA12_chr2:215928846-215928865-	3.0	0.0
ABCA13_chr7:48211112-48211131-	0.0	1.0
ABCA13_chr7:48259011-48259030+	1.0	1305.0
ABCA13_chr7:48278857-48278876-	1.0	0.0
ABCA13_chr7:48280496-48280515+	3.0	4.0
ABCA1_chr9:107624058-107624077-	2.0	0.0
ABCA1_chr9:107645374-107645393-	0.0	2.0
ABCA1_chr9:107646751-107646770+	1.0	1.0
ABCA1_chr9:107665940-107665959-	1.0	2.0
ABCA2_chr9:139916395-139916414-	13.0	1.0
ABCA2_chr9:139917283-139917302-	1.0	1.0
ABCA2_chr9:139918638-139918657+	0.0	0.0
ABCA2_chr9:139922536-139922555-	1.0	0.0
ABCA3_chr16:2373645-2373664-	0.0	0.0
ABCA3_chr16:2374498-2374517+	0.0	1.0
ABCA3_chr16:2376094-2376113+	1.0	2.0
ABCA3_chr16:2376416-2376435+	2.0	3.0
ABCA4_chr1:94546053-94546072+	0.0	0.0
ABCA4_chr1:94564499-94564518-	2.0	1.0
ABCA4_chr1:94574139-94574158+	1.0	1.0
ABCA4_chr1:94577017-94577036+	2.0	1.0
ABCA5_chr17:67280096-67280115-	0.0	0.0
ABCA5_chr17:67287416-67287435-	1.0	0.0
ABCA5_chr17:67297292-67297311+	1.0	0.0
ABCA5_chr17:67309235-67309254-	4.0	0.0
ABCA6_chr17:67119471-67119490-	2.0	2.0
ABCA6_chr17:67124879-67124898+	2.0	0.0
ABCA6_chr17:67132252-67132271-	2.0	0.0
ABCA6_chr17:67133611-67133630+	3748.0	7.0
ABCA7_chr19:1042670-1042689+	4.0	2.0
ABCA7_chr19:1043418-1043437-	0.0	0.0
ABCA7_chr19:1043806-1043825-	0.0	1.0
ABCA7_chr19:1044620-1044639+	3.0	2.0
ABCA8_chr17:66917582-66917601-	2.0	1.0
ABCA8_chr17:66920859-66920878-	1.0	1.0
ABCA8_chr17:66924137-66924156+	3.0	14.0
ABCA8_chr17:66925304-66925323+	0.0	0.0
ABCA9_chr17:67023120-67023139-	5.0	202.0
ABCA9_chr17:67024735-67024754-	0.0	1.0
ABCA9_chr17:67039757-67039776+	0.0	0.0
ABCA9_chr17:67041464-67041483-	15.0	1.0
ABCB10_chr1:229675222-229675241+	0.0	0.0
ABCB10_chr1:229678051-229678070+	3.0	0.0
ABCB10_chr1:229685038-229685057+	4.0	1.0
ABCB10_chr1:229694356-229694375+	1.0	0.0
ABCB11_chr2:169851884-169851903-	0.0	0.0
ABCB11_chr2:169853158-169853177-	1.0	1.0
ABCB11_chr2:169869817-169869836+	0.0	0.0
ABCB11_chr2:169870829-169870848-	0.0	3.0
ABCB1_chr7:87175299-87175318+	0.0	0.0
ABCB1_chr7:87178678-87178697-	1.0	3.0
ABCB1_chr7:87179150-87179169+	0.0	1.0
ABCB1_chr7:87183106-87183125-	0.0	6.0
ABCB4_chr7:87079308-87079327-	2.0	0.0
ABCB4_chr7:87080975-87080994+	0.0	0.0
ABCB4_chr7:87082265-87082284+	1.0	2.0
ABCB4_chr7:87092147-87092166+	660.0	2.0
ABCB5_chr7:20666199-20666218+	0.0	0.0
ABCB5_chr7:20668388-20668407-	1.0	1.0
ABCB5_chr7:20685408-20685427+	0.0	0.0
ABCB5_chr7:20685745-20685764-	2.0	0.0
ABCB6_chr2:220081108-220081127-	2.0	2.0
ABCB6_chr2:220081479-220081498+	0.0	1.0
ABCB6_chr2:220082515-220082534-	3.0	3.0
ABCB6_chr2:220083045-220083064+	0.0	0.0
ABCB7_chrX:74295301-74295320-	2.0	2.0
ABCB7_chrX:74296361-74296380+	1.0	1.0
ABCB7_chrX:74332752-74332771-	5538.0	15.0
ABCB7_chrX:74375988-74376007-	2.0	0.0
ABCB8_chr7:150730863-150730882-	1.0	0.0
ABCB8_chr7:150731432-150731451+	3.0	0.0
ABCB8_chr7:150731641-150731660+	0.0	0.0
ABCB8_chr7:150732956-150732975+	0.0	1.0
ABCB9_chr12:123433216-123433235+	3.0	37.0
ABCB9_chr12:123434380-123434399+	3.0	0.0
ABCB9_chr12:123435062-123435081+	2.0	0.0
ABCB9_chr12:123444563-123444582-	1.0	11.0
ABCC10_chr6:43395739-43395758+	1.0	2.0
ABCC10_chr6:43400664-43400683+	1.0	2.0
ABCC10_chr6:43402387-43402406+	136.0	5.0
ABCC10_chr6:43403546-43403565-	4.0	2.0
ABCC11_chr16:48258304-48258323-	1.0	0.0
ABCC11_chr16:48261837-48261856+	8.0	0.0
ABCC11_chr16:48264404-48264423-	78.0	0.0
ABCC11_chr16:48265792-48265811-	98.0	39.0
ABCC12_chr16:48173155-48173174+	0.0	1.0
ABCC12_chr16:48174769-48174788+	2.0	3.0
ABCC12_chr16:48175183-48175202-	4.0	3.0
ABCC12_chr16:48177960-48177979-	1.0	1.0
ABCC1_chr16:16101790-16101809+	2.0	1.0
ABCC1_chr16:16103737-16103756+	4.0	0.0
ABCC1_chr16:16108433-16108452-	1117.0	2210.0
ABCC1_chr16:16110405-16110424-	2.0	0.0
ABCC2_chr10:101544466-101544485-	4.0	1.0
ABCC2_chr10:101552074-101552093-	0.0	1.0
ABCC2_chr10:101553677-101553696-	0.0	0.0
ABCC2_chr10:101554195-101554214+	1.0	0.0
ABCC3_chr17:48733324-48733343-	1.0	0.0
ABCC3_chr17:48734442-48734461+	126.0	2279.0
ABCC3_chr17:48735462-48735481-	4.0	0.0
ABCC3_chr17:48735815-48735834-	0.0	0.0
ABCC4_chr13:95861690-95861709-	0.0	1.0
ABCC4_chr13:95886980-95886999-	3.0	4.0
ABCC4_chr13:95899915-95899934-	6.0	71.0
ABCC4_chr13:95953550-95953569-	0.0	0.0
ABCC5_chr3:183700564-183700583-	6.0	1.0
ABCC5_chr3:183705630-183705649+	0.0	0.0
ABCC5_chr3:183706502-183706521-	4.0	0.0
ABCC5_chr3:183707131-183707150-	1.0	1.0
ABCC6_chr16:16297351-16297370+	1.0	0.0
ABCC6_chr16:16313413-16313432-	1.0	0.0
ABCC6_chr16:16313681-16313700-	0.0	0.0
ABCC6_chr16:16315584-16315603+	0.0	1.0
ABCC8_chr11:17483330-17483349-	0.0	83.0
ABCC8_chr11:17485065-17485084+	0.0	7.0
ABCC8_chr11:17491682-17491701+	2.0	1.0
ABCC8_chr11:17496485-17496504+	0.0	1.0
ABCC9_chr12:22061049-22061068+	2.0	2.0
ABCC9_chr12:22063756-22063775+	1.0	1.0
ABCC9_chr12:22069897-22069916-	1.0	2.0
ABCC9_chr12:22078994-22079013-	230.0	0.0
ABCD1_chrX:152991020-152991039-	0.0	1.0
ABCD1_chrX:152994761-152994780-	1.0	0.0
ABCD1_chrX:153001687-153001706+	15.0	0.0
ABCD1_chrX:153001807-153001826+	1.0	1.0
ABCD2_chr12:39967520-39967539-	5.0	0.0
ABCD2_chr12:39973382-39973401-	1.0	1.0
ABCD2_chr12:40012552-40012571-	0.0	1.0
ABCD2_chr12:40012568-40012587-	2.0	0.0
ABCD3_chr1:94884058-94884077+	0.0	0.0
ABCD3_chr1:94940779-94940798-	0.0	0.0
ABCD3_chr1:94946016-94946035+	11.0	803.0
ABCD3_chr1:94953259-94953278-	0.0	0.0
ABCD4_chr14:74759918-74759937-	1.0	1.0
ABCD4_chr14:74762583-74762602+	1.0	1.0
ABCD4_chr14:74763019-74763038+	1.0	0.0
ABCD4_chr14:74766944-74766963-	2.0	2.0
ABCE1_chr4:146038512-146038531+	0.0	0.0
ABCE1_chr4:146042361-146042380+	1.0	0.0
ABCE1_chr4:146044364-146044383+	0.0	0.0
ABCE1_chr4:146044659-146044678-	0.0	0.0
ABCF1_chr6:30539252-30539271+	0.0	0.0
ABCF1_chr6:30545610-30545629+	0.0	0.0
ABCF1_chr6:30550913-30550932-	0.0	1.0
ABCF1_chr6:30551459-30551478-	1.0	0.0
ABCF2_chr7:150920897-150920916-	0.0	1.0
ABCF2_chr7:150921020-150921039-	0.0	1.0
ABCF2_chr7:150921874-150921893+	1.0	3.0
ABCF2_chr7:150923482-150923501-	2.0	1.0
ABCF3_chr3:183904359-183904378+	2.0	1.0
ABCF3_chr3:183904582-183904601+	2.0	1.0
ABCF3_chr3:183905463-183905482+	0.0	0.0
ABCF3_chr3:183906138-183906157+	7.0	0.0
ABCG1_chr21:43639393-43639412+	440.0	3.0
ABCG1_chr21:43645930-43645949-	0.0	0.0
ABCG1_chr21:43691193-43691212-	2.0	1.0
ABCG1_chr21:43702461-43702480+	0.0	2.0
ABCG2_chr4:89039282-89039301+	0.0	0.0
ABCG2_chr4:89042925-89042944-	2.0	0.0
ABCG2_chr4:89053034-89053053-	1.0	1.0
ABCG2_chr4:89061050-89061069-	0.0	0.0
ABCG4_chr11:119020701-119020720+	5.0	1.0
ABCG4_chr11:119025029-119025048-	0.0	0.0
ABCG4_chr11:119025557-119025576+	2.0	3.0
ABCG5_chr2:44055185-44055204-	444.0	1.0
ABCG5_chr2:44058916-44058935+	1.0	0.0
ABCG5_chr2:44059188-44059207+	1.0	0.0
ABCG5_chr2:44065774-44065793+	1.0	2.0
ABCG8_chr2:44066211-44066230+	0.0	1.0
ABCG8_chr2:44071651-44071670-	1.0	0.0
ABCG8_chr2:44073317-44073336-	14.0	0.0
ABCG8_chr2:44078922-44078941+	1.0	0.0
ABHD10_chr3:111697992-111698011-	10.0	2.0
ABHD10_chr3:111698001-111698020-	1.0	2.0
ABHD10_chr3:111705144-111705163+	0.0	1.0
ABHD10_chr3:111705781-111705800-	1.0	3.0
ABHD11_chr7:73151679-73151698-	0.0	1.0
ABHD11_chr7:73151931-73151950+	2.0	1.0
ABHD11_chr7:73152673-73152692+	2.0	1.0
ABHD11_chr7:73153031-73153050-	0.0	0.0
ABHD12B_chr14:51338895-51338914+	0.0	0.0
ABHD12B_chr14:51345498-51345517-	1.0	2.0
ABHD12B_chr14:51347225-51347244+	0.0	0.0
ABHD12B_chr14:51355614-51355633-	1.0	0.0
ABHD12_chr20:25297698-25297717-	2.0	2.0
ABHD12_chr20:25300887-25300906-	1.0	0.0
ABHD12_chr20:25303970-25303989-	2.0	3.0
ABHD12_chr20:25371298-25371317+	5.0	4.0
ABHD13_chr13:108881599-108881618+	2.0	1.0
ABHD13_chr13:108882147-108882166-	4.0	1.0
ABHD13_chr13:108882190-108882209+	1.0	1.0
ABHD13_chr13:108882461-108882480+	4.0	1.0
ABHD14A_chr3:52014416-52014435+	0.0	2.0
ABHD14A_chr3:52014522-52014541-	3.0	707.0
ABHD14A_chr3:52014550-52014569-	0.0	2.0
ABHD14A_chr3:52014602-52014621+	0.0	0.0
ABHD14B_chr3:52003484-52003503-	1.0	0.0
ABHD14B_chr3:52004079-52004098+	1.0	3.0
ABHD14B_chr3:52004080-52004099+	1.0	0.0
ABHD14B_chr3:52005661-52005680-	1.0	0.0
ABHD15_chr17:27889585-27889604-	0.0	2.0
ABHD15_chr17:27889722-27889741-	2.0	1.0
ABHD15_chr17:27893867-27893886-	2.0	1.0
ABHD15_chr17:27893943-27893962+	1.0	0.0
ABHD16A_chr6:31670915-31670934+	0.0	1.0
ABHD16A_chr6:31670923-31670942+	2.0	1.0
ABHD16A_chr6:31670983-31671002-	1.0	0.0
ABHD16A_chr6:31670989-31671008-	6.0	0.0
ABHD16B_chr20:62493232-62493251-	7.0	5.0
ABHD16B_chr20:62493541-62493560+	0.0	0.0
ABHD16B_chr20:62493922-62493941-	1.0	0.0
ABHD16B_chr20:62494225-62494244+	0.0	0.0
ABHD17A_chr19:1877417-1877436-	0.0	2.0
ABHD17A_chr19:1877494-1877513+	1.0	1.0
ABHD17A_chr19:1881222-1881241+	3.0	0.0
ABHD17B_chr9:74481810-74481829-	2.0	2.0
ABHD17B_chr9:74485101-74485120+	6.0	146.0
ABHD17B_chr9:74489862-74489881-	3.0	1.0
ABHD17B_chr9:74489940-74489959-	7.0	2.0
ABHD17C_chr15:80988090-80988109-	0.0	12.0
ABHD17C_chr15:80988162-80988181-	0.0	0.0
ABHD17C_chr15:81041911-81041930-	2203.0	4.0
ABHD17C_chr15:81046550-81046569+	2.0	0.0
ABHD1_chr2:27351376-27351395+	0.0	4.0
ABHD1_chr2:27351903-27351922-	0.0	0.0
ABHD1_chr2:27352185-27352204+	1.0	0.0
ABHD1_chr2:27352466-27352485-	2.0	2.0
ABHD2_chr15:89659569-89659588-	0.0	1.0
ABHD2_chr15:89695063-89695082-	1.0	1.0
ABHD2_chr15:89698745-89698764-	1.0	0.0
ABHD2_chr15:89719032-89719051+	2.0	0.0
ABHD3_chr18:19239214-19239233+	1.0	0.0
ABHD3_chr18:19263895-19263914-	0.0	0.0
ABHD3_chr18:19283624-19283643-	0.0	0.0
ABHD3_chr18:19284584-19284603+	4781.0	5.0
ABHD4_chr14:23072393-23072412-	0.0	0.0
ABHD4_chr14:23072830-23072849+	0.0	0.0
ABHD4_chr14:23075335-23075354+	5.0	3024.0
ABHD4_chr14:23078774-23078793+	1.0	0.0
ABHD5_chr3:43743799-43743818+	1.0	2.0
ABHD5_chr3:43743908-43743927+	2.0	2.0
ABHD5_chr3:43744035-43744054-	10.0	10.0
ABHD5_chr3:43759997-43760016+	1.0	2.0
ABHD6_chr3:58253017-58253036-	2.0	2.0
ABHD6_chr3:58255115-58255134-	11.0	2.0
ABHD6_chr3:58256697-58256716-	0.0	3.0
ABHD6_chr3:58260448-58260467-	2.0	0.0
ABHD8_chr19:17403607-17403626-	0.0	1.0
ABHD8_chr19:17405201-17405220-	1.0	2.0
ABHD8_chr19:17405583-17405602-	1.0	0.0
ABHD8_chr19:17412034-17412053+	0.0	0.0
ABI1_chr10:27052823-27052842+	2.0	4.0
ABI1_chr10:27054149-27054168+	1.0	16.0
ABI1_chr10:27066004-27066023-	4.0	35.0
ABI1_chr10:27149708-27149727-	6.0	2.0
ABI2_chr2:204193285-204193304-	0.0	0.0
ABI2_chr2:204231685-204231704-	68.0	2.0
ABI2_chr2:204255771-204255790+	2165.0	0.0
ABI2_chr2:204259496-204259515-	4.0	1.0
ABI3BP_chr3:100551147-100551166+	4.0	0.0
ABI3BP_chr3:100605033-100605052-	2.0	1.0
ABI3BP_chr3:100645223-100645242-	0.0	1.0
ABI3BP_chr3:100712176-100712195-	0.0	1.0
ABI3_chr17:47288148-47288167+	0.0	1.0
ABI3_chr17:47293927-47293946-	0.0	0.0
ABI3_chr17:47295114-47295133+	1.0	1.0
ABI3_chr17:47297309-47297328-	0.0	2.0
ABL1_chr9:133710859-133710878+	0.0	3.0
ABL1_chr9:133730321-133730340-	1.0	2.0
ABL1_chr9:133738383-133738402+	33.0	1.0
ABL1_chr9:133747526-133747545-	1.0	3.0
ABL2_chr1:179089397-179089416-	0.0	1.0
ABL2_chr1:179090939-179090958-	0.0	1.0
ABL2_chr1:179095568-179095587+	3.0	2.0
ABL2_chr1:179100598-179100617-	1.0	1.0
ABLIM1_chr10:116331133-116331152+	1.0	0.0
ABLIM1_chr10:116335185-116335204+	0.0	1.0
ABLIM1_chr10:116361672-116361691+	2.0	1.0
ABLIM1_chr10:116417764-116417783-	2.0	2.0
ABLIM2_chr4:8082459-8082478+	2291.0	2.0
ABLIM2_chr4:8089907-8089926-	2.0	1.0
ABLIM2_chr4:8098947-8098966-	0.0	0.0
ABLIM2_chr4:8108316-8108335+	6.0	0.0
ABLIM3_chr5:148577900-148577919+	0.0	3.0
ABLIM3_chr5:148579953-148579972-	1.0	0.0
ABLIM3_chr5:148586662-148586681+	2.0	0.0
ABLIM3_chr5:148596550-148596569-	2.0	0.0
ABRACL_chr6:139355312-139355331+	6298.0	4.0
ABRACL_chr6:139355328-139355347+	2.0	2.0
ABRACL_chr6:139363899-139363918-	1.0	0.0
ABRACL_chr6:139363920-139363939-	1.0	0.0
ABRA_chr8:107773305-107773324-	2.0	1.0
ABRA_chr8:107773687-107773706-	223.0	0.0
ABRA_chr8:107782289-107782308-	1.0	0.0
ABRA_chr8:107782349-107782368+	8.0	1.0
ABR_chr17:1003898-1003917+	0.0	1.0
ABR_chr17:1028675-1028694-	1.0	0.0
ABR_chr17:1083002-1083021-	3.0	0.0
ABR_chr17:986762-986781-	2.0	2.0
ABT1_chr6:26597267-26597286+	1.0	1.0
ABT1_chr6:26597301-26597320+	0.0	1.0
ABT1_chr6:26598200-26598219+	0.0	0.0
ABT1_chr6:26598555-26598574+	4.0	0.0
ABTB1_chr3:127391879-127391898-	4.0	3.0
ABTB1_chr3:127394883-127394902-	0.0	1.0
ABTB1_chr3:127395124-127395143+	2.0	0.0
ABTB1_chr3:127395404-127395423-	1.0	0.0
ABTB2_chr11:34192591-34192610-	2.0	1.0
ABTB2_chr11:34194754-34194773-	4.0	1.0
ABTB2_chr11:34218878-34218897+	3.0	6.0
ABTB2_chr11:34378982-34379001-	1133.0	7.0
AC007040.11_chr2:71169482-71169501+	2.0	0.0
AC007040.11_chr2:71169536-71169555-	1.0	0.0
AC007040.11_chr2:71169541-71169560-	58.0	1.0
AC007431.1_chr17:55822314-55822333-	2.0	36.0
AC007431.1_chr17:55822354-55822373-	1.0	1.0
AC007431.1_chr17:55822514-55822533+	2.0	0.0
AC007431.1_chr17:55822580-55822599-	3.0	0.0
AC009892.10_chr19:55147372-55147391+	0.0	2.0
AC016722.1_chr2:47044435-47044454+	9.0	1.0
AC016722.1_chr2:47044528-47044547+	1.0	0.0
AC016722.1_chr2:47049258-47049277-	7.0	3.0
AC016757.3_chr2:239133789-239133808+	0.0	4.0
AC016757.3_chr2:239133916-239133935+	2.0	3.0
AC016757.3_chr2:239136327-239136346-	2.0	0.0
AC016757.3_chr2:239136387-239136406+	2.0	0.0
AC018755.1_chr19:52096140-52096159-	3.0	0.0
AC018755.1_chr19:52097224-52097243-	856.0	2.0
AC018755.1_chr19:52097375-52097394-	2.0	2.0
AC018755.1_chr19:52097520-52097539-	1.0	0.0
AC079612.1_chr2:240500480-240500499-	2.0	3.0
AC079612.1_chr2:240500481-240500500-	0.0	2.0
AC079612.1_chr2:240500584-240500603+	3.0	1.0
AC079612.1_chr2:240504743-240504762-	9.0	0.0
AC091801.1_chr7:3180756-3180775+	0.0	1.0
AC091801.1_chr7:3180822-3180841-	1.0	0.0
AC091801.1_chr7:3197760-3197779+	0.0	0.0
AC091801.1_chr7:3197764-3197783+	1.0	0.0
AC093802.1_chr2:240702026-240702045+	6.0	2.0
AC093802.1_chr2:240702027-240702046+	0.0	0.0
AC093802.1_chr2:240702045-240702064-	0.0	0.0
AC093802.1_chr2:240702096-240702115+	6.0	1.0
AC106876.2_chr2:233877601-233877620+	1.0	0.0
AC106876.2_chr2:233877619-233877638-	0.0	0.0
AC106876.2_chr2:233877620-233877639-	12.0	8.0
AC106876.2_chr2:233877877-233877896-	1.0	0.0
ACAA1_chr3:38173445-38173464-	0.0	7.0
ACAA1_chr3:38175457-38175476+	295.0	0.0
ACAA1_chr3:38178137-38178156-	0.0	0.0
ACAA1_chr3:38178401-38178420+	5.0	2257.0
ACAA2_chr18:47320726-47320745+	5.0	1.0
ACAA2_chr18:47323833-47323852+	4.0	0.0
ACAA2_chr18:47329152-47329171+	2.0	3.0
ACAA2_chr18:47339841-47339860-	0.0	0.0
ACACA_chr17:35616386-35616405-	0.0	0.0
ACACA_chr17:35640253-35640272-	2.0	0.0
ACACA_chr17:35641795-35641814-	0.0	0.0
ACACA_chr17:35687213-35687232-	6.0	0.0
ACACB_chr12:109577830-109577849-	1.0	1.0
ACACB_chr12:109604723-109604742+	4.0	2.0
ACACB_chr12:109605816-109605835-	2.0	0.0
ACACB_chr12:109609605-109609624+	2.0	0.0
ACAD10_chr12:112130624-112130643+	0.0	0.0
ACAD10_chr12:112140040-112140059-	2.0	2.0
ACAD10_chr12:112143552-112143571-	0.0	0.0
ACAD10_chr12:112147352-112147371+	3.0	192.0
ACAD11_chr3:132347196-132347215+	5628.0	616.0
ACAD11_chr3:132350264-132350283+	633.0	1.0
ACAD11_chr3:132358326-132358345+	5.0	2066.0
ACAD11_chr3:132363651-132363670+	192.0	0.0
ACAD8_chr11:134123481-134123500+	0.0	0.0
ACAD8_chr11:134126521-134126540+	6.0	0.0
ACAD8_chr11:134126975-134126994+	2.0	2.0
ACAD8_chr11:134128483-134128502-	1.0	0.0
ACAD9_chr3:128598637-128598656-	0.0	0.0
ACAD9_chr3:128614231-128614250-	0.0	2.0
ACAD9_chr3:128615340-128615359-	1.0	0.0
ACAD9_chr3:128616524-128616543+	0.0	1.0
ACADL_chr2:211081144-211081163+	3.0	1.0
ACADL_chr2:211082737-211082756-	0.0	2.0
ACADL_chr2:211085512-211085531-	25.0	0.0
ACADL_chr2:211089968-211089987-	1.0	1.0
ACADM_chr1:76190460-76190479+	0.0	0.0
ACADM_chr1:76198378-76198397+	1.0	0.0
ACADM_chr1:76198598-76198617-	0.0	0.0
ACADM_chr1:76205761-76205780+	3.0	0.0
ACADSB_chr10:124797295-124797314-	10.0	0.0
ACADSB_chr10:124800160-124800179-	7.0	0.0
ACADSB_chr10:124800779-124800798+	0.0	1.0
ACADSB_chr10:124812627-124812646+	1.0	3.0
ACADS_chr12:121164965-121164984+	0.0	0.0
ACADS_chr12:121174863-121174882+	0.0	0.0
ACADS_chr12:121175178-121175197-	0.0	0.0
ACADS_chr12:121175716-121175735+	274.0	1.0
ACADVL_chr17:7123291-7123310+	95.0	0.0
ACADVL_chr17:7123922-7123941+	0.0	1.0
ACADVL_chr17:7124356-7124375+	1.0	0.0
ACADVL_chr17:7124894-7124913+	1.0	691.0
ACAN_chr15:89379433-89379452+	0.0	0.0
ACAN_chr15:89400260-89400279+	2.0	0.0
ACAN_chr15:89400290-89400309-	0.0	0.0
ACAN_chr15:89400404-89400423-	0.0	0.0
ACAP1_chr17:7245326-7245345-	0.0	0.0
ACAP1_chr17:7246722-7246741+	1.0	0.0
ACAP1_chr17:7247254-7247273+	3.0	0.0
ACAP1_chr17:7247876-7247895+	2.0	0.0
ACAP2_chr3:195022694-195022713-	0.0	1.0
ACAP2_chr3:195027968-195027987-	2.0	1.0
ACAP2_chr3:195053774-195053793-	2.0	1.0
ACAP2_chr3:195063197-195063216+	1.0	1.0
ACAP3_chr1:1235948-1235967-	0.0	2.0
ACAP3_chr1:1238344-1238363-	0.0	3.0
ACAP3_chr1:1239507-1239526-	4.0	1.0
ACAP3_chr1:1243169-1243188+	0.0	0.0
ACAT1_chr11:108004562-108004581+	0.0	0.0
ACAT1_chr11:108004980-108004999+	1.0	0.0
ACAT1_chr11:108005918-108005937+	1.0	6.0
ACAT1_chr11:108009682-108009701+	0.0	0.0
ACAT2_chr6:160188167-160188186+	5194.0	17.0
ACAT2_chr6:160189597-160189616+	3.0	1.0
ACAT2_chr6:160197199-160197218+	2588.0	3.0
ACAT2_chr6:160199291-160199310+	1.0	2.0
ACBD3_chr1:226349287-226349306-	3.0	1.0
ACBD3_chr1:226352567-226352586+	0.0	0.0
ACBD3_chr1:226353578-226353597+	1.0	0.0
ACBD3_chr1:226374302-226374321-	0.0	2.0
ACBD4_chr17:43213910-43213929+	1.0	0.0
ACBD4_chr17:43214074-43214093+	3.0	0.0
ACBD4_chr17:43214446-43214465-	1.0	1.0
ACBD4_chr17:43215122-43215141+	3.0	5.0
ACBD5_chr10:27493440-27493459+	1564.0	2.0
ACBD5_chr10:27497350-27497369-	2.0	1.0
ACBD5_chr10:27499811-27499830-	1.0	2.0
ACBD5_chr10:27499835-27499854-	1.0	0.0
ACBD6_chr1:180257506-180257525-	1.0	1.0
ACBD6_chr1:180471355-180471374-	1.0	0.0
ACBD6_chr1:180471379-180471398-	0.0	0.0
ACBD6_chr1:180471380-180471399-	659.0	2.0
ACBD7_chr10:15120594-15120613-	1.0	0.0
ACBD7_chr10:15120706-15120725-	8.0	220.0
ACBD7_chr10:15120963-15120982-	0.0	0.0
ACBD7_chr10:15120984-15121003-	0.0	4.0
ACCSL_chr11:44070000-44070019-	0.0	3.0
ACCSL_chr11:44072888-44072907-	3.0	29.0
ACCSL_chr11:44073243-44073262-	0.0	3.0
ACCSL_chr11:44074255-44074274+	3.0	3.0
ACCS_chr11:44089414-44089433+	0.0	1.0
ACCS_chr11:44095002-44095021+	4.0	5.0
ACCS_chr11:44096165-44096184-	49.0	2713.0
ACCS_chr11:44097073-44097092+	5.0	4.0
ACD_chr16:67693440-67693459+	0.0	1.0
ACD_chr16:67693674-67693693-	1.0	72.0
ACD_chr16:67693927-67693946-	2.0	2.0
ACD_chr16:67694149-67694168+	0.0	1.0
ACE2_chrX:15593835-15593854-	1.0	0.0
ACE2_chrX:15596413-15596432-	4.0	2.0
ACE2_chrX:15605873-15605892+	0.0	0.0
ACE2_chrX:15607507-15607526-	1.0	0.0
ACER1_chr19:6306830-6306849+	2.0	0.0
ACER1_chr19:6309758-6309777+	0.0	0.0
ACER1_chr19:6312203-6312222+	29.0	2.0
ACER1_chr19:6312231-6312250-	3.0	0.0
ACER2_chr9:19409169-19409188+	0.0	0.0
ACER2_chr9:19423917-19423936+	1.0	0.0
ACER2_chr9:19435040-19435059-	0.0	0.0
ACER2_chr9:19446335-19446354-	1.0	2.0
ACER3_chr11:76572067-76572086-	3.0	1.0
ACER3_chr11:76726070-76726089-	0.0	0.0
ACER3_chr11:76727797-76727816-	2.0	0.0
ACER3_chr11:76731339-76731358-	1.0	0.0
ACE_chr17:61559020-61559039+	0.0	2.0
ACE_chr17:61559024-61559043+	3.0	0.0
ACE_chr17:61568668-61568687+	0.0	2.0
ACE_chr17:61568709-61568728-	0.0	0.0
ACHE_chr7:100487910-100487929-	0.0	2.0
ACHE_chr7:100488815-100488834+	1.0	1.0
ACHE_chr7:100490125-100490144+	1874.0	5.0
ACHE_chr7:100491304-100491323-	1.0	1.0
ACIN1_chr14:23548125-23548144-	2.0	0.0
ACIN1_chr14:23549099-23549118-	0.0	2.0
ACIN1_chr14:23550969-23550988-	1.0	3.0
ACIN1_chr14:23559271-23559290-	3.0	403.0
ACKR2_chr3:42906125-42906144-	5927.0	4018.0
ACKR2_chr3:42906311-42906330-	2.0	0.0
ACKR2_chr3:42906608-42906627-	1.0	1.0
ACKR2_chr3:42906923-42906942-	4.0	1.0
ACKR3_chr2:237489122-237489141+	166.0	2.0
ACKR3_chr2:237489381-237489400-	5.0	2.0
ACKR3_chr2:237489423-237489442+	3.0	4.0
ACKR3_chr2:237489878-237489897-	4.0	0.0
ACKR4_chr3:132319373-132319392-	0.0	229.0
ACKR4_chr3:132319423-132319442-	0.0	0.0
ACKR4_chr3:132319808-132319827-	3.0	1.0
ACKR4_chr3:132320035-132320054-	3.0	1.0
ACLY_chr17:40065225-40065244+	1.0	580.0
ACLY_chr17:40065812-40065831-	1.0	0.0
ACLY_chr17:40068758-40068777-	1.0	0.0
ACLY_chr17:40070030-40070049-	1.0	9.0
ACMSD_chr2:135602826-135602845+	4.0	7.0
ACMSD_chr2:135616851-135616870+	3.0	1.0
ACMSD_chr2:135619558-135619577-	0.0	1.0
ACMSD_chr2:135621114-135621133+	0.0	0.0
ACN9_chr7:96747042-96747061-	2.0	0.0
ACN9_chr7:96747124-96747143-	3.0	2.0
ACN9_chr7:96747150-96747169+	1.0	0.0
ACN9_chr7:96747161-96747180+	0.0	1.0
ACO1_chr9:32408523-32408542-	0.0	2.0
ACO1_chr9:32418410-32418429+	560.0	12.0
ACO1_chr9:32419137-32419156-	0.0	3.0
ACO1_chr9:32424604-32424623-	460.0	0.0
ACO2_chr22:41895785-41895804-	1.0	1.0
ACO2_chr22:41903869-41903888+	1.0	1.0
ACO2_chr22:41911407-41911426-	31.0	0.0
ACO2_chr22:41911870-41911889+	0.0	0.0
ACOT11_chr1:55050391-55050410+	5.0	0.0
ACOT11_chr1:55051507-55051526-	1.0	1.0
ACOT11_chr1:55058228-55058247+	2.0	2.0
ACOT11_chr1:55059678-55059697-	1.0	0.0
ACOT12_chr5:80641798-80641817+	1.0	0.0
ACOT12_chr5:80681590-80681609+	0.0	1.0
ACOT12_chr5:80689895-80689914+	1.0	3.0
ACOT13_chr6:24667521-24667540+	2.0	0.0
ACOT13_chr6:24698177-24698196+	1.0	0.0
ACOT13_chr6:24698180-24698199+	0.0	0.0
ACOT13_chr6:24701775-24701794+	1.0	1.0
ACOT2_chr14:74035974-74035993-	1.0	3.0
ACOT2_chr14:74036028-74036047-	0.0	0.0
ACOT2_chr14:74036030-74036049+	3.0	463.0
ACOT2_chr14:74036060-74036079+	4.0	5.0
ACOT4_chr14:74059005-74059024-	2.0	2.0
ACOT4_chr14:74060403-74060422+	4.0	2.0
ACOT4_chr14:74060542-74060561+	0.0	2.0
ACOT4_chr14:74062107-74062126+	8.0	0.0
ACOT6_chr14:74086029-74086048-	112.0	0.0
ACOT6_chr14:74086382-74086401-	1.0	0.0
ACOT6_chr14:74086435-74086454+	0.0	0.0
ACOT6_chr14:74086441-74086460+	2.0	2.0
ACOT7_chr1:6393597-6393616-	1.0	0.0
ACOT7_chr1:6399611-6399630+	2.0	0.0
ACOT7_chr1:6409882-6409901-	1.0	0.0
ACOT7_chr1:6445560-6445579+	2.0	0.0
ACOT8_chr20:44472331-44472350-	0.0	0.0
ACOT8_chr20:44472914-44472933-	2.0	4.0
ACOT8_chr20:44477285-44477304-	0.0	0.0
ACOT8_chr20:44485867-44485886+	205.0	1.0
ACOT9_chrX:23748969-23748988+	1.0	1.0
ACOT9_chrX:23751291-23751310-	0.0	0.0
ACOT9_chrX:23754103-23754122+	2.0	3.0
ACOT9_chrX:23761256-23761275-	0.0	0.0
ACOX1_chr17:73951981-73952000-	46.0	1.0
ACOX1_chr17:73953544-73953563+	0.0	8.0
ACOX1_chr17:73956327-73956346+	1.0	0.0
ACOX1_chr17:73974691-73974710+	2.0	1.0
ACOX2_chr3:58517496-58517515+	0.0	0.0
ACOX2_chr3:58519212-58519231+	2.0	2.0
ACOX2_chr3:58520164-58520183-	3.0	1.0
ACOX2_chr3:58520737-58520756-	1.0	0.0
ACOX3_chr4:8412004-8412023-	1.0	0.0
ACOX3_chr4:8416074-8416093-	0.0	1.0
ACOX3_chr4:8417640-8417659+	1.0	0.0
ACOX3_chr4:8418236-8418255-	11.0	5345.0
ACOXL_chr2:111525984-111526003+	3.0	0.0
ACOXL_chr2:111542347-111542366+	2.0	4.0
ACOXL_chr2:111551670-111551689+	0.0	0.0
ACOXL_chr2:111556598-111556617-	1.0	1.0
ACP1_chr2:272210-272229+	1.0	1.0
ACP1_chr2:272248-272267-	0.0	4.0
ACP1_chr2:277274-277293+	3.0	3.0
ACP1_chr2:277284-277303+	1.0	3.0
ACP2_chr11:47267108-47267127-	3.0	1.0
ACP2_chr11:47267290-47267309+	1.0	5.0
ACP2_chr11:47269222-47269241+	0.0	0.0
ACP2_chr11:47269642-47269661-	0.0	2.0
ACP5_chr19:11685855-11685874+	337.0	2.0
ACP5_chr19:11687213-11687232-	0.0	2.0
ACP5_chr19:11687533-11687552-	0.0	0.0
ACP5_chr19:11687931-11687950+	0.0	3.0
ACP6_chr1:147124289-147124308-	4.0	0.0
ACP6_chr1:147131518-147131537-	6.0	1.0
ACP6_chr1:147131817-147131836-	3.0	3.0
ACP6_chr1:147142096-147142115+	0.0	3.0
ACPL2_chr3:140979055-140979074-	3.0	2.0
ACPL2_chr3:140998252-140998271+	4.0	1.0
ACPL2_chr3:141006232-141006251-	6.0	2.0
ACPL2_chr3:141012018-141012037+	2.0	2.0
ACPP_chr3:132036328-132036347+	0.0	0.0
ACPP_chr3:132051159-132051178-	2.0	35.0
ACPP_chr3:132063882-132063901+	1.0	0.0
ACPP_chr3:132071591-132071610+	1.0	1.0
ACPT_chr19:51293701-51293720-	0.0	0.0
ACPT_chr19:51293906-51293925+	0.0	0.0
ACPT_chr19:51294108-51294127-	6.0	2.0
ACPT_chr19:51295046-51295065-	0.0	1.0
ACRBP_chr12:6754374-6754393+	1.0	0.0
ACRBP_chr12:6755651-6755670-	2.0	2.0
ACRBP_chr12:6755957-6755976+	1.0	2.0
ACRBP_chr12:6756516-6756535-	1.0	1.0
ACRC_chrX:70811991-70812010+	2.0	4.0
ACRC_chrX:70814200-70814219+	2.0	4.0
ACRC_chrX:70817805-70817824-	2.0	4.0
ACRC_chrX:70824428-70824447+	0.0	0.0
ACRV1_chr11:125542546-125542565-	0.0	68.0
ACRV1_chr11:125547931-125547950-	0.0	1.0
ACRV1_chr11:125550607-125550626+	1.0	1.0
ACRV1_chr11:125550626-125550645-	2.0	2.0
ACR_chr22:51177733-51177752-	2.0	5.0
ACR_chr22:51178291-51178310-	4.0	2.0
ACR_chr22:51182543-51182562+	3.0	0.0
ACR_chr22:51183135-51183154+	0.0	1.0
ACSBG1_chr15:78474939-78474958-	4.0	1198.0
ACSBG1_chr15:78486294-78486313+	2.0	3.0
ACSBG1_chr15:78486850-78486869-	1.0	2.0
ACSBG1_chr15:78500357-78500376-	1.0	1.0
ACSBG2_chr19:6147598-6147617-	0.0	1.0
ACSBG2_chr19:6165981-6166000+	0.0	1.0
ACSBG2_chr19:6177278-6177297+	0.0	0.0
ACSBG2_chr19:6182824-6182843+	1.0	6.0
ACSF2_chr17:48503726-48503745-	1.0	1.0
ACSF2_chr17:48538139-48538158+	1.0	0.0
ACSF2_chr17:48538709-48538728-	3.0	0.0
ACSF2_chr17:48539790-48539809+	2.0	0.0
ACSF3_chr16:89167223-89167242-	465.0	1.0
ACSF3_chr16:89169089-89169108-	5.0	0.0
ACSF3_chr16:89178513-89178532+	0.0	4.0
ACSF3_chr16:89211748-89211767+	0.0	0.0
ACSL1_chr4:185697643-185697662-	2.0	3.0
ACSL1_chr4:185701507-185701526+	3.0	0.0
ACSL1_chr4:185705116-185705135+	1.0	0.0
ACSL1_chr4:185709790-185709809-	1.0	0.0
ACSL3_chr2:223783861-223783880-	0.0	0.0
ACSL3_chr2:223786057-223786076+	0.0	0.0
ACSL3_chr2:223787424-223787443+	3.0	1.0
ACSL3_chr2:223791748-223791767+	0.0	2.0
ACSL4_chrX:108906460-108906479-	3.0	2.0
ACSL4_chrX:108911470-108911489-	1.0	0.0
ACSL4_chrX:108921614-108921633+	0.0	0.0
ACSL4_chrX:108924286-108924305-	0.0	158.0
ACSL5_chr10:114158655-114158674+	1.0	1.0
ACSL5_chr10:114164486-114164505-	116.0	4.0
ACSL5_chr10:114169374-114169393-	0.0	1.0
ACSL5_chr10:114170363-114170382+	2.0	0.0
ACSL6_chr5:131325083-131325102+	3.0	2.0
ACSL6_chr5:131325811-131325830-	2.0	3.0
ACSL6_chr5:131326563-131326582-	25.0	4.0
ACSL6_chr5:131329811-131329830+	0.0	1.0
ACSM1_chr16:20682866-20682885+	1.0	1.0
ACSM1_chr16:20693711-20693730-	4.0	1.0
ACSM1_chr16:20696611-20696630+	0.0	0.0
ACSM1_chr16:20702372-20702391-	1.0	0.0
ACSM2A_chr16:20486990-20487009+	2.0	3.0
ACSM2A_chr16:20497990-20498009-	0.0	5.0
ACSM2B_chr16:20548571-20548590+	1.0	4.0
ACSM2B_chr16:20559470-20559489-	1.0	0.0
ACSM2B_chr16:20559472-20559491-	2.0	3.0
ACSM2B_chr16:20559475-20559494-	1.0	2.0
ACSM3_chr16:20781493-20781512+	6.0	2243.0
ACSM3_chr16:20787278-20787297+	0.0	1.0
ACSM3_chr16:20788854-20788873+	2.0	1.0
ACSM3_chr16:20792326-20792345+	0.0	0.0
ACSM4_chr12:7456990-7457009-	0.0	0.0
ACSM4_chr12:7459139-7459158+	2.0	0.0
ACSM4_chr12:7463255-7463274-	0.0	619.0
ACSM4_chr12:7469850-7469869-	0.0	0.0
ACSM5_chr16:20422816-20422835-	0.0	0.0
ACSM5_chr16:20429477-20429496+	22.0	0.0
ACSM5_chr16:20430619-20430638-	1.0	0.0
ACSM5_chr16:20432666-20432685-	0.0	0.0
ACSS1_chr20:25004159-25004178+	2.0	0.0
ACSS1_chr20:25011535-25011554-	0.0	2.0
ACSS1_chr20:25028765-25028784+	0.0	0.0
ACSS1_chr20:25038596-25038615+	0.0	2.0
ACSS2_chr20:33464529-33464548+	1.0	2.0
ACSS2_chr20:33470658-33470677-	1.0	0.0
ACSS2_chr20:33500882-33500901+	2.0	0.0
ACSS2_chr20:33501259-33501278-	4.0	1.0
ACSS3_chr12:81471923-81471942+	4.0	1967.0
ACSS3_chr12:81528676-81528695-	1.0	0.0
ACSS3_chr12:81532913-81532932-	0.0	0.0
ACSS3_chr12:81545623-81545642+	0.0	2.0
ACTA1_chr1:229567242-229567261+	1.0	834.0
ACTA1_chr1:229567551-229567570-	3.0	1.0
ACTA1_chr1:229567858-229567877-	0.0	0.0
ACTA1_chr1:229568790-229568809-	0.0	0.0
ACTA2_chr10:90697900-90697919-	3.0	0.0
ACTA2_chr10:90699298-90699317+	1.0	2.0
ACTA2_chr10:90701578-90701597-	2.0	0.0
ACTA2_chr10:90708660-90708679-	3.0	3.0
ACTBL2_chr5:56777574-56777593-	3.0	0.0
ACTBL2_chr5:56777612-56777631-	0.0	1.0
ACTBL2_chr5:56778410-56778429-	4.0	0.0
ACTBL2_chr5:56778490-56778509+	3.0	3.0
ACTB_chr7:5567898-5567917+	127.0	0.0
ACTB_chr7:5569250-5569269+	1.0	0.0
ACTB_chr7:5569254-5569273-	1.0	1.0
ACTC1_chr15:35082609-35082628+	0.0	0.0
ACTC1_chr15:35084592-35084611+	0.0	1.0
ACTC1_chr15:35086870-35086889+	114.0	0.0
ACTC1_chr15:35086982-35087001-	2.0	1.0
ACTG1_chr17:79478204-79478223+	1.0	1.0
ACTG1_chr17:79479279-79479298+	2.0	0.0
ACTG1_chr17:79479280-79479299+	0.0	0.0
ACTG1_chr17:79479359-79479378-	4.0	4.0
ACTG2_chr2:74128537-74128556-	6.0	1.0
ACTG2_chr2:74128539-74128558-	16.0	2.0
ACTG2_chr2:74146579-74146598+	1.0	1.0
ACTG2_chr2:74146680-74146699-	1.0	0.0
ACTL10_chr20:32255771-32255790+	0.0	2.0
ACTL10_chr20:32255784-32255803+	0.0	0.0
ACTL10_chr20:32255791-32255810-	1.0	1.0
ACTL10_chr20:32255978-32255997-	1.0	0.0
ACTL6A_chr3:179280869-179280888+	0.0	0.0
ACTL6A_chr3:179287924-179287943+	0.0	0.0
ACTL6A_chr3:179294060-179294079+	0.0	0.0
ACTL6B_chr7:100252650-100252669-	1.0	0.0
ACTL6B_chr7:100253067-100253086+	362.0	4.0
ACTL6B_chr7:100253409-100253428+	0.0	0.0
ACTL6B_chr7:100253970-100253989-	1.0	1.0
ACTL7A_chr9:111625183-111625202-	0.0	0.0
ACTL7A_chr9:111625553-111625572-	3.0	0.0
ACTL7A_chr9:111625668-111625687+	1.0	0.0
ACTL7A_chr9:111625856-111625875-	4.0	288.0
ACTL7B_chr9:111617056-111617075+	2.0	4.0
ACTL7B_chr9:111617493-111617512-	0.0	0.0
ACTL7B_chr9:111617850-111617869-	0.0	1.0
ACTL7B_chr9:111617895-111617914-	4.0	0.0
ACTL8_chr1:18149746-18149765-	0.0	0.0
ACTL8_chr1:18149830-18149849+	1.0	0.0
ACTL8_chr1:18152380-18152399-	1.0	0.0
ACTL8_chr1:18152419-18152438-	1.0	1.0
ACTL9_chr19:8808163-8808182+	5.0	364.0
ACTL9_chr19:8808637-8808656-	0.0	2.0
ACTL9_chr19:8808659-8808678+	1.0	0.0
ACTL9_chr19:8808693-8808712+	2.0	2.0
ACTN1_chr14:69376079-69376098+	2.0	0.0
ACTN1_chr14:69378885-69378904+	2.0	4.0
ACTN1_chr14:69387706-69387725+	1.0	0.0
ACTN1_chr14:69392313-69392332-	1.0	1.0
ACTN2_chr1:236850021-236850040+	0.0	1.0
ACTN2_chr1:236881215-236881234+	0.0	0.0
ACTN2_chr1:236882199-236882218+	3.0	1.0
ACTN2_chr1:236883460-236883479-	0.0	0.0
ACTN4_chr19:39138466-39138485+	5.0	8.0
ACTN4_chr19:39191297-39191316+	1.0	4.0
ACTN4_chr19:39191648-39191667+	1.0	0.0
ACTN4_chr19:39195585-39195604+	0.0	0.0
ACTR10_chr14:58666930-58666949+	3.0	0.0
ACTR10_chr14:58675744-58675763-	1.0	0.0
ACTR10_chr14:58678077-58678096-	0.0	0.0
ACTR10_chr14:58681980-58681999+	1.0	0.0
ACTR1A_chr10:104240898-104240917+	0.0	0.0
ACTR1A_chr10:104241764-104241783+	2.0	0.0
ACTR1A_chr10:104242753-104242772+	342.0	4.0
ACTR1A_chr10:104247999-104248018-	0.0	0.0
ACTR1B_chr2:98274905-98274924+	1.0	2.0
ACTR1B_chr2:98275406-98275425-	8.0	0.0
ACTR1B_chr2:98275820-98275839-	1.0	29.0
ACTR1B_chr2:98277103-98277122-	4.0	0.0
ACTR2_chr2:65455070-65455089+	0.0	0.0
ACTR2_chr2:65473743-65473762+	1.0	0.0
ACTR2_chr2:65480876-65480895+	2.0	0.0
ACTR2_chr2:65492190-65492209+	1.0	0.0
ACTR3B_chr7:152549208-152549227+	0.0	0.0
ACTR3B_chr7:152549304-152549323+	0.0	0.0
ACTR3B_chr7:152550658-152550677-	263.0	4.0
ACTR3B_chr7:152551617-152551636-	1.0	0.0
ACTR3C_chr7:149946109-149946128+	2.0	101.0
ACTR3C_chr7:149946115-149946134-	2.0	0.0
ACTR3_chr2:114647865-114647884+	2.0	0.0
ACTR3_chr2:114674488-114674507+	0.0	0.0
ACTR3_chr2:114684916-114684935+	1.0	1.0
ACTR3_chr2:114691942-114691961+	3.0	0.0
ACTR5_chr20:37377389-37377408-	0.0	0.0
ACTR5_chr20:37378736-37378755+	258.0	0.0
ACTR5_chr20:37380909-37380928+	1.0	0.0
ACTR5_chr20:37383741-37383760+	1.0	1.0
ACTR6_chr12:100594626-100594645+	0.0	1.0
ACTR6_chr12:100594640-100594659-	0.0	0.0
ACTR6_chr12:100613806-100613825+	2.0	0.0
ACTR6_chr12:100613845-100613864-	2.0	0.0
ACTR8_chr3:53904131-53904150-	1.0	1.0
ACTR8_chr3:53905281-53905300+	1.0	3.0
ACTR8_chr3:53911341-53911360-	2.0	0.0
ACTR8_chr3:53913977-53913996-	1.0	2.0
ACTRT1_chrX:127185281-127185300-	3.0	2.0
ACTRT1_chrX:127185452-127185471-	0.0	0.0
ACTRT1_chrX:127185485-127185504-	5.0	8.0
ACTRT1_chrX:127185555-127185574-	202.0	0.0
ACTRT2_chr1:2938344-2938363-	3.0	1.0
ACTRT2_chr1:2938930-2938949+	2.0	0.0
ACTRT2_chr1:2939177-2939196-	17.0	1.0
ACTRT2_chr1:2939362-2939381-	2.0	1.0
ACTRT3_chr3:169485446-169485465-	3.0	1.0
ACTRT3_chr3:169485669-169485688-	1.0	1.0
ACTRT3_chr3:169487151-169487170-	0.0	0.0
ACTRT3_chr3:169487287-169487306-	1.0	0.0
ACVR1B_chr12:52369267-52369286+	0.0	3.0
ACVR1B_chr12:52370177-52370196-	12.0	0.0
ACVR1B_chr12:52374910-52374929+	0.0	0.0
ACVR1B_chr12:52377786-52377805+	4.0	2.0
ACVR1C_chr2:158397618-158397637-	2.0	0.0
ACVR1C_chr2:158406728-158406747-	0.0	0.0
ACVR1C_chr2:158412795-158412814+	7.0	0.0
ACVR1C_chr2:158443842-158443861-	1.0	1.0
ACVR1_chr2:158626950-158626969+	0.0	0.0
ACVR1_chr2:158634804-158634823+	27.0	2603.0
ACVR1_chr2:158637036-158637055+	0.0	2.0
ACVR1_chr2:158655959-158655978+	0.0	0.0
ACVR2A_chr2:148653966-148653985+	54.0	2168.0
ACVR2A_chr2:148657446-148657465-	1.0	0.0
ACVR2A_chr2:148676086-148676105-	3.0	0.0
ACVR2A_chr2:148677887-148677906+	3.0	1.0
ACVR2B_chr3:38495826-38495845-	0.0	0.0
ACVR2B_chr3:38518855-38518874+	1.0	0.0
ACVR2B_chr3:38519384-38519403-	2.0	1.0
ACVR2B_chr3:38519761-38519780-	1.0	0.0
ACVRL1_chr12:52306276-52306295-	6.0	0.0
ACVRL1_chr12:52307066-52307085-	0.0	0.0
ACVRL1_chr12:52307442-52307461+	2.0	1.0
ACVRL1_chr12:52309021-52309040-	2.0	5.0
ACY1_chr3:52018080-52018099+	1.0	1.0
ACY1_chr3:52018083-52018102+	0.0	0.0
ACY1_chr3:52018114-52018133-	173.0	9.0
ACY1_chr3:52018140-52018159-	1.0	0.0
ACY3_chr11:67412299-67412318-	0.0	0.0
ACY3_chr11:67412581-67412600+	2.0	5.0
ACY3_chr11:67413295-67413314-	0.0	0.0
ACY3_chr11:67414310-67414329+	2.0	0.0
ACYP1_chr14:75520275-75520294-	1.0	2.0
ACYP1_chr14:75520289-75520308-	1029.0	1.0
ACYP1_chr14:75520293-75520312+	0.0	1.0
ACYP1_chr14:75520313-75520332-	68.0	0.0
ACYP2_chr2:54342837-54342856-	1.0	0.0
ACYP2_chr2:54342844-54342863+	6.0	0.0
ACYP2_chr2:54365815-54365834+	1.0	0.0
ACYP2_chr2:54365839-54365858+	3.0	2129.0
ADAD1_chr4:123301315-123301334+	0.0	1.0
ADAD1_chr4:123329074-123329093+	0.0	28.0
ADAD1_chr4:123333869-123333888+	0.0	0.0
ADAD1_chr4:123336539-123336558+	2.0	0.0
ADAD2_chr16:84224930-84224949-	118.0	1.0
ADAD2_chr16:84228118-84228137+	0.0	0.0
ADAD2_chr16:84228733-84228752-	0.0	2.0
ADAD2_chr16:84228927-84228946+	13.0	2.0
ADAL_chr15:43638163-43638182-	1.0	0.0
ADAL_chr15:43641221-43641240+	0.0	0.0
ADAL_chr15:43641240-43641259-	3.0	1.0
ADAL_chr15:43644079-43644098+	0.0	0.0
ADAM10_chr15:58938256-58938275-	4.0	0.0
ADAM10_chr15:58957369-58957388-	4.0	0.0
ADAM10_chr15:58971440-58971459+	1.0	0.0
ADAM10_chr15:59041691-59041710-	187.0	2.0
ADAM11_chr17:42836551-42836570+	1.0	1.0
ADAM11_chr17:42837238-42837257+	0.0	1.0
ADAM11_chr17:42847102-42847121-	0.0	3.0
ADAM11_chr17:42847364-42847383-	2.0	1316.0
ADAM12_chr10:127824213-127824232-	2.0	1.0
ADAM12_chr10:127843793-127843812+	3.0	1.0
ADAM12_chr10:128018983-128019002-	1.0	0.0
ADAM12_chr10:128076637-128076656+	1.0	0.0
ADAM15_chr1:155025214-155025233-	1.0	1.0
ADAM15_chr1:155026422-155026441+	0.0	0.0
ADAM15_chr1:155026816-155026835+	1.0	0.0
ADAM15_chr1:155028277-155028296+	15.0	3992.0
ADAM17_chr2:9645392-9645411-	5.0	2182.0
ADAM17_chr2:9650199-9650218-	0.0	0.0
ADAM17_chr2:9658252-9658271-	0.0	0.0
ADAM17_chr2:9695687-9695706+	1.0	0.0
ADAM18_chr8:39442175-39442194+	2.0	0.0
ADAM18_chr8:39442846-39442865+	1.0	2.0
ADAM18_chr8:39467001-39467020+	3.0	1.0
ADAM18_chr8:39495174-39495193+	0.0	0.0
ADAM19_chr5:156936401-156936420+	0.0	0.0
ADAM19_chr5:156945848-156945867-	0.0	0.0
ADAM19_chr5:156946897-156946916-	3.0	4.0
ADAM19_chr5:156957824-156957843-	1.0	0.0
ADAM20_chr14:70989865-70989884-	4.0	4.0
ADAM20_chr14:70990669-70990688-	90.0	0.0
ADAM20_chr14:70991163-70991182+	0.0	1.0
ADAM20_chr14:70991436-70991455+	1.0	2.0
ADAM21_chr14:70925365-70925384+	1.0	0.0
ADAM21_chr14:70925366-70925385+	1196.0	3.0
ADAM21_chr14:70925701-70925720-	0.0	0.0
ADAM21_chr14:70925954-70925973+	5.0	0.0
ADAM22_chr7:87563768-87563787+	63.0	2.0
ADAM22_chr7:87564411-87564430+	6.0	63.0
ADAM22_chr7:87607691-87607710-	1.0	2.0
ADAM22_chr7:87737506-87737525+	1259.0	2.0
ADAM23_chr2:207308721-207308740-	1.0	3.0
ADAM23_chr2:207345996-207346015-	0.0	2.0
ADAM23_chr2:207395651-207395670+	2.0	1.0
ADAM23_chr2:207406811-207406830+	2.0	2.0
ADAM28_chr8:24167720-24167739-	1.0	0.0
ADAM28_chr8:24171009-24171028+	0.0	1.0
ADAM28_chr8:24188744-24188763-	0.0	0.0
ADAM28_chr8:24199143-24199162+	1.0	0.0
ADAM29_chr4:175896767-175896786-	2.0	19.0
ADAM29_chr4:175897494-175897513+	0.0	2.0
ADAM29_chr4:175898972-175898991-	1057.0	1.0
ADAM29_chr4:175899041-175899060-	5.0	1023.0
ADAM2_chr8:39624369-39624388-	10.0	4160.0
ADAM2_chr8:39644506-39644525-	0.0	0.0
ADAM2_chr8:39678627-39678646+	0.0	0.0
ADAM2_chr8:39694657-39694676-	2.0	1.0
ADAM30_chr1:120436891-120436910+	0.0	0.0
ADAM30_chr1:120437038-120437057-	3.0	1.0
[truncated: 69,721 more rows]

## Sheet: ILY_10ng_Screen2
sgRNA	# of reads, replicate A	# of reads, replicate B
[truncated: 70,736 more rows]
