# Supplementary material for: Intermedilysin cytolytic activity depends on heparan sulfates and membrane composition
Source: PLoS Genet. 2021 Feb 12;17(2):e1009387. doi: 10.1371/journal.pgen.1009387 (PMC7906465; doi:10.1371/journal.pgen.1009387)
Supplement: S2 Table — The table shows sgRNA sequences used for gene knock-out during hit validation. Additionally, it includes the overhangs used for cloning into vectors and final oligonucleotides. (XLSX) [file pgen.1009387.s002.xlsx]

## Sheet: sgRNAs for validation
Gene	Guide number	5' overhang	sgRNA	3' overhang	Guide Oligo
CD59	1	GGAAAGGACGAAACACCg	ACGACGTCACAACCCGCTTG	GTTTTAGAGCTAGAAATAGCAA	GGAAAGGACGAAACACCgACGACGTCACAACCCGCTTGGTTTTAGAGCTAGAAATAGCAA
CD59	2	GGAAAGGACGAAACACCg	AAGGAGGGTCTGTCCTGTTC	GTTTTAGAGCTAGAAATAGCAA	GGAAAGGACGAAACACCgAAGGAGGGTCTGTCCTGTTCGTTTTAGAGCTAGAAATAGCAA
CD59	3	GGAAAGGACGAAACACCg	AAAATCAGATGAACAATTGA	GTTTTAGAGCTAGAAATAGCAA	GGAAAGGACGAAACACCgAAAATCAGATGAACAATTGAGTTTTAGAGCTAGAAATAGCAA
CD59	4	GGAAAGGACGAAACACCg	CTGAATGGCAGAAGACAGCC	GTTTTAGAGCTAGAAATAGCAA	GGAAAGGACGAAACACCgCTGAATGGCAGAAGACAGCCGTTTTAGAGCTAGAAATAGCAA
PIGA	1	GGAAAGGACGAAACACC	GTTTGTATCACAAAGAGACA	GTTTTAGAGCTAGAAATAGCAA	GGAAAGGACGAAACACCGTTTGTATCACAAAGAGACAGTTTTAGAGCTAGAAATAGCAA
PIGA	2	GGAAAGGACGAAACACCg	TCTTCCACGCCAAGACAATG	GTTTTAGAGCTAGAAATAGCAA	GGAAAGGACGAAACACCgTCTTCCACGCCAAGACAATGGTTTTAGAGCTAGAAATAGCAA
PIGA	3	GGAAAGGACGAAACACCg	CCGTACCCATAATATATGCA	GTTTTAGAGCTAGAAATAGCAA	GGAAAGGACGAAACACCgCCGTACCCATAATATATGCAGTTTTAGAGCTAGAAATAGCAA
PIGA	4	GGAAAGGACGAAACACCg	CAGACTGTGAAAGAGGGTCG	GTTTTAGAGCTAGAAATAGCAA	GGAAAGGACGAAACACCgCAGACTGTGAAAGAGGGTCGGTTTTAGAGCTAGAAATAGCAA
UGCG	1	GGAAAGGACGAAACACCg	TCCAGATACGCTTACTGACA	GTTTTAGAGCTAGAAATAGCAA	GGAAAGGACGAAACACCgTCCAGATACGCTTACTGACAGTTTTAGAGCTAGAAATAGCAA
UGCG	2	GGAAAGGACGAAACACCg	CCGATTACACCTCAACAAGA	GTTTTAGAGCTAGAAATAGCAA	GGAAAGGACGAAACACCgCCGATTACACCTCAACAAGAGTTTTAGAGCTAGAAATAGCAA
UGCG	3	GGAAAGGACGAAACACCg	TGGCCAAAGCGATAGCTGAC	GTTTTAGAGCTAGAAATAGCAA	GGAAAGGACGAAACACCgTGGCCAAAGCGATAGCTGACGTTTTAGAGCTAGAAATAGCAA
UGCG	4	GGAAAGGACGAAACACCg	CATCATGATCTTGTACACAA	GTTTTAGAGCTAGAAATAGCAA	GGAAAGGACGAAACACCgCATCATGATCTTGTACACAAGTTTTAGAGCTAGAAATAGCAA
GALE	1	GGAAAGGACGAAACACCg	GGTTGGTACAACCACCCGTG	GTTTTAGAGCTAGAAATAGCAA	GGAAAGGACGAAACACCgGGTTGGTACAACCACCCGTGGTTTTAGAGCTAGAAATAGCAA
GALE	2	GGAAAGGACGAAACACCg	TCTCCACGGCCAGATCATGA	GTTTTAGAGCTAGAAATAGCAA	GGAAAGGACGAAACACCgTCTCCACGGCCAGATCATGAGTTTTAGAGCTAGAAATAGCAA
GALE	3	GGAAAGGACGAAACACCg	TGGAAGTTATCGATGACCAC	GTTTTAGAGCTAGAAATAGCAA	GGAAAGGACGAAACACCgTGGAAGTTATCGATGACCACGTTTTAGAGCTAGAAATAGCAA
GALE	4	GGAAAGGACGAAACACCg	TGGCGGTCATCCACTTTGCG	GTTTTAGAGCTAGAAATAGCAA	GGAAAGGACGAAACACCgTGGCGGTCATCCACTTTGCGGTTTTAGAGCTAGAAATAGCAA
EXT1	1	GGAAAGGACGAAACACCg	ATATCACGTCCATAACGGGG	GTTTTAGAGCTAGAAATAGCAA	GGAAAGGACGAAACACCgATATCACGTCCATAACGGGGGTTTTAGAGCTAGAAATAGCAA
EXT1	2	GGAAAGGACGAAACACCg	GATTGTATTAACTACACTAG	GTTTTAGAGCTAGAAATAGCAA	GGAAAGGACGAAACACCgGATTGTATTAACTACACTAGGTTTTAGAGCTAGAAATAGCAA
EXT1	3	GGAAAGGACGAAACACCg	GGATGATCCTTAGAAAAGAG	GTTTTAGAGCTAGAAATAGCAA	GGAAAGGACGAAACACCgGGATGATCCTTAGAAAAGAGGTTTTAGAGCTAGAAATAGCAA
EXT1	4	GGAAAGGACGAAACACCg	AAGTTACCAAAACATTCTAG	GTTTTAGAGCTAGAAATAGCAA	GGAAAGGACGAAACACCgAAGTTACCAAAACATTCTAGGTTTTAGAGCTAGAAATAGCAA
EXT2	1	GGAAAGGACGAAACACCg	TCTACGTGGACTTACCGGCA	GTTTTAGAGCTAGAAATAGCAA	GGAAAGGACGAAACACCgTCTACGTGGACTTACCGGCAGTTTTAGAGCTAGAAATAGCAA
EXT2	2	GGAAAGGACGAAACACCg	TGGTTAAGCACATCGATGGA	GTTTTAGAGCTAGAAATAGCAA	GGAAAGGACGAAACACCgTGGTTAAGCACATCGATGGAGTTTTAGAGCTAGAAATAGCAA
EXT2	3	GGAAAGGACGAAACACCg	TTGAGCGATGTGTTACAAGC	GTTTTAGAGCTAGAAATAGCAA	GGAAAGGACGAAACACCgTTGAGCGATGTGTTACAAGCGTTTTAGAGCTAGAAATAGCAA
EXT2	4	GGAAAGGACGAAACACCg	GAGGCTCTCTACTCGGTCGT	GTTTTAGAGCTAGAAATAGCAA	GGAAAGGACGAAACACCgGAGGCTCTCTACTCGGTCGTGTTTTAGAGCTAGAAATAGCAA
MGAT1	1	GGAAAGGACGAAACACCg	AAAGTACTCGAAGAAGTCCG	GTTTTAGAGCTAGAAATAGCAA	GGAAAGGACGAAACACCgAAAGTACTCGAAGAAGTCCGGTTTTAGAGCTAGAAATAGCAA
MGAT1	2	GGAAAGGACGAAACACCg	AGTCCTGGCTAACGATGATG	GTTTTAGAGCTAGAAATAGCAA	GGAAAGGACGAAACACCgAGTCCTGGCTAACGATGATGGTTTTAGAGCTAGAAATAGCAA
MGAT1	3	GGAAAGGACGAAACACCg	CCCTCAGTCAGCGCTCTCGA	GTTTTAGAGCTAGAAATAGCAA	GGAAAGGACGAAACACCgCCCTCAGTCAGCGCTCTCGAGTTTTAGAGCTAGAAATAGCAA
MGAT1	4	GGAAAGGACGAAACACCg	GATGCCCTGTCGAGCCAGCG	GTTTTAGAGCTAGAAATAGCAA	GGAAAGGACGAAACACCgGATGCCCTGTCGAGCCAGCGGTTTTAGAGCTAGAAATAGCAA
B4GALT5	1	GGAAAGGACGAAACACCg	CTTCTGATTGCATGCCTCGG	GTTTTAGAGCTAGAAATAGCAA	GGAAAGGACGAAACACCgCTTCTGATTGCATGCCTCGGGTTTTAGAGCTAGAAATAGCAA
B4GALT5	2	GGAAAGGACGAAACACCg	ATGGATGTGGACAGATGCCG	GTTTTAGAGCTAGAAATAGCAA	GGAAAGGACGAAACACCgATGGATGTGGACAGATGCCGGTTTTAGAGCTAGAAATAGCAA
B4GALT5	3	GGAAAGGACGAAACACCg	TTCGGAGTGCTTATGCCAAG	GTTTTAGAGCTAGAAATAGCAA	GGAAAGGACGAAACACCgTTCGGAGTGCTTATGCCAAGGTTTTAGAGCTAGAAATAGCAA
B4GALT5	4	GGAAAGGACGAAACACCg	TACTTCGTCTATGTGGCGCC	GTTTTAGAGCTAGAAATAGCAA	GGAAAGGACGAAACACCgTACTTCGTCTATGTGGCGCCGTTTTAGAGCTAGAAATAGCAA
UGP2	1	GGAAAGGACGAAACACCg	AAACTTACCGAATCTTCAGG	GTTTTAGAGCTAGAAATAGCAA	GGAAAGGACGAAACACCgAAACTTACCGAATCTTCAGGGTTTTAGAGCTAGAAATAGCAA
UGP2	2	GGAAAGGACGAAACACCg	AAGAATATACAGATCCACTG	GTTTTAGAGCTAGAAATAGCAA	GGAAAGGACGAAACACCgAAGAATATACAGATCCACTGGTTTTAGAGCTAGAAATAGCAA
UGP2	3	GGAAAGGACGAAACACCg	GGGACACTCACTCAATATGA	GTTTTAGAGCTAGAAATAGCAA	GGAAAGGACGAAACACCgGGGACACTCACTCAATATGAGTTTTAGAGCTAGAAATAGCAA
UGP2	4	GGAAAGGACGAAACACCg	ACAGCACACCAAAAAAGACC	GTTTTAGAGCTAGAAATAGCAA	GGAAAGGACGAAACACCgACAGCACACCAAAAAAGACCGTTTTAGAGCTAGAAATAGCAA
XYLT2	1	GGAAAGGACGAAACACCg	AGGACACAGACAGTTCAGCA	GTTTTAGAGCTAGAAATAGCAA	GGAAAGGACGAAACACCgAGGACACAGACAGTTCAGCAGTTTTAGAGCTAGAAATAGCAA
XYLT2	2	GGAAAGGACGAAACACCg	CATGTAGGCGATTCGCACCG	GTTTTAGAGCTAGAAATAGCAA	GGAAAGGACGAAACACCgCATGTAGGCGATTCGCACCGGTTTTAGAGCTAGAAATAGCAA
XYLT2	3	GGAAAGGACGAAACACCg	ACACCTGGTTGGATAGTCAG	GTTTTAGAGCTAGAAATAGCAA	GGAAAGGACGAAACACCgACACCTGGTTGGATAGTCAGGTTTTAGAGCTAGAAATAGCAA
XYLT2	4	GGAAAGGACGAAACACCg	CCAGGGCTATGATAACGTGC	GTTTTAGAGCTAGAAATAGCAA	GGAAAGGACGAAACACCgCCAGGGCTATGATAACGTGCGTTTTAGAGCTAGAAATAGCAA
TM9SF2	1	GGAAAGGACGAAACACCg	TGAACTTACACTAATAACAC	GTTTTAGAGCTAGAAATAGCAA	GGAAAGGACGAAACACCgTGAACTTACACTAATAACACGTTTTAGAGCTAGAAATAGCAA
TM9SF2	2	GGAAAGGACGAAACACCg	CTTGTTACTTATGTCCATGG	GTTTTAGAGCTAGAAATAGCAA	GGAAAGGACGAAACACCgCTTGTTACTTATGTCCATGGGTTTTAGAGCTAGAAATAGCAA
TM9SF2	3	GGAAAGGACGAAACACCg	ACACTTACATAGAGTCACAA	GTTTTAGAGCTAGAAATAGCAA	GGAAAGGACGAAACACCgACACTTACATAGAGTCACAAGTTTTAGAGCTAGAAATAGCAA
TM9SF2	4	GGAAAGGACGAAACACCg	TGGATAATATGCCTGTAACG	GTTTTAGAGCTAGAAATAGCAA	GGAAAGGACGAAACACCgTGGATAATATGCCTGTAACGGTTTTAGAGCTAGAAATAGCAA
TMEM30A	1	GGAAAGGACGAAACACCg	GTAGCACCGTGCCAGCCGTA	GTTTTAGAGCTAGAAATAGCAA	GGAAAGGACGAAACACCgGTAGCACCGTGCCAGCCGTAGTTTTAGAGCTAGAAATAGCAA
TMEM30A	2	GGAAAGGACGAAACACCg	GAGATTTCACGTAACGACGA	GTTTTAGAGCTAGAAATAGCAA	GGAAAGGACGAAACACCgGAGATTTCACGTAACGACGAGTTTTAGAGCTAGAAATAGCAA
TMEM30A	3	GGAAAGGACGAAACACCg	TTGTACCATTAACTTCACAC	GTTTTAGAGCTAGAAATAGCAA	GGAAAGGACGAAACACCgTTGTACCATTAACTTCACACGTTTTAGAGCTAGAAATAGCAA
TMEM30A	4	GGAAAGGACGAAACACCg	CATTTATTACAGGGACTGGA	GTTTTAGAGCTAGAAATAGCAA	GGAAAGGACGAAACACCgCATTTATTACAGGGACTGGAGTTTTAGAGCTAGAAATAGCAA
ADIPOR2	1	GGAAAGGACGAAACACCg	ATGATGGGCTTGTAAGAGAG	GTTTTAGAGCTAGAAATAGCAA	GGAAAGGACGAAACACCgATGATGGGCTTGTAAGAGAGGTTTTAGAGCTAGAAATAGCAA
ADIPOR2	2	GGAAAGGACGAAACACCg	ACAGGAAGAATACACAACCT	GTTTTAGAGCTAGAAATAGCAA	GGAAAGGACGAAACACCgACAGGAAGAATACACAACCTGTTTTAGAGCTAGAAATAGCAA
ADIPOR2	3	GGAAAGGACGAAACACCg	CTCATGATGTACTACCAGAC	GTTTTAGAGCTAGAAATAGCAA	GGAAAGGACGAAACACCgCTCATGATGTACTACCAGACGTTTTAGAGCTAGAAATAGCAA
ADIPOR2	4	GGAAAGGACGAAACACCg	AGTCTACTGCCACTCAGAGG	GTTTTAGAGCTAGAAATAGCAA	GGAAAGGACGAAACACCgAGTCTACTGCCACTCAGAGGGTTTTAGAGCTAGAAATAGCAA
SND1	1	GGAAAGGACGAAACACCg	TGCAAAGGATACCCCTGATG	GTTTTAGAGCTAGAAATAGCAA	GGAAAGGACGAAACACCgTGCAAAGGATACCCCTGATGGTTTTAGAGCTAGAAATAGCAA
SND1	2	GGAAAGGACGAAACACCg	CAGATATATCTGCAACACGG	GTTTTAGAGCTAGAAATAGCAA	GGAAAGGACGAAACACCgCAGATATATCTGCAACACGGGTTTTAGAGCTAGAAATAGCAA
SND1	3	GGAAAGGACGAAACACCg	AGTATACCATTGAAAACCCA	GTTTTAGAGCTAGAAATAGCAA	GGAAAGGACGAAACACCgAGTATACCATTGAAAACCCAGTTTTAGAGCTAGAAATAGCAA
SND1	4	GGAAAGGACGAAACACCg	CAGGTACGCTCTGAAAAGGC	GTTTTAGAGCTAGAAATAGCAA	GGAAAGGACGAAACACCgCAGGTACGCTCTGAAAAGGCGTTTTAGAGCTAGAAATAGCAA
B4GALT7	1	GGAAAGGACGAAACACCg	CGGGCAGCGCTCATCAACGT	GTTTTAGAGCTAGAAATAGCAA	GGAAAGGACGAAACACCgCGGGCAGCGCTCATCAACGTGTTTTAGAGCTAGAAATAGCAA
B4GALT7	2	GGAAAGGACGAAACACCg	CACTACAAGACCTATGTCGG	GTTTTAGAGCTAGAAATAGCAA	GGAAAGGACGAAACACCgCACTACAAGACCTATGTCGGGTTTTAGAGCTAGAAATAGCAA
B4GALT7	3	GGAAAGGACGAAACACCg	GGAAGACGGAACACTTCCGA	GTTTTAGAGCTAGAAATAGCAA	GGAAAGGACGAAACACCgGGAAGACGGAACACTTCCGAGTTTTAGAGCTAGAAATAGCAA
B4GALT7	4	GGAAAGGACGAAACACCg	TGGGAAGAAGACGCATCCTG	GTTTTAGAGCTAGAAATAGCAA	GGAAAGGACGAAACACCgTGGGAAGAAGACGCATCCTGGTTTTAGAGCTAGAAATAGCAA
UXS1	1	GGAAAGGACGAAACACCg	CGAGTTGATTAACCACGACG	GTTTTAGAGCTAGAAATAGCAA	GGAAAGGACGAAACACCgCGAGTTGATTAACCACGACGGTTTTAGAGCTAGAAATAGCAA
UXS1	2	GGAAAGGACGAAACACCg	CCTCAAAGTGAGGATTACTG	GTTTTAGAGCTAGAAATAGCAA	GGAAAGGACGAAACACCgCCTCAAAGTGAGGATTACTGGTTTTAGAGCTAGAAATAGCAA
UXS1	3	GGAAAGGACGAAACACCg	GTAGGGCTGGCAAAACGAGT	GTTTTAGAGCTAGAAATAGCAA	GGAAAGGACGAAACACCgGTAGGGCTGGCAAAACGAGTGTTTTAGAGCTAGAAATAGCAA
UXS1	4	GGAAAGGACGAAACACCg	GTCCGGATGCAGATAACAGG	GTTTTAGAGCTAGAAATAGCAA	GGAAAGGACGAAACACCgGTCCGGATGCAGATAACAGGGTTTTAGAGCTAGAAATAGCAA
SSR1	1	GGAAAGGACGAAACACCg	GTAACACTAACCAAATCTGT	GTTTTAGAGCTAGAAATAGCAA	GGAAAGGACGAAACACCgGTAACACTAACCAAATCTGTGTTTTAGAGCTAGAAATAGCAA
SSR1	2	GGAAAGGACGAAACACCg	AGTATAGTTGTATCTGCACT	GTTTTAGAGCTAGAAATAGCAA	GGAAAGGACGAAACACCgAGTATAGTTGTATCTGCACTGTTTTAGAGCTAGAAATAGCAA
SSR1	3	GGAAAGGACGAAACACCg	CCAAATGGTCGTCCGCCCAT	GTTTTAGAGCTAGAAATAGCAA	GGAAAGGACGAAACACCgCCAAATGGTCGTCCGCCCATGTTTTAGAGCTAGAAATAGCAA
SSR1	4	GGAAAGGACGAAACACCg	GCCACTGTCTTGTTCCGAGG	GTTTTAGAGCTAGAAATAGCAA	GGAAAGGACGAAACACCgGCCACTGTCTTGTTCCGAGGGTTTTAGAGCTAGAAATAGCAA
SSR2	1	GGAAAGGACGAAACACCg	GCTGAACAGATACGCCGTGG	GTTTTAGAGCTAGAAATAGCAA	GGAAAGGACGAAACACCgGCTGAACAGATACGCCGTGGGTTTTAGAGCTAGAAATAGCAA
SSR2	2	GGAAAGGACGAAACACCg	ATTTGCTGTCACTCAAGCAG	GTTTTAGAGCTAGAAATAGCAA	GGAAAGGACGAAACACCgATTTGCTGTCACTCAAGCAGGTTTTAGAGCTAGAAATAGCAA
SSR2	3	GGAAAGGACGAAACACCg	CAGGTAAGTAATTGTTGCCG	GTTTTAGAGCTAGAAATAGCAA	GGAAAGGACGAAACACCgCAGGTAAGTAATTGTTGCCGGTTTTAGAGCTAGAAATAGCAA
SSR2	4	GGAAAGGACGAAACACCg	TTCTAGTGCTGCATTAGACG	GTTTTAGAGCTAGAAATAGCAA	GGAAAGGACGAAACACCgTTCTAGTGCTGCATTAGACGGTTTTAGAGCTAGAAATAGCAA
SSR3	1	GGAAAGGACGAAACACCg	TACCAAATATGTGCTTACTA	GTTTTAGAGCTAGAAATAGCAA	GGAAAGGACGAAACACCgTACCAAATATGTGCTTACTAGTTTTAGAGCTAGAAATAGCAA
SSR3	2	GGAAAGGACGAAACACCg	AGGACTTGGCCGAGAGATTG	GTTTTAGAGCTAGAAATAGCAA	GGAAAGGACGAAACACCgAGGACTTGGCCGAGAGATTGGTTTTAGAGCTAGAAATAGCAA
SSR3	3	GGAAAGGACGAAACACCg	TAATAGAAAGATGTCTCGGA	GTTTTAGAGCTAGAAATAGCAA	GGAAAGGACGAAACACCgTAATAGAAAGATGTCTCGGAGTTTTAGAGCTAGAAATAGCAA
SSR3	4	GGAAAGGACGAAACACCg	CTCCAAACAGCAGTCTGAGG	GTTTTAGAGCTAGAAATAGCAA	GGAAAGGACGAAACACCgCTCCAAACAGCAGTCTGAGGGTTTTAGAGCTAGAAATAGCAA
SLC35A2	1	GGAAAGGACGAAACACCg	TAGAGATGGCAACATACTGG	GTTTTAGAGCTAGAAATAGCAA	GGAAAGGACGAAACACCgTAGAGATGGCAACATACTGGGTTTTAGAGCTAGAAATAGCAA
SLC35A2	2	GGAAAGGACGAAACACCg	CTACGCCCGCACGTTGCCAG	GTTTTAGAGCTAGAAATAGCAA	GGAAAGGACGAAACACCgCTACGCCCGCACGTTGCCAGGTTTTAGAGCTAGAAATAGCAA
SLC35A2	3	GGAAAGGACGAAACACCg	GAAACCACGGGTGGCCACGG	GTTTTAGAGCTAGAAATAGCAA	GGAAAGGACGAAACACCgGAAACCACGGGTGGCCACGGGTTTTAGAGCTAGAAATAGCAA
SLC35A2	4	GGAAAGGACGAAACACCg	CTGCTCTTCGCACAGAAGAG	GTTTTAGAGCTAGAAATAGCAA	GGAAAGGACGAAACACCgCTGCTCTTCGCACAGAAGAGGTTTTAGAGCTAGAAATAGCAA
NDST1	1	GGAAAGGACGAAACACCg	CGTGACGCGACCTAGCGAGG	GTTTTAGAGCTAGAAATAGCAA	GGAAAGGACGAAACACCgCGTGACGCGACCTAGCGAGGGTTTTAGAGCTAGAAATAGCAA
NDST1	2	GGAAAGGACGAAACACCg	CTGGACAAGATCATCAACGG	GTTTTAGAGCTAGAAATAGCAA	GGAAAGGACGAAACACCgCTGGACAAGATCATCAACGGGTTTTAGAGCTAGAAATAGCAA
NDST1	3	GGAAAGGACGAAACACCg	TCTGCTGCTGTCGTATGTGA	GTTTTAGAGCTAGAAATAGCAA	GGAAAGGACGAAACACCgTCTGCTGCTGTCGTATGTGAGTTTTAGAGCTAGAAATAGCAA
NDST1	4	GGAAAGGACGAAACACCg	TCTCTGTGCGGTATTTGAAG	GTTTTAGAGCTAGAAATAGCAA	GGAAAGGACGAAACACCgTCTCTGTGCGGTATTTGAAGGTTTTAGAGCTAGAAATAGCAA
PMM2	1	GGAAAGGACGAAACACCg	AATTCAATGAAAGTACCCCT	GTTTTAGAGCTAGAAATAGCAA	GGAAAGGACGAAACACCgAATTCAATGAAAGTACCCCTGTTTTAGAGCTAGAAATAGCAA
PMM2	2	GGAAAGGACGAAACACCg	GCTGCAGCTTCTTCCAATAG	GTTTTAGAGCTAGAAATAGCAA	GGAAAGGACGAAACACCgGCTGCAGCTTCTTCCAATAGGTTTTAGAGCTAGAAATAGCAA
PMM2	3	GGAAAGGACGAAACACCg	ATGGGACCCTCACCGCCCCG	GTTTTAGAGCTAGAAATAGCAA	GGAAAGGACGAAACACCgATGGGACCCTCACCGCCCCGGTTTTAGAGCTAGAAATAGCAA
PMM2	4	GGAAAGGACGAAACACCg	AAAAGTTTGTAGCAGATCTA	GTTTTAGAGCTAGAAATAGCAA	GGAAAGGACGAAACACCgAAAAGTTTGTAGCAGATCTAGTTTTAGAGCTAGAAATAGCAA
DHCR24	1	GGAAAGGACGAAACACCg	GCAAGACCTTCATGTGCACG	GTTTTAGAGCTAGAAATAGCAA	GGAAAGGACGAAACACCgGCAAGACCTTCATGTGCACGGTTTTAGAGCTAGAAATAGCAA
DHCR24	2	GGAAAGGACGAAACACCg	ATATCGAAGATAAGCGAGAG	GTTTTAGAGCTAGAAATAGCAA	GGAAAGGACGAAACACCgATATCGAAGATAAGCGAGAGGTTTTAGAGCTAGAAATAGCAA
DHCR24	3	GGAAAGGACGAAACACCg	CTATCTGAAGACAAACCGAG	GTTTTAGAGCTAGAAATAGCAA	GGAAAGGACGAAACACCgCTATCTGAAGACAAACCGAGGTTTTAGAGCTAGAAATAGCAA
DHCR24	4	GGAAAGGACGAAACACCg	ATGAGGCTGTCATTATGACA	GTTTTAGAGCTAGAAATAGCAA	GGAAAGGACGAAACACCgATGAGGCTGTCATTATGACAGTTTTAGAGCTAGAAATAGCAA
SQLE	1	GGAAAGGACGAAACACCg	GAAAACAATCAAGTGCAGAG	GTTTTAGAGCTAGAAATAGCAA	GGAAAGGACGAAACACCgGAAAACAATCAAGTGCAGAGGTTTTAGAGCTAGAAATAGCAA
SQLE	2	GGAAAGGACGAAACACCg	GACCCAGAAGTTATCATCGT	GTTTTAGAGCTAGAAATAGCAA	GGAAAGGACGAAACACCgGACCCAGAAGTTATCATCGTGTTTTAGAGCTAGAAATAGCAA
SQLE	3	GGAAAGGACGAAACACCg	CGCTGTCGCCACCGAAACGG	GTTTTAGAGCTAGAAATAGCAA	GGAAAGGACGAAACACCgCGCTGTCGCCACCGAAACGGGTTTTAGAGCTAGAAATAGCAA
SQLE	4	GGAAAGGACGAAACACCg	TGTGATGGGAGTTCAGTACA	GTTTTAGAGCTAGAAATAGCAA	GGAAAGGACGAAACACCgTGTGATGGGAGTTCAGTACAGTTTTAGAGCTAGAAATAGCAA
SLC35B2	1	GGAAAGGACGAAACACCg	CTGGGTCCATGACTCCGGAG	GTTTTAGAGCTAGAAATAGCAA	GGAAAGGACGAAACACCgCTGGGTCCATGACTCCGGAGGTTTTAGAGCTAGAAATAGCAA
SLC35B2	2	GGAAAGGACGAAACACCg	GCACTCGGTTCATTAGCACC	GTTTTAGAGCTAGAAATAGCAA	GGAAAGGACGAAACACCgGCACTCGGTTCATTAGCACCGTTTTAGAGCTAGAAATAGCAA
SLC35B2	3	GGAAAGGACGAAACACCg	CAGGTGTCTTATCTGACTTG	GTTTTAGAGCTAGAAATAGCAA	GGAAAGGACGAAACACCgCAGGTGTCTTATCTGACTTGGTTTTAGAGCTAGAAATAGCAA
SLC35B2	4	GGAAAGGACGAAACACCg	TATAACCTGCCAGTAAGATG	GTTTTAGAGCTAGAAATAGCAA	GGAAAGGACGAAACACCgTATAACCTGCCAGTAAGATGGTTTTAGAGCTAGAAATAGCAA
HTT	1	GGAAAGGACGAAACACCg	ATGACTCCGAGCACTTAACG	GTTTTAGAGCTAGAAATAGCAA	GGAAAGGACGAAACACCgATGACTCCGAGCACTTAACGGTTTTAGAGCTAGAAATAGCAA
HTT	2	GGAAAGGACGAAACACCg	CAAGTAAATCCTCATCACTG	GTTTTAGAGCTAGAAATAGCAA	GGAAAGGACGAAACACCgCAAGTAAATCCTCATCACTGGTTTTAGAGCTAGAAATAGCAA
HTT	3	GGAAAGGACGAAACACCg	GTAAAAGCATGTCTACCGGA	GTTTTAGAGCTAGAAATAGCAA	GGAAAGGACGAAACACCgGTAAAAGCATGTCTACCGGAGTTTTAGAGCTAGAAATAGCAA
HTT	4	GGAAAGGACGAAACACCg	TGCCCATCCAATCTCCCACG	GTTTTAGAGCTAGAAATAGCAA	GGAAAGGACGAAACACCgTGCCCATCCAATCTCCCACGGTTTTAGAGCTAGAAATAGCAA
TMEM208	1	GGAAAGGACGAAACACCg	TCTACCTGCGGATCATACTG	GTTTTAGAGCTAGAAATAGCAA	GGAAAGGACGAAACACCgTCTACCTGCGGATCATACTGGTTTTAGAGCTAGAAATAGCAA
TMEM208	2	GGAAAGGACGAAACACCg	GTGCCATCGAGCTCATAGAG	GTTTTAGAGCTAGAAATAGCAA	GGAAAGGACGAAACACCgGTGCCATCGAGCTCATAGAGGTTTTAGAGCTAGAAATAGCAA
TMEM208	3	GGAAAGGACGAAACACCg	AAAAGAAGACCAACGTCACA	GTTTTAGAGCTAGAAATAGCAA	GGAAAGGACGAAACACCgAAAAGAAGACCAACGTCACAGTTTTAGAGCTAGAAATAGCAA
TMEM208	4	GGAAAGGACGAAACACCg	GGCACGAGCAGCGTTCTCTG	GTTTTAGAGCTAGAAATAGCAA	GGAAAGGACGAAACACCgGGCACGAGCAGCGTTCTCTGGTTTTAGAGCTAGAAATAGCAA
MOGS	1	GGAAAGGACGAAACACCg	GCTGGTATTGCCAGACATCG	GTTTTAGAGCTAGAAATAGCAA	GGAAAGGACGAAACACCgGCTGGTATTGCCAGACATCGGTTTTAGAGCTAGAAATAGCAA
MOGS	2	GGAAAGGACGAAACACCg	TACCGCCCTCACGTCTACTT	GTTTTAGAGCTAGAAATAGCAA	GGAAAGGACGAAACACCgTACCGCCCTCACGTCTACTTGTTTTAGAGCTAGAAATAGCAA
MOGS	3	GGAAAGGACGAAACACCg	CAAGGAAGTCCTACTACCAG	GTTTTAGAGCTAGAAATAGCAA	GGAAAGGACGAAACACCgCAAGGAAGTCCTACTACCAGGTTTTAGAGCTAGAAATAGCAA
MOGS	4	GGAAAGGACGAAACACCg	GGAGGAAAGCCAAGTCGTCA	GTTTTAGAGCTAGAAATAGCAA	GGAAAGGACGAAACACCgGGAGGAAAGCCAAGTCGTCAGTTTTAGAGCTAGAAATAGCAA
GANAB	1	GGAAAGGACGAAACACCg	ATTCCGCCTTGACCTACTAG	GTTTTAGAGCTAGAAATAGCAA	GGAAAGGACGAAACACCgATTCCGCCTTGACCTACTAGGTTTTAGAGCTAGAAATAGCAA
GANAB	2	GGAAAGGACGAAACACCg	AAGATGCCCAAGTCGCGATG	GTTTTAGAGCTAGAAATAGCAA	GGAAAGGACGAAACACCgAAGATGCCCAAGTCGCGATGGTTTTAGAGCTAGAAATAGCAA
GANAB	3	GGAAAGGACGAAACACCg	TGGCAAGCGGTATTTCACCT	GTTTTAGAGCTAGAAATAGCAA	GGAAAGGACGAAACACCgTGGCAAGCGGTATTTCACCTGTTTTAGAGCTAGAAATAGCAA
GANAB	4	GGAAAGGACGAAACACCg	ACATCTGGTACACGGTATCG	GTTTTAGAGCTAGAAATAGCAA	GGAAAGGACGAAACACCgACATCTGGTACACGGTATCGGTTTTAGAGCTAGAAATAGCAA
SREBF2	1	GGAAAGGACGAAACACCg	CATGTGTACATCGGAACAGG	GTTTTAGAGCTAGAAATAGCAA	GGAAAGGACGAAACACCgCATGTGTACATCGGAACAGGGTTTTAGAGCTAGAAATAGCAA
SREBF2	2	GGAAAGGACGAAACACCg	AGTGCAACGGTCATTCACCC	GTTTTAGAGCTAGAAATAGCAA	GGAAAGGACGAAACACCgAGTGCAACGGTCATTCACCCGTTTTAGAGCTAGAAATAGCAA
SREBF2	3	GGAAAGGACGAAACACCg	GCTGCATTCTGGTATATCAA	GTTTTAGAGCTAGAAATAGCAA	GGAAAGGACGAAACACCgGCTGCATTCTGGTATATCAAGTTTTAGAGCTAGAAATAGCAA
SREBF2	4	GGAAAGGACGAAACACCg	ACTCGAATGACAGGACACTG	GTTTTAGAGCTAGAAATAGCAA	GGAAAGGACGAAACACCgACTCGAATGACAGGACACTGGTTTTAGAGCTAGAAATAGCAA
PRKCSH	1	GGAAAGGACGAAACACCg	GACCTGATCAAATGGGATGG	GTTTTAGAGCTAGAAATAGCAA	GGAAAGGACGAAACACCgGACCTGATCAAATGGGATGGGTTTTAGAGCTAGAAATAGCAA
PRKCSH	2	GGAAAGGACGAAACACCg	CCCTCCAACCGGGTCAACGA	GTTTTAGAGCTAGAAATAGCAA	GGAAAGGACGAAACACCgCCCTCCAACCGGGTCAACGAGTTTTAGAGCTAGAAATAGCAA
PRKCSH	3	GGAAAGGACGAAACACCg	CAGGGACAAGTACCGGTCCG	GTTTTAGAGCTAGAAATAGCAA	GGAAAGGACGAAACACCgCAGGGACAAGTACCGGTCCGGTTTTAGAGCTAGAAATAGCAA
PRKCSH	4	GGAAAGGACGAAACACCg	AGCTCATTGAGCTACAGGCT	GTTTTAGAGCTAGAAATAGCAA	GGAAAGGACGAAACACCgAGCTCATTGAGCTACAGGCTGTTTTAGAGCTAGAAATAGCAA
B3GALT6	1	GGAAAGGACGAAACACCg	CGACGCCTACGAAAACCTCA	GTTTTAGAGCTAGAAATAGCAA	GGAAAGGACGAAACACCgCGACGCCTACGAAAACCTCAGTTTTAGAGCTAGAAATAGCAA
B3GALT6	2	GGAAAGGACGAAACACCg	TACCTGCCCTACGCGCTGGG	GTTTTAGAGCTAGAAATAGCAA	GGAAAGGACGAAACACCgTACCTGCCCTACGCGCTGGGGTTTTAGAGCTAGAAATAGCAA
B3GALT6	3	GGAAAGGACGAAACACCg	TGCGGCCCGACATCGCCCTG	GTTTTAGAGCTAGAAATAGCAA	GGAAAGGACGAAACACCgTGCGGCCCGACATCGCCCTGGTTTTAGAGCTAGAAATAGCAA
B3GALT6	4	GGAAAGGACGAAACACCg	CGCCTTGAGCACGAACTCGA	GTTTTAGAGCTAGAAATAGCAA	GGAAAGGACGAAACACCgCGCCTTGAGCACGAACTCGAGTTTTAGAGCTAGAAATAGCAA
SLC35A1	1	GGAAAGGACGAAACACCg	CCATAGCTTTAAGATACACA	GTTTTAGAGCTAGAAATAGCAA	GGAAAGGACGAAACACCgCCATAGCTTTAAGATACACAGTTTTAGAGCTAGAAATAGCAA
SLC35A1	2	GGAAAGGACGAAACACCg	TGAACAGCATACACTAACGA	GTTTTAGAGCTAGAAATAGCAA	GGAAAGGACGAAACACCgTGAACAGCATACACTAACGAGTTTTAGAGCTAGAAATAGCAA
SLC35A1	3	GGAAAGGACGAAACACCg	CTGGAGTTACGCTTGTACAG	GTTTTAGAGCTAGAAATAGCAA	GGAAAGGACGAAACACCgCTGGAGTTACGCTTGTACAGGTTTTAGAGCTAGAAATAGCAA
SLC35A1	4	GGAAAGGACGAAACACCg	ATAAAGTTATTGCTAAGTGT	GTTTTAGAGCTAGAAATAGCAA	GGAAAGGACGAAACACCgATAAAGTTATTGCTAAGTGTGTTTTAGAGCTAGAAATAGCAA
LDLR	1	GGAAAGGACGAAACACCg	CTTAAGGTCATTGCAGACGT	GTTTTAGAGCTAGAAATAGCAA	GGAAAGGACGAAACACCgCTTAAGGTCATTGCAGACGTGTTTTAGAGCTAGAAATAGCAA
LDLR	2	GGAAAGGACGAAACACCg	CAGAGCACTGGAATTCGTCA	GTTTTAGAGCTAGAAATAGCAA	GGAAAGGACGAAACACCgCAGAGCACTGGAATTCGTCAGTTTTAGAGCTAGAAATAGCAA
LDLR	3	GGAAAGGACGAAACACCg	GACAACGGCTCAGACGAGCA	GTTTTAGAGCTAGAAATAGCAA	GGAAAGGACGAAACACCgGACAACGGCTCAGACGAGCAGTTTTAGAGCTAGAAATAGCAA
LDLR	4	GGAAAGGACGAAACACCg	ATGAACAGGATCCACCACGA	GTTTTAGAGCTAGAAATAGCAA	GGAAAGGACGAAACACCgATGAACAGGATCCACCACGAGTTTTAGAGCTAGAAATAGCAA
MPDU1	1	GGAAAGGACGAAACACCg	TTCCTGGTCATGCACTACAG	GTTTTAGAGCTAGAAATAGCAA	GGAAAGGACGAAACACCgTTCCTGGTCATGCACTACAGGTTTTAGAGCTAGAAATAGCAA
MPDU1	2	GGAAAGGACGAAACACCg	TGGAGCTAGTGGCATTGACT	GTTTTAGAGCTAGAAATAGCAA	GGAAAGGACGAAACACCgTGGAGCTAGTGGCATTGACTGTTTTAGAGCTAGAAATAGCAA
MPDU1	3	GGAAAGGACGAAACACCg	TGGGAGCCAAGAGTGCTGAA	GTTTTAGAGCTAGAAATAGCAA	GGAAAGGACGAAACACCgTGGGAGCCAAGAGTGCTGAAGTTTTAGAGCTAGAAATAGCAA
MPDU1	4	GGAAAGGACGAAACACCg	ACTACAGTCAAGGGCGTCAG	GTTTTAGAGCTAGAAATAGCAA	GGAAAGGACGAAACACCgACTACAGTCAAGGGCGTCAGGTTTTAGAGCTAGAAATAGCAA
SPPL3	1	GGAAAGGACGAAACACCg	GCTTCCGGGATAGAACGTCA	GTTTTAGAGCTAGAAATAGCAA	GGAAAGGACGAAACACCgGCTTCCGGGATAGAACGTCAGTTTTAGAGCTAGAAATAGCAA
SPPL3	2	GGAAAGGACGAAACACCg	GAAACGTCCACAGCAACCAA	GTTTTAGAGCTAGAAATAGCAA	GGAAAGGACGAAACACCgGAAACGTCCACAGCAACCAAGTTTTAGAGCTAGAAATAGCAA
SPPL3	3	GGAAAGGACGAAACACCg	CACCATCCATGAGAAGCCAA	GTTTTAGAGCTAGAAATAGCAA	GGAAAGGACGAAACACCgCACCATCCATGAGAAGCCAAGTTTTAGAGCTAGAAATAGCAA
SPPL3	4	GGAAAGGACGAAACACCg	AGACAGATGCTCCAATTGGA	GTTTTAGAGCTAGAAATAGCAA	GGAAAGGACGAAACACCgAGACAGATGCTCCAATTGGAGTTTTAGAGCTAGAAATAGCAA
PDCD10	1	GGAAAGGACGAAACACCg	GGATACATGACTGCATAGAG	GTTTTAGAGCTAGAAATAGCAA	GGAAAGGACGAAACACCgGGATACATGACTGCATAGAGGTTTTAGAGCTAGAAATAGCAA
PDCD10	2	GGAAAGGACGAAACACCg	ATGAGATCAATGACAGAGTG	GTTTTAGAGCTAGAAATAGCAA	GGAAAGGACGAAACACCgATGAGATCAATGACAGAGTGGTTTTAGAGCTAGAAATAGCAA
PDCD10	3	GGAAAGGACGAAACACCg	ATTCCAAGACCTAAACGAAA	GTTTTAGAGCTAGAAATAGCAA	GGAAAGGACGAAACACCgATTCCAAGACCTAAACGAAAGTTTTAGAGCTAGAAATAGCAA
PDCD10	4	GGAAAGGACGAAACACCg	ATCAGCTGCCATACGAAGAA	GTTTTAGAGCTAGAAATAGCAA	GGAAAGGACGAAACACCgATCAGCTGCCATACGAAGAAGTTTTAGAGCTAGAAATAGCAA
LDLRAP1	1	GGAAAGGACGAAACACCg	TCTGTCAGGATAATTCCCCG	GTTTTAGAGCTAGAAATAGCAA	GGAAAGGACGAAACACCgTCTGTCAGGATAATTCCCCGGTTTTAGAGCTAGAAATAGCAA
LDLRAP1	2	GGAAAGGACGAAACACCg	AGCAGACAAGATGCACGACA	GTTTTAGAGCTAGAAATAGCAA	GGAAAGGACGAAACACCgAGCAGACAAGATGCACGACAGTTTTAGAGCTAGAAATAGCAA
LDLRAP1	3	GGAAAGGACGAAACACCg	AGCCACGATCCTCTTGATGG	GTTTTAGAGCTAGAAATAGCAA	GGAAAGGACGAAACACCgAGCCACGATCCTCTTGATGGGTTTTAGAGCTAGAAATAGCAA
LDLRAP1	4	GGAAAGGACGAAACACCg	AGAGGAAGGCGTGGCACTCG	GTTTTAGAGCTAGAAATAGCAA	GGAAAGGACGAAACACCgAGAGGAAGGCGTGGCACTCGGTTTTAGAGCTAGAAATAGCAA
C1orf43	1	GGAAAGGACGAAACACCg	TTTGCAATGAAATCTCGAAG	GTTTTAGAGCTAGAAATAGCAA	GGAAAGGACGAAACACCgTTTGCAATGAAATCTCGAAGGTTTTAGAGCTAGAAATAGCAA
C1orf43	2	GGAAAGGACGAAACACCg	GCTTTGCGTACACCCTTGAA	GTTTTAGAGCTAGAAATAGCAA	GGAAAGGACGAAACACCgGCTTTGCGTACACCCTTGAAGTTTTAGAGCTAGAAATAGCAA
C1orf43	3	GGAAAGGACGAAACACCg	GATTGATATTCGACTCTCCA	GTTTTAGAGCTAGAAATAGCAA	GGAAAGGACGAAACACCgGATTGATATTCGACTCTCCAGTTTTAGAGCTAGAAATAGCAA
C1orf43	4	GGAAAGGACGAAACACCg	GCTATGAAACAGCCCGCTAT	GTTTTAGAGCTAGAAATAGCAA	GGAAAGGACGAAACACCgGCTATGAAACAGCCCGCTATGTTTTAGAGCTAGAAATAGCAA
C12orf49	1	GGAAAGGACGAAACACCg	ACCATAATCAGCCCATCCCG	GTTTTAGAGCTAGAAATAGCAA	GGAAAGGACGAAACACCgACCATAATCAGCCCATCCCGGTTTTAGAGCTAGAAATAGCAA
C12orf49	2	GGAAAGGACGAAACACCg	CATCACGGATGAACTCGGTG	GTTTTAGAGCTAGAAATAGCAA	GGAAAGGACGAAACACCgCATCACGGATGAACTCGGTGGTTTTAGAGCTAGAAATAGCAA
C12orf49	3	GGAAAGGACGAAACACCg	ACGAAGCAGTACTGCTGTGA	GTTTTAGAGCTAGAAATAGCAA	GGAAAGGACGAAACACCgACGAAGCAGTACTGCTGTGAGTTTTAGAGCTAGAAATAGCAA
C12orf49	4	GGAAAGGACGAAACACCg	CGAGCGACAGCCCGAAGACC	GTTTTAGAGCTAGAAATAGCAA	GGAAAGGACGAAACACCgCGAGCGACAGCCCGAAGACCGTTTTAGAGCTAGAAATAGCAA
